# Supplementary material for: Podocyte-specific Crb2 knockout mice develop focal segmental glomerulosclerosis
Source: Sci Rep. 2021 Oct 15;11:20556. doi: 10.1038/s41598-021-00159-z (PMC8519956; doi:10.1038/s41598-021-00159-z)
Supplement: Supplementary file 1 — Supplementary Table S1. [file 41598_2021_159_MOESM1_ESM.xlsx]

## Sheet: fpkm
Tracking_id	Crb2-p2043	Crb2-p2075	Crb2-p2076	Crb2-p2081	Crb2-p2082	Crb2-2077	Crb2-2078	Crb2-2080	Crb2-2083	Crb2-2084
Mir3470a	1082.37	506.926	211.197	0	151.856	0	0	0	0	153.399
Snord118	469.956	0	256.761	248.764	461.544	0	0	0	260.341	0
C3	164.67	78.2838	87.692	62.6217	32.596	4.34852	3.48988	0.94764	2.08649	1.8638
Snord42a	523.875	572.5	357.775	77.0294	171.499	464.828	0	0	0	86.6211
Lyz1	90.3669	31.7979	24.0721	27.7573	17.6569	0.314849	1.01072	0.588108	1.09207	0.704068
Lcn2	145.511	46.9823	30.8666	42.1429	11.0067	1.46716	3.13991	0.609006	0.678524	0.364543
Mir27b	119.057	65.0539	0	35.0118	58.4631	0	0	0	0	0
Mir1839	119.057	65.0539	27.103	35.0118	0	0	0	0	0	0
Mir214	393.617	15.5572	106.232	50.3948	64.0957	0	0	7.903	2.45747	16.8456
Igj	84.4739	67.2674	82.6695	137.79	73.5942	3.83592	10.5549	2.84331	2.15416	3.13162
Snord14a	3435.89	0	0	1515.62	0	0	0	0	0	0
Mir1949	112.162	147.088	61.2801	158.324	22.031	0	0	37.179	0	22.2548
Lyz2	504.901	272.809	209.392	322.531	126.622	12.6682	17.8689	9.32178	22.2364	11.1598
Havcr1	70.7838	16.3315	17.8369	11.2464	5.81258	0.408338	0.331921	0.386523	0	0.616999
Mir99b	672.974	147.088	275.761	118.743	44.0619	298.561	0	18.5895	20.7115	0
Mir16-1	29.8133	0	13.5738	17.5347	58.5594	0	0	0	0	0
Fgg	67.2128	31.3885	32.2306	21.2445	14.8166	2.57426	2.47916	1.52269	2.23224	2.39858
Mirlet7g	34.8246	38.0569	15.8554	30.7232	22.8009	0	0	48.0978	0	0
Aoc1	28.7464	11.8921	11.9489	12.283	5.23869	0.851904	0	0.707266	0.492493	0.635034
Slpi	8.19818	9.34864	24.8298	13.6791	8.57654	0.474401	0	0.14769	0.329097	0
Mir378	39079.7	10676.7	22240.9	8619.27	15991.7	8668.73	0	10794.9	6013.59	12923.4
Snora19	306.381	143.493	59.7827	38.6139	85.9705	0	0	36.2705	40.4108	43.4221
Cd52	49.2282	46.5992	54.4548	66.3691	32.0044	3.69124	2.96239	4.30931	9.92251	4.47112
Wfdc17	22.0031	11.1935	9.32696	15.3955	10.432	1.00981	1.62084	0.943119	0.700518	1.8818
Snord93	611.188	0	119.258	154.059	342.999	0	373.046	0	0	86.6211
Mir130a	87.7134	0	39.9353	25.7944	0	0	0	0	0	0
Ctss	115.132	71.4403	63.2943	81.1758	46.3752	7.29125	10.2988	4.08582	12.2333	6.19581
S100a4	19.6128	12.6303	22.005	29.0441	11.3507	5.59355	0	0.870687	4.20366	0.347454
Mir199a-1	112.162	0	30.6401	19.7905	0	0	0	0	0	0
Mir181a-2	476.638	289.377	144.673	140.167	104.024	140.972	0	58.516	16.2989	35.0269
Hist1h1b	9.95184	7.95771	7.29381	23.1272	9.53533	1.93832	0	1.20687	0.672318	0
Mir351	24.2524	27.205	10.8913	0.0584306	7.5299	0	0	0	0	0
Snord58b	277.558	0	126.37	81.6231	454.317	123.137	197.646	0	0	0
Clec7a	16.7174	9.92735	6.03162	10.7414	4.83253	1.00754	0.808594	0.470496	0.931917	0.751021
Mir23a	1375.78	360.835	300.664	161.833	36.0309	195.314	548.62	167.213	0	0
Gpnmb	21.8023	9.11707	5.06451	8.8322	5.09812	0.0986987	0.15842	0.0307267	0.0684683	0.0367852
Serpina10	23.0254	7.36465	9.3327	7.59696	4.50427	0	1.19972	0.310258	0.51851	0.835722
Snord52	1082.67	734.375	254.965	98.8095	843.299	0	159.508	185.626	68.9385	185.189
Mir339	90.9549	0	12.4233	0	35.7308	0	0	0	0	0
Ccl6	16.5905	6.08099	9.14868	10.5456	4.25048	1.09718	0.440269	0.426966	0.665986	0.817843
Mir1946b	151.664	248.611	0	0	0	0	0	0	0	0
Fcer1g	32.1095	9.79249	12.2393	13.3953	6.35584	0.662566	1.06348	1.23761	3.90684	1.72858
Tyrobp	59.4913	33.3233	40.4248	50.3748	23.1944	8.75344	6.3864	1.98189	4.69227	5.33851
Mirlet7d	29.9544	0	71.5996	6.60663	14.7091	0	0	6.20569	0	0
Mir222	78.9394	103.52	21.5643	69.6424	46.5159	42.0252	0	26.1664	0	15.6629
Snord19	97.9088	0	133.732	43.1888	576.938	0	209.159	0	0	48.5667
Ttr	18.3209	93.9257	56.0943	81.6835	46.1296	6.21869	6.30415	12.4311	3.40577	9.39285
Mmp12	15.8758	10.1276	4.53985	9.0384	3.49468	0.208174	0.835345	0.226829	0.46934	0.387934
H2-DMb2	13.3249	9.92841	11.0304	12.6461	4.95697	1.07482	0	1.17114	1.86403	1.80264
Mzb1	4.80251	6.74777	6.32537	11.9541	8.42241	0	0	0	0.633438	0.68064
Coro1a	30.787	21.6932	28.7456	41.593	19.0441	3.91407	3.14122	1.9801	6.19412	4.92339
C1qb	96.6921	43.2701	48.7913	58.3461	29.7283	4.58245	12.2588	4.2798	12.0533	6.26226
Mir5098	70.9393	0	19.3789	0	13.9339	0	0	0	0	0
Serpina3g	8.08693	7.27337	9.18852	12.3118	5.27136	1.52399	1.22307	0.415139	0.78746	0.567992
Mir423	44.9253	21.0408	17.5321	11.3241	6.30302	0	0	10.6368	5.92552	0
Mir425	38.4207	41.9868	17.4927	22.5972	0	34.0902	0	0	0	0
Vcam1	28.4873	18.9516	20.3924	20.3626	11.6811	2.6568	3.37598	1.79207	4.33884	2.02164
Spp1	2631.29	1701.46	1879.74	1506.25	848.844	285.903	363.419	88.5522	236.356	271.456
Mir125b-2	1355.72	423.3	499.677	246.804	274.744	229.126	275.826	160.495	0	106.744
Hist1h2bm	16.0582	4.93556	10.2813	20.365	13.7994	0	2.14404	2.4951	0.463319	2.48922
Lilrb4	17.7587	7.19199	5.85002	8.84734	4.00113	1.11226	0.892641	0.605968	1.44673	0.621813
Itgb2	15.4512	8.30695	10.6541	11.8344	6.34311	0.925735	1.27362	1.15279	2.79812	1.52796
Mir15a	66.2266	0	18.0915	0	13.0083	0	0	0	0	0
Mir223	65.9857	0	28.1307	5.00671	14.9386	0	0	9.3017	0	0
Cd68	16.1196	10.9683	6.64675	9.25713	4.77918	0.809586	3.24865	0.378058	1.12324	0.754335
Mpeg1	40.3532	21.7487	17.5474	27.7496	12.7442	3.53168	3.31824	2.30621	5.49747	2.72884
Hist1h3i	6.20816	4.78898	10.9736	23.8411	20.443	1.94415	0	0.605249	3.37169	1.81147
Cd14	18.6202	12.9197	8.20853	10.2562	4.83782	1.57348	0.841858	1.30627	1.36442	2.63897
Timp1	27.5424	4.03053	7.43904	6.97505	2.24278	0.933613	0.749267	0	0.323829	0.17398
Fabp5	23.2143	13.0957	8.84948	16.436	9.38471	3.25249	2.77526	1.34226	1.19638	2.41042
Cd53	8.07547	6.16086	6.59032	11.6051	3.741	1.21674	0.867993	0.589235	0.844068	0.906965
Ly86	9.85304	7.06622	10.3038	11.6807	5.44313	0.819608	1.31555	1.14821	2.13214	1.22188
Scarna10	903.811	352.75	470.284	208.834	253.61	229.126	0	178.327	99.3418	170.791
Col3a1	117.357	27.7874	45.3828	27.5431	15.1951	6.40796	8.78542	3.84437	5.00093	5.29895
Hist1h3b	9.04142	10.3747	9.87959	14.3578	11.5435	1.20335	1.93149	2.24775	1.25217	2.24246
Hist1h2ab	11.3541	12.4079	5.16942	15.4806	17.2331	0	0	3.13632	1.27066	4.77873
Mir320	113.503	0	19.3789	12.5169	13.9339	37.7662	0	0	0	0
C1qc	79.8599	34.15	39.9166	50.6711	23.4439	6.16163	9.88998	2.87734	12.556	6.02818
Lst1	9.33919	5.83201	5.46695	8.23928	3.93087	0	0	0	0.82121	0.441202
Scarna2	675.172	221.352	645.543	119.131	961.477	269.583	0	195.827	218.181	100.474
Mir674	48.7375	26.6306	0	7.16625	0	0	0	0	0	0
Ccl5	9.06386	6.36759	6.19007	9.4243	3.49707	0.86167	0	0.268253	0.298875	1.28458
Hist1h4f	22.1716	28.6348	24.7776	37.3425	30.3527	8.94208	0	3.3406	8.6845	7.99855
Hist1h1a	9.63998	6.32084	15.5079	19.4662	10.0986	0.570229	2.74581	2.13027	2.57123	1.48768
Mir200b	201.892	73.5438	91.9202	59.3716	22.031	0	191.687	55.7685	20.7115	0
C1qa	68.9919	35.9319	43.1829	49.3378	28.0136	7.48054	5.40313	5.3563	10.3787	8.36403
Mir34a	23.0756	0	21.0123	0	15.1084	0	0	0	0	0
Tmsb10	101.791	69.2436	73.4995	62.6444	44.4254	15.6108	11.5206	8.03065	9.40508	14.7885
Hist1h2af	11.0552	7.87912	6.56525	15.6899	12.2735	1.27945	2.05364	0.796634	1.77514	3.33798
Hist1h2ag	8.62963	9.84063	9.22464	17.5437	10.3176	1.99747	0	1.86555	2.42492	2.23338
Bcl2a1b	8.76401	2.73642	8.55042	10.6773	4.91837	0.555443	0	0	1.54127	0.621044
Plac8	28.4033	20.6083	21.3057	26.2905	12.8042	1.85916	7.95765	2.50809	6.01868	2.77165
Snora19	138.779	0	0	40.8115	45.4317	0	0	38.3348	0	0
Mirlet7a-2	27.2865	0	49.6934	8.02428	8.9327	0	0	15.0746	0	0
Socs3	14.9589	4.8013	6.42965	5.53724	2.51701	0.556901	0.670408	0.346747	0.338037	0.311337
Mir5121	687.684	626.261	444.016	892.477	1092	406.185	2.15862e-09	284.867	423.333	643.718
Pld4	13.8298	6.71707	8.29553	9.296	5.46164	1.55822	0.625272	1.63722	1.62143	1.66966
Ccl8	14.9507	1.11398	12.531	14.6888	5.00561	2.71342	0	0.563158	0.941164	0
Fgb	6.91215	7.6558	12.7583	4.77958	3.48595	1.9891	0.798174	0.154811	0.689931	0.556007
Glipr1	4.92302	8.3005	7.10849	10.6719	4.8349	1.49765	1.80289	0.466244	0.649333	0.976806
Hist1h3c	12.8847	15.6898	13.5763	35.076	18.0772	2.93977	4.7186	2.13547	2.71913	4.01741
Mir93	23.2164	38.0569	0	10.2411	11.4004	0	0	19.2391	0	0
Itgax	9.5009	5.26771	5.20037	6.68706	3.43046	1.11574	0.746193	0.54997	1.032	0.381185
H2-Aa	276.997	224.112	232.064	250.53	122.522	37.9089	57.1963	25.2557	50.4917	32.6373
Snord43	850.567	464.757	290.443	62.5327	1253.01	188.674	605.68	58.7378	0	281.277
Cd48	7.80904	5.64102	4.88114	8.29056	3.37968	0.70463	1.131	0.109682	0.733214	1.18178
Mir3471-1	29.172	23.9097	0	6.43407	0	0	0	0	0	0
Selplg	7.07161	6.64965	5.76543	5.61005	3.17641	0.583679	0.936859	0.772267	1.1641	0.870153
Mir330	17.1791	28.1604	0	0	8.43579	0	0	0	0	0
Apoe	512.806	591.543	396.578	580.328	516.209	205.247	89.0102	38.0009	134.091	95.9761
Mir678	0	69.8407	13.7568	0	11.8418	2.87715	0	0	0	0
Cd74	597.041	388.203	388.499	457.679	217.319	72.2302	87.4959	58.156	92.8771	66.5487
Rgs10	10.3503	8.77578	9.01862	11.3354	2.45364	2.3751	0.76245	0.591529	2.30668	1.06224
Tnfrsf12a	15.1721	8.39497	9.6984	8.67226	9.11216	1.70045	0	2.11755	2.06435	3.42708
Mir100	76.1379	49.9228	0	0	0	0	0	0	0	0
H2-Eb1	138.856	123.005	135.54	145.24	76.9668	21.4676	32.2102	14.8194	33.5886	20.3504
Thbs2	12.2602	5.94046	5.01415	5.75069	3.67463	1.4407	1.30704	0.994537	1.12979	0.93383
C4b	12.8921	3.98896	5.72823	5.43563	2.26277	0.344548	0.442424	0.707942	0.358524	0.128413
Col1a1	57.4993	9.9678	8.71277	8.99366	4.85953	2.53902	2.92916	1.75379	2.14664	2.18831
Mir142	116.951	0	0	0	28.7145	0	0	0	0	0
H2-Ab1	235.617	172.438	167.803	213.987	113.098	38.2754	38.8014	23.9362	43.7876	32.0344
Ccr2	14.0713	7.60276	7.7845	9.01579	3.58996	1.98788	0.503799	1.43316	2.72173	1.05284
Hist1h4m	10.6429	29.8882	22.56	43.131	24.0249	12.0537	0.000111259	8.7898	2.80524	7.58744
Mgl2	7.68672	8.08906	8.68446	6.78142	4.84636	1.01042	2.43272	0.550483	2.19043	0.75317
Cyth4	12.8513	5.68454	6.19941	6.56872	4.65787	0.814488	1.30733	0.887477	1.8834	1.72018
Psmb9	5.68702	9.00086	10.982	17.3008	8.08896	2.61001	1.67572	2.11262	1.99165	1.36186
Aif1	7.85197	4.68042	7.31239	7.87183	3.32994	0.95004	2.28735	0.295765	0.494289	0.885204
Rpl30	3.49188	11.1032	6.52708	8.66615	7.99806	0.000742507	0.000891324	5.11536	0.000250348	1.13381
Mir29a	336.638	114.171	190.265	92.1695	193.807	30.8995	49.5964	28.8587	21.4353	46.0651
Ms4a6b	6.15301	4.83	4.26132	8.10429	3.23422	1.15341	0.740534	0.789972	0.960162	0.687807
Lgals3	57.1803	38.4815	29.3622	41.5848	18.4132	8.41914	10.1204	4.66068	6.15426	7.11901
Mir16-2	37.4582	0	38.3725	16.5233	27.5908	24.9272	0	0	0	9.2904
Hist1h2bb	19.4013	19.9549	21.3038	44.9724	21.6693	6.07573	4.87605	4.09821	3.1611	7.54811
Col12a1	24.4344	3.06759	4.51355	4.77527	3.00108	1.35568	1.1639	0.549642	1.08261	1.04578
Laptm5	25.3941	13.1246	11.589	11.966	6.45494	3.18097	2.29759	1.83204	3.91684	2.13399
Mgp	341.862	294.364	332.115	253.137	151.44	49.7303	75.0562	31.426	62.818	66.6691
Ptprc	11.9381	6.97776	9.69671	12.9458	6.71284	2.05691	2.19038	1.25083	2.92585	1.65274
Mir181b-2	12.3887	0	16.9214	0	12.1669	0	0	0	0	0
Hist1h2ak	10.0939	11.0308	3.93915	12.2975	8.9691	6.39727	0	1.59327	0.443785	1.90742
Clu	347.888	208.473	207.023	202.102	95.2573	61.0641	44.7079	29.8829	31.3618	45.7569
Mmp7	7.46585	4.0794	4.61313	5.01834	3.49153	0	0.759478	0.147306	0.164121	0.176351
Ccl19	9.17082	10.2665	16.498	19.7335	7.9083	1.78621	2.86702	2.03895	2.89125	3.32861
Trem2	13.2962	5.93379	2.66229	5.15881	2.18772	0.370537	0	0.346104	0.257066	0.1381
Fgl2	7.25027	5.02348	6.53393	10.188	4.91828	1.89013	1.59675	0.991043	1.69076	0.963991
Mir1928	2308.29	0	0	0	0	0	0	0	0	0
Hist1h3h	6.84715	5.90738	6.89122	11.1277	9.556	4.79636	1.53972	0	0.998185	1.78761
Fxyd5	16.0351	12.3536	13.6248	11.7279	6.21639	4.92376	2.57597	1.74899	2.64417	1.49625
Fcgr3	22.6432	10.4505	9.75878	14.8368	7.44861	2.04811	3.75704	1.82175	3.75496	2.18096
Hist1h3g	3.9228	3.50747	5.84517	8.18007	5.954	0.94927	0	0.295525	0.987777	1.76897
Mir719	4.04639	59.8955	22.2025	16.5717	15.5905	0	0	5.18868	6.7106	18.1028
Mir200a	21.791	35.7203	29.7639	0	0	0	0	0	0	10.8092
Hist1h2bj	16.56	11.5163	6.85423	26.1203	9.85673	1.33577	6.43211	2.4951	1.85328	3.98276
Hist1h3d	4.97278	8.89256	7.4097	9.17307	7.99163	2.4067	3.86298	0.374625	1.25217	0.448491
Hist1h2bk	12.5455	11.5163	13.7085	24.7922	12.8137	5.34309	2.14404	2.91095	1.85328	4.97844
Ifi27l2a	17.3114	32.7915	44.8918	65.3393	26.4638	10.2401	3.28726	3.54689	15.8063	11.4495
Cd44	8.19058	3.13331	5.10423	4.93951	3.12509	0.792024	0.683007	0.481433	1.01474	0.662889
Vim	50.739	37.9475	27.2882	36.9996	19.0759	10.1295	8.1294	4.92735	7.90532	5.82024
Rac2	7.1029	4.59602	5.68061	6.55495	3.16663	1.74143	0.399308	0.193621	1.12176	0.741753
Fga	43.6136	24.0936	22.585	18.4035	12.2083	5.75314	6.6935	3.58774	3.89142	5.14804
Mir4660	37.3334	0	50.9929	0	0	0	0	0	0	0
Cxcr4	5.2136	3.68147	4.05358	4.7411	6.06557	0.854025	0.685394	0.664683	1.18489	0.795741
Hist1h3f	5.81101	7.52017	9.19036	16.3242	12.7656	0.814111	1.96008	1.90086	3.10616	3.94447
Fn1	43.274	18.5415	22.2705	20.6301	11.8524	3.79036	4.90456	3.40181	6.46691	5.98948
Ms4a7	16.7188	4.02701	3.99448	8.46319	1.5395	0.933185	1.99716	0.461747	0.431581	0.663349
Hcls1	8.95509	6.57638	6.36042	7.83721	4.36222	1.14419	1.83652	1.30609	1.7859	1.49254
Mir204	0	80.088	0	21.5516	0	0	0	0	0	0
Osmr	11.1434	6.16792	8.14397	8.78405	5.45775	2.00316	1.60763	1.24724	2.27148	1.72288
Smoc2	15.6717	8.89248	15.3681	14.6236	6.31432	3.07521	3.00451	1.74824	2.45793	2.94008
Cybb	12.9685	8.31007	7.20614	11.7012	4.7472	1.49065	3.02228	1.66087	2.53078	1.3743
Hist1h2an	4.32595	4.72747	7.22177	13.9937	5.19263	1.27945	0	0.796634	1.33136	3.81484
Ms4a6c	9.51964	4.65419	3.66264	8.29177	3.6638	1.46966	1.01691	1.11108	1.82044	0.860682
Gp49a	11.6614	5.62225	2.65468	4.33709	2.13334	0	0	0.473708	0.844451	0.340266
Mir574	49.1327	53.6931	22.3698	0	32.1689	87.1898	0	13.5719	0	0
Hist1h1d	6.86746	6.41042	5.99286	9.46665	7.30659	2.28503	1.0188	1.42274	1.36499	2.55491
Anxa1	19.5647	10.1093	7.84264	11.9135	5.22135	3.67947	5.90589	0.704914	1.96345	1.47683
AW112010	9.64552	6.72816	14.0155	16.4759	7.45737	3.27767	1.75365	1.36053	4.16854	2.23959
Fermt3	6.07141	4.52382	4.82491	5.50244	3.08978	1.32229	0.707463	0.731825	1.12112	0.985636
Hist1h2ae	5.97186	4.51811	4.70587	6.88962	7.89516	1.83419	0.981346	0.761354	0.848263	2.50655
Aldh1a2	14.2796	6.24201	10.489	7.50273	4.23838	2.02722	3.79619	0.473334	1.99227	1.32221
Ly6d	3.05256	7.6982	7.05595	10.1507	3.22853	3.75023	0	0.778342	0	0.465905
Mir187	67.5172	0	46.1102	0	66.3088	0	144.235	0	0	0
Hist1h2ai	10.5745	9.45494	11.1609	10.6013	17.9382	3.83836	2.05364	1.99159	2.21893	4.29169
Cpxm1	7.57203	5.43037	5.00964	6.00178	2.73059	0.9448	1.01099	0.882399	1.14698	2.05408
Evi2a	6.3939	3.91258	3.68721	7.41277	2.05031	0.665857	0.377137	0.725522	0.898478	0.88812
Gc	25.4562	55.5501	57.6942	51.93	44.0073	18.3831	27.791	2.99459	9.34197	9.3211
Mir140	605.677	147.088	306.401	118.743	110.155	59.7122	287.531	167.305	0	89.0194
Lsp1	10.9582	8.93251	11.8135	13.5996	5.8383	5.3896	2.91553	1.67788	2.52044	0.59235
Plekho1	14.7324	11.8066	11.1793	12.0346	5.25162	1.74292	2.79755	2.62258	2.51892	2.81489
Epsti1	6.4494	6.06402	5.50582	6.40999	2.79401	1.47392	1.52967	0.994181	1.29136	0.847975
Mir467f	398.241	0	0	175.669	0	0	0	55.0028	0	0
Ptgds	9.03375	7.72609	4.56007	5.89073	1.92871	1.0455	1.67813	1.62742	0.906597	0.389661
Hmha1	9.85928	3.54156	4.30584	6.46635	2.80106	1.18808	1.0712	1.22068	1.39571	1.00686
Il34	17.8502	4.64357	3.59432	4.86784	3.00125	0.22593	0.725323	2.67311	0.783741	1.31187
AF251705	9.02645	1.74075	6.70845	4.68433	2.47695	0.706682	0	0.220003	0.857907	0.790144
Apoc1	0.850707	12.5508	4.06695	8.61088	5.013	0	1.81729	0.352475	0	0
Mir148b	17.6747	0	0	7.79653	8.67916	0	0	0	0	0
Hist1h4n	6.66782	15.9333	15.6007	24.895	26.3936	8.94208	2.87057	0.00126295	3.10161	11.6097
Emp3	11.1635	2.76169	3.73934	5.94534	6.05389	0.560449	1.79954	0.683452	1.92453	1.02243
Ear2	3.37725	3.7592	5.5355	8.3426	1.99008	0	2.33648e-05	5.26617e-06	0.831456	0.223368
Cfi	8.77402	2.96784	4.66054	4.54611	3.35105	1.29751	0.297518	0.980996	1.22156	0.829004
Sox4	13.3218	4.8878	4.59826	4.49747	2.9284	1.15216	1.84931	1.11591	0.799262	1.43137
H2-DMb1	17.5718	14.4975	15.4178	16.6316	8.22865	2.16832	2.48597	4.43596	4.40512	4.50248
Bcl2a1d	6.96347	4.56588	3.53275	7.02098	2.34474	0	0.850047	0.164872	1.65323	0.789523
Ltb	4.43717	2.27298	3.9773	6.97287	3.94921	0.738197	0.592437	0.344721	1.02419	0
Ccl2	7.25586	3.85751	3.21426	3.97919	2.88891	0.522003	0	0.325018	0.181059	0.778206
Mir1955	17.1791	28.1604	0	15.1558	0	0	0	7.11803	0	0
Emr1	12.5614	5.29073	6.79145	7.77278	3.72667	2.08979	2.79526	0.903598	2.17457	0.82214
Pltp	18.6157	12.4175	12.108	12.1574	5.93586	3.00317	4.47605	2.00345	2.60416	2.79822
Mir1198	32.1492	0	0	0	31.5738	0	0	0	0	0
Dock2	8.06835	3.34201	3.73271	6.18051	2.68391	1.61654	0.74134	0.557177	1.02128	0.580969
Psmb8	13.6239	14.0837	17.0998	22.4145	12.0541	4.57397	2.62202	2.33936	7.13928	4.38358
Sash3	5.08406	3.80462	3.92499	4.77781	2.76789	0.294197	0.236107	0.732712	0.867373	0.712711
Hist2h3b	8.58935	2.96419	1.23495	10.7684	7.99163	1.20335	0	2.24775	0	0.896983
Snord111	2163.6	670.983	798.706	541.682	2670.45	389.135	124.92	314.977	377.926	290.063
Mrc1	8.79723	3.70202	4.30422	4.33234	2.08902	0.838819	1.34638	0.522279	0.921337	0.937888
Ciita	8.25498	4.78359	5.5243	4.65904	2.4875	1.24951	1.55851	1.18431	1.17878	0.983617
Mir455	198.63	139.543	58.1367	62.5845	41.8018	37.7662	121.236	35.2719	0	28.151
Tnfaip8l2	5.80363	3.98238	4.0557	3.69125	2.65105	0.718534	0.576656	0.335539	0.623068	0.669497
Syk	6.82414	1.79671	5.12552	6.33444	2.28777	0.875278	0.351225	0.476857	0.961768	0.407772
Zbp1	6.20517	4.6594	4.35387	6.92335	1.55449	0.774984	0.933755	0.181108	1.49932	0.805524
Tnfrsf1b	8.57067	4.48082	4.12255	5.50139	3.66333	0.98532	1.45987	0.660688	1.7614	1.38418
Rpl34-ps1	14.5003	47.6301	95.2199	74.0312	12.2259	38.4418	0.0181386	46.2595	39.7676	0.00420243
Dcdc2a	15.8539	3.98433	5.2345	4.23954	2.4931	1.99184	1.46676	0.657759	0.622307	1.4255
Sdc1	13.9238	7.30374	7.03673	8.88536	3.64655	3.70632	1.1898	1.92307	1.58552	2.07203
H2-M2	4.43295	2.21157	4.34371	5.78127	3.31252	0.25652	0	0.0798591	0	0.0956053
Dpysl3	12.1085	6.18602	2.57727	4.73676	1.69075	0.193902	1.19433	1.15841	0.516185	1.38662
Hist1h2bn	18.0655	9.87112	14.3939	19.0368	12.8137	4.00732	2.14404	4.9902	4.63319	3.98276
Gimap3	3.96323	2.86292	5.22979	6.51883	2.0451	0.536419	0.287	0.779319	0.682219	0.599773
Hck	6.55197	4.29606	4.05069	3.46819	2.77708	0.917919	0.294669	0.40007	1.40089	0.34211
Junb	24.6495	12.1736	16.1867	13.5218	8.4574	6.51931	2.70041	3.0771	2.84481	4.62438
Mir615	92.1892	134.328	0	0	10.0599	0	0	8.48844	18.9148	0
Nckap1l	9.70698	3.60086	5.31153	5.44728	2.50721	1.65936	1.90245	0.910182	1.04149	0.588997
H2-Q7	8.51554	3.41045	9.19561	2.88149	2.26673	1.13178	1.33739	0.717914	1.52713	0.71969
Myo1f	7.67664	3.97382	3.46168	4.21258	1.80365	0.488856	1.09852	0.639197	0.915636	0.327955
Thy1	8.49458	4.9632	4.36532	4.37777	1.56939	0.447751	1.7967	0.278786	0.621219	0.750949
Marcksl1	14.5732	8.11316	9.13887	10.6736	6.75111	1.46384	3.1328	2.2786	2.70796	3.90997
Gm4788	10.937	4.65472	5.96146	6.40194	7.69432	1.70505	2.02201	1.30729	2.10274	2.24325
Col1a2	60.4603	19.688	24.2363	20.8804	12.9431	5.64184	7.43029	5.29174	6.49792	7.70999
Serpine2	28.1116	6.91219	8.35136	10.1683	5.72875	2.43195	3.0027	2.62077	2.66038	2.64945
Gm1966	5.53462	3.11928	3.50864	5.64079	2.11732	0.722339	1.023	0.568246	1.01593	0.617754
Birc3	12.7056	8.1318	5.80783	7.01135	3.23141	1.75167	2.37903	1.51013	2.29009	1.35592
Scarna9	219.41	0	299.687	96.7844	0	0	0	90.9108	101.288	0
Clca1	3.05202	3.84842	7.63191	7.08354	4.98028	1.24986	1.20368	1.28404	2.03754	1.16456
Hist1h3e	11.3018	17.7851	14.8194	25.5251	27.0828	3.61006	3.86298	4.87013	5.84344	7.62435
Cd79b	4.14329	2.05812	4.45879	11.6306	5.42551	1.33683	2.68217	0.312135	0.115922	0.6228
Arhgap15	4.79155	4.23522	3.43017	4.67734	3.16491	0.999628	1.14988	1.02592	1.33892	0.961205
Dock10	8.53779	4.92487	4.90878	5.87148	3.08134	1.67032	1.38113	1.07152	1.79074	1.30165
H2-DMa	14.0371	10.9985	9.40564	14.0195	5.98256	2.585	4.14916	2.12163	3.50497	2.36479
Cd84	8.29045	2.39574	3.3912	5.34183	1.79113	0.343265	0.701889	0.356215	0.938582	0.462151
Mmp14	16.217	7.38926	7.88406	6.5473	4.53507	2.19495	3.75798	0.911105	1.8272	2.89049
Mir365-1	0	39.3069	16.3762	0	0	0	0	0	0	0
Il2rg	6.00499	3.87776	4.3496	5.05695	2.94876	0.484378	1.55494	0.603182	1.51208	0.902643
Grem1	3.75395	3.51633	3.54038	5.20431	2.6334	0	0	0.148136	0.247568	0.088672
B4galnt1	11.339	6.9028	6.51715	9.12086	3.72418	2.67933	1.34394	1.28839	1.97576	2.9567
Hist1h2ah	5.89214	9.65855	7.37729	10.8296	10.6089	3.92102	0	3.66205	2.72005	1.94849
Mir29b-1	21.5193	0	29.3928	0	0	0	0	0	0	0
Ly6c2	11.6537	9.71339	23.2018	18.994	10.8631	4.20617	5.06347	3.27364	4.01206	3.13529
Il33	9.6445	7.21115	7.99256	9.10573	5.48366	1.65126	2.16848	1.44301	3.80132	2.29405
Mir3971	13.7052	44.9318	0	0	0	0	0	0	0	0
Evl	7.98933	3.05172	4.21411	4.04792	3.70636	0.757319	1.26475	1.24107	1.36769	1.17481
Apobec3	8.93159	6.17503	4.39845	6.48599	3.99799	2.63387	1.55752	1.2084	1.57073	1.32611
Mir1934	0	44.9318	0	0	13.4599	0	0	0	0	0
Casp4	7.44176	3.72739	3.81171	5.10636	1.21809	1.1005	0	0.171302	0.381713	0.820315
Col8a1	10.2025	1.97282	3.54922	2.91986	2.84747	0.800894	0.233729	0.589332	0.303048	0.678397
Slc34a2	10.7006	3.64052	2.98749	3.47333	1.8176	1.25399	0.718846	0.474045	0.80777	0.867962
Ppp1r18	7.19848	5.07662	4.16966	4.77044	3.61766	1.70559	0.912534	1.02654	1.67572	1.53592
Csf2ra	11.3965	3.60744	2.46912	3.74435	2.39288	0.836852	1.34322	0.781581	0.943366	1.16961
Snx10	6.38517	3.61759	4.67983	5.49268	2.16282	1.08122	1.4875	0.577224	1.34025	1.03678
Spi1	6.25595	4.76121	3.20433	4.04082	2.63313	1.7842	0.477299	0.740603	0.928286	0.997459
Arl4c	8.90146	4.65068	3.97204	4.31764	2.36839	1.60481	1.51521	1.14615	1.08053	0.985128
Lat2	5.66782	3.20455	4.38501	2.84573	2.95587	0.534006	0.428476	0.249385	1.20414	0.581829
Tap1	9.32845	8.00079	7.86249	10.0665	5.81696	2.05044	2.9674	1.85	2.7115	2.10156
Cd79a	3.59243	2.2083	4.44681	6.23963	2.42559	0.29883	0	0.83728	0	0.222749
C7	5.99701	5.34639	7.83193	4.17688	2.32487	0.980198	2.24758	0.78468	1.26281	1.61785
Mir26b	25.6138	0	17.4927	0	12.5777	0	0	10.6129	0	0
Mir31	27.6933	0	18.9129	0	0	0	0	0	0	0
Lcp1	23.2537	18.1186	20.1088	23.1274	12.4129	5.13967	7.9515	4.22529	5.65353	4.80839
Mir192	33.7316	0	15.3577	0	22.0852	0	0	0	0	22.3096
Rasa3	7.16511	4.1388	4.75353	6.11054	3.55194	2.17972	0.874663	1.35717	1.35459	1.48937
Tmem173	7.35915	3.47587	3.06662	6.38239	3.00122	1.32807	2.13168	0.465134	1.03646	0.928077
Naaa	8.45314	6.20137	6.69777	6.30674	3.19123	0.787338	2.52421	1.07968	2.34554	2.16865
Mir700	15.7879	51.7598	0	41.7854	0.00150146	0	67.4543	0	0	0
Ubd	5.61345	3.78894	3.15712	4.22405	1.78361	0	0	0.136817	0.30487	0
Abca1	13.3416	24.3882	17.7628	20.5326	15.088	6.42112	6.44875	4.19904	5.26316	3.9173
H2-M3	4.98755	4.08786	3.69005	5.68353	3.26552	1.38294	1.77579	1.11939	0.863421	1.03085
Efhd2	14.8688	7.69686	8.55117	8.49728	6.26675	2.24333	2.82917	2.54414	2.94571	2.2694
Mir497	26.4907	0	18.0915	0	0	0	0	0	0	0
Ddit4	9.63169	2.84478	4.26672	5.20557	3.66441	0.692926	0.370736	1.15051	1.36195	3.01297
Mki67	3.84342	3.46512	3.16853	5.90961	1.88731	0.438456	0.469175	0.625622	0.468916	0.571947
Plbd1	12.1728	14.1842	13.8221	14.7502	11.3788	3.70871	4.6996	2.00534	4.67161	5.38347
Mir345	18.191	0	24.8467	0	0	0	0	0	0	0
Ptprcap	2.59658	3.64832	4.55993	6.05418	2.5501	1.48109	0	0.461089	0.513723	0.552004
Spn	4.09437	2.98503	3.14165	5.1969	2.25059	0.903324	0.644334	0.896974	0.93987	0.595903
Cldn4	23.8641	9.48332	7.68244	11.5546	5.28713	5.13318	3.08971	2.06415	2.6707	2.71029
Alox5ap	9.72444	9.02295	10.5257	8.09354	4.68509	3.41879	1.56785	1.52047	4.06569	2.36635
Mmp2	9.00344	2.75291	4.33284	3.62171	1.97004	1.24176	1.39519	0.695847	0.602994	0.87933
Tgfbi	21.9349	16.2327	13.2349	16.8152	9.51625	4.25153	7.5065	3.04423	5.11217	3.4332
Rrad	3.82448	2.75233	3.69487	4.85536	4.21408	1.48979	1.19563	0.772999	0.430619	1.01796
Unc93b1	20.3333	10.9565	12.9913	16.1123	8.84267	3.20682	5.27084	3.31029	3.86386	4.39598
Nfkb2	10.3907	7.99069	5.02336	6.10763	4.17814	1.73079	1.9843	1.96287	1.8868	1.94237
Arhgap30	4.96783	2.86811	3.58477	3.61095	2.33206	0.914847	0.800952	0.595508	0.778875	0.526946
Arpc1b	52.4421	34.821	32.2527	35.2222	21.2347	13.1263	10.5345	7.93718	9.36855	9.97259
Clec12a	4.40138	3.39523	3.80155	3.7117	2.03417	0.516877	0.55309	0.268188	0.418323	0.192641
AI662270	3.36853	2.07067	4.45722	5.57213	2.58456	0.840615	0.449755	0.785096	0.583144	1.04433
Arhgap9	5.14244	2.63425	4.60947	3.68614	2.05172	0.641647	0.686601	0.399513	1.11279	0.797143
Rnase6	3.41085	5.12522	4.27058	5.64214	2.93108	1.1349	2.42883	1.05995	0.918509	0.986954
Mir324	11.2439	36.8624	0	0	0	0	0	0	0	0
Mir3064	102.083	167.337	69.7164	0	50.1278	67.9326	0	42.2973	0	50.6372
Mir692-1	19.2537	21.0408	8.76607	11.3241	37.8181	0	54.8414	5.31842	0	12.7341
Hist1h3a	9.96426	12.6454	10.9758	14.1786	16.4151	3.42239	5.49324	2.66363	2.37415	6.69653
Wdfy4	6.05958	3.23291	2.69382	3.98422	1.90885	0.836922	0.610607	0.698745	0.963237	0.666379
Ptpn22	11.9327	8.83537	7.39619	5.08835	8.5003	6.0702	2.87834	1.76085	1.04601	2.62222
Pirb	9.24362	2.22577	3.99456	4.19266	1.28223	0.834076	0.892512	0.389494	1.109	0.621723
Mir709	34.8246	0	0	0	11.4004	0	0	0	0	0
Mirlet7c-2	93.6455	30.7012	115.118	16.5233	64.3786	0	80.0208	46.5617	8.64612	27.8712
C1qtnf5	13.2382	5.0615	10.3901	8.78914	5.25101	2.07022	3.04568	1.49744	2.74288	3.1823
Psat1	5.6799	7.17229	8.60227	7.84923	5.66438	5.64691	1.13293	1.26355	1.83625	2.69654
Mir704	0	0	23.2181	0	16.6944	0	0	0	0	0
Tlr2	6.5748	2.28615	3.33363	3.95486	2.15237	1.06068	0.638433	0.454037	0.643829	1.03771
Hvcn1	7.88506	4.78153	4.13032	6.67099	3.7656	2.17929	1.38472	1.11909	1.59674	1.87564
Ncf2	5.66448	4.50746	2.92954	3.29922	1.56631	0.731946	0.939872	0.729177	0.964741	0.98207
Adcy7	7.02015	3.07787	3.07763	3.72719	1.71944	0.812098	0.601508	0.622381	1.10517	0.79167
Cfp	9.56743	1.26733	4.09198	4.94502	3.79644	1.28622	1.6516	0.320339	0.535359	1.1505
Pla2g7	17.4925	15.1439	14.5838	14.2966	10.858	4.43454	5.50015	2.94936	4.89409	4.50753
Slc11a1	8.78555	3.26842	3.23404	3.24326	2.32536	1.161	1.5973	0.361441	0.230114	0.556339
Mt2	61.126	39.0777	22.5425	25.3457	11.7062	4.06773	14.364	7.59814	7.90111	12.1284
Mdk	14.3247	36.0846	27.334	22.1271	19.6803	8.52304	8.5502	6.33127	5.91255	6.02187
Cd83	6.71733	4.84494	5.13804	5.68916	1.84719	0.536419	1.722	1.16898	2.35676	0.93298
4632428N05Rik	5.95005	2.65162	5.36412	5.17485	3.31955	1.07646	1.35757	1.14935	1.60018	1.46105
Dpt	3.04488	3.81684	5.25984	4.74048	1.93495	0.476768	1.53051	0.519493	0.578793	0.444231
Clec4n	10.5171	3.9015	2.3479	2.91638	1.3034	0.70363	0	0	0.244058	0
Fblim1	10.0103	3.67674	4.69892	4.6536	2.02759	0.995037	1.39747	1.52055	1.55318	1.36514
Nfkbiz	16.42	5.46421	5.84672	6.35159	3.09556	2.4853	2.75171	1.40101	1.86776	1.59738
Ckap4	8.72522	5.91281	4.26104	6.10649	2.82444	2.07601	2.08261	1.33299	0.990102	1.83761
Ppp1r14b	22.9524	12.7258	8.99013	12.2091	5.80114	4.04313	2.1632	5.17465	2.02566	5.69266
Slamf7	5.09229	3.59403	3.09132	4.11818	1.52813	0.564791	0.15109	0.644709	0.391802	0.420997
Pdpn	10.7098	4.32141	3.48827	3.99741	1.69907	2.41221	1.05595	0.750964	1.217	0.899035
Ccl9	7.50176	2.3202	3.67327	4.07917	1.62177	0.502356	1.20949	0.390981	0.522735	0.51488
Mir5113	0	0	23.4738	0	14.7189	0	0	0	0.00297875	0.00071613
Cdh3	8.07895	5.71047	2.56846	3.41012	1.40219	1.02003	1.33956	1.03926	0.86809	1.17506
Fbn1	10.3112	3.66447	7.08009	5.00448	4.39095	2.19427	2.08933	0.868368	1.75439	2.20393
Arhgdib	17.1074	17.6398	19.0325	22.5171	10.2975	12.4861	6.48395	3.3155	3.69397	4.1061
B2m	272.474	284.202	339.262	383.68	239.995	87.9284	141.133	61.0993	112.726	86.5446
Mir1306	22.1065	0	0	0	14.5824	0	0	0	8.40698e-100	0
Snord58b	244.772	0	0	43.1888	192.313	130.31	0	0	0	48.5667
Tubb5	41.9056	29.3514	31.8971	35.8283	19.5979	12.777	9.44759	9.60904	7.46925	9.89853
Lhfpl2	6.48599	5.50113	3.7023	4.44104	2.18668	2.57684	1.51656	0.748735	0.59586	1.02442
Il10ra	7.31603	3.4454	3.53337	4.49312	2.89785	1.61389	1.38157	0.636416	1.23153	1.3233
Slfn2	10.905	10.6678	12.4925	15.0517	8.46419	3.74549	3.75741	2.33208	4.22222	4.18786
Apobec1	12.1546	4.1595	6.97331	5.84692	2.82667	2.53288	1.66943	1.78098	1.88952	1.2922
Hist1h2bq	4.82618	2.67421	2.50681	5.39719	5.2071	0.723754	1.16169	1.35191	1.69451	1.07898
Cxcl16	33.2131	15.9114	15.4944	18.8293	11.3132	5.44773	7.49495	3.68269	6.04663	6.09113
Tnc	17.4148	3.27166	3.60807	3.36623	1.09537	1.92716	1.25403	0.745894	0.867171	0.757079
Ifi204	5.44318	3.28188	5.29831	4.96771	3.07227	0.999242	2.1385	0.933246	1.84849	1.17933
Pou2af1	3.78531	1.45999	3.4215	7.26832	2.24147	0	0.237836	0.18452	0.102791	0.0552255
Mir1192	9.71075	0	6.63186	0	4.76847	0	0	0	0	0
Cd72	10.4527	5.18003	7.861	9.10249	4.4332	2.10386	2.89449	1.54291	3.34759	1.77847
Ier5l	5.75285	4.01944	2.31866	3.24487	2.68601	1.25519	0.402938	0.547068	0.69659	1.21631
Mir143	245.162	200.938	125.573	54.072	30.0967	326.293	130.933	25.3953	0	30.4025
Mir125a	3981.86	1761.94	1835.16	581.892	1079.61	1235.49	834.977	485.848	157.881	339.292
Cnp	7.1951	4.63709	5.20781	7.29521	3.92573	1.80064	2.62744	1.32499	1.02201	2.5844
Mir489	13.4972	22.125	0	0	0	0	0	0	0	0
Cfhr2	12.4568	12.0114	12.7608	11.8786	11.3343	4.14478	4.69606	2.73249	4.39748	3.72561
Rassf4	4.69506	4.38759	2.57714	3.05819	1.80994	0.934401	0.843637	0.999955	0.931793	0.93593
Efemp2	8.69586	5.88839	7.44074	6.86409	4.26939	2.51556	4.03771	0.705405	1.91959	1.96887
Crip1	23.4326	27.8151	28.1433	35.9992	22.6164	16.1313	10.3569	4.35237	7.83331	9.21865
Mir682	27.2865	0	37.27	24.0728	62.5289	24.211	0	0	8.3977	27.0704
Hist1h2bl	18.5673	14.8067	8.9105	32.3184	25.1347	10.6862	0	7.4853	8.33975	10.9526
Mir1899	9.09549	29.8191	0	0	0	0	0	0	0	0
Hist1h4k	13.4373	24.2295	14.683	17.1894	27.7133	3.57683	5.74114	9.46502	4.34225	9.99818
Fbln1	3.53525	4.27731	4.71375	4.6412	2.60398	1.68042	1.07889	0.906785	1.24344	1.4196
Rnase4	9.58004	6.34559	23.8496	8.97189	6.36804	2.06086	7.85621	1.92475	4.19958	2.39251
Hist1h2ba	6.45263	6.50912	1.35593	3.94109	10.2369	2.64247	0	3.29059	0.458276	0.984851
Mir5129	16.3776	0	0	0	16.0844	0	0	0	0	0
Hist1h2bf	11.5418	18.0971	9.59592	19.9223	22.1776	2.67154	4.28807	7.06945	6.94979	5.97413
Lpxn	5.24625	1.4333	3.7023	5.78548	1.80332	0.69824	1.12074	0.144917	0.888024	0.346981
Oasl2	5.46753	3.9998	3.82657	4.8236	3.01766	1.32307	0.772238	1.04846	2.37801	1.43451
Mir429	13.7052	0	18.7196	0	0	0	0	0	0	0
Hist2h2bb	47.3069	44.3124	44.6965	71.2326	38.7751	22.7232	22.7955	8.54794	15.7633	14.4679
9930111J21Rik1	7.97651	4.19064	5.16639	5.12821	2.81086	1.74582	1.79623	1.41441	2.19145	0.911772
Ptgfrn	6.91549	4.02884	4.50893	3.69888	2.8634	1.98833	1.13245	1.01836	1.42382	1.60163
C1s	12.143	10.7261	14.7542	15.1535	9.94215	3.76938	5.00704	2.90301	5.36508	3.97245
Anxa3	17.0018	7.83366	7.40606	8.02672	4.06155	2.44629	3.53387	2.74167	1.78187	3.09991
Plek	7.20103	2.90907	4.89456	5.81098	2.61435	1.18098	2.47883	1.0747	2.01663	0.711015
Fyb	7.44395	3.30291	2.98155	4.17434	1.92385	1.07315	1.10731	0.579766	2.04119	0.457104
Tnfrsf14	7.67184	4.57305	2.38155	3.53797	2.22611	0	0.744959	1.30041	2.09278	0.518938
Rgs19	4.66632	2.99315	3.46393	4.38524	1.59402	0.810073	0.866827	0.25219	1.40489	0.201277
Ikzf1	3.91079	2.5282	2.80969	4.28454	2.01757	0.22789	0.487719	0.638549	0.76466	0.751869
Mir24-2	6.74862	0	0	29.769	6.62783	0	0	5.59249	0	0
Mnda	4.43423	2.32598	3.87623	5.47679	2.26453	1.4164	0.378908	0.514441	1.47385	0.703858
Icam1	18.7991	11.4406	15.145	13.1588	10.8343	4.19502	5.531	3.77803	4.88486	4.57879
Serpina3n	8.92839	3.17673	2.55246	3.23623	0.611762	0.736936	0	0.0573553	0.447317	0
Basp1	6.42277	2.82468	2.7816	2.62586	1.76926	0.625483	0.334652	0.389448	1.01244	0.621649
Sla	5.501	2.85037	4.15639	4.98574	1.38754	0.867849	1.62514	0.630421	1.20409	0.323449
Hist1h4b	21.4997	35.2429	21.1068	28.4514	49.488	21.461	0	13.3624	13.6471	25.3287
Tmsb4x	469.158	388.92	507.727	620.641	331.815	213.327	216.477	86.5985	139.216	151.523
Muc1	17.7528	8.40456	5.60246	12.3826	2.26592	7.16509	4.10736	1.64641	1.47931	1.46238
Snord42b	1850.39	909.961	758.222	652.985	1680.97	492.548	395.293	230.009	341.686	413.041
Sfn	8.18319	2.68282	4.59509	4.5723	1.87523	1.6942	0	1.50695	0.503692	1.53347
Cldn3	11.4932	5.82676	4.04594	6.16736	4.07279	4.73091	1.01247	1.66919	1.31275	2.9387
Rftn1	7.36442	3.99623	4.09294	5.06325	2.29448	2.02791	1.30199	1.09429	1.45367	1.51161
Clca2	3.0096	2.40346	3.63644	3.91465	2.12207	0.616243	0.494563	0.287771	0.249372	0.650745
Inpp5d	7.39325	3.99458	5.15402	4.57326	2.84302	2.116	1.2579	1.33801	1.77905	1.43367
Lox	6.69235	2.43784	2.56588	2.14069	2.42147	0.416705	0.836062	0.16216	0.542011	0.737707
Mir103-2	74.3321	0	33.8429	21.8592	60.8347	32.977	0	41.0653	11.4382	0
S100a6	31.5903	24.2392	28.1537	26.8815	15.8425	31.608	11.4869	4.82723	4.7577	5.11222
Mir684-1	12.8069	0	17.4927	11.2986	0	0	0	0	11.8244	0
Nrros	4.51975	2.85957	2.7618	3.4278	2.06368	1.05535	0.677572	0.624243	1.09816	1.02266
Serping1	58.1876	44.2848	48.4724	51.2641	27.5526	22.5523	21.1727	9.20671	13.8737	13.6388
Lgals9	9.69608	11.6613	9.17691	7.32209	4.65771	2.10399	5.91002	2.86572	1.73325	2.7446
Casp1	3.11672	2.87382	2.26156	4.29633	2.39136	0.777777	0.832268	0.80712	0.719402	0.386505
Ctsc	20.4317	13.8523	15.7324	17.2083	9.49297	5.54648	5.44048	3.45344	5.82492	5.91444
Snord70	622.497	170.069	566.838	228.826	1528.39	138.084	221.637	42.9879	191.58	411.712
Ifi47	6.16238	7.48152	7.5023	12.2239	6.05954	2.47474	2.88883	1.751	3.66768	2.76707
Pamr1	6.62702	6.6976	4.21959	3.78046	2.54464	2.25477	1.49022	0.908405	1.79418	1.48298
Hist1h2bp	6.76114	3.69435	4.23267	11.1841	5.25677	0.749885	3.6109	2.80143	1.82071	1.6769
Rab31	11.8216	7.72468	9.48839	8.8524	6.78249	2.91967	3.29779	2.62584	2.77555	3.70782
Mir744	73.1063	0	11.0949	7.16625	15.9551	0	69.4109	6.73135	0	0
Cd180	4.07159	2.427	2.52786	3.53764	2.2417	0.656849	0.527151	0.715711	0.854368	0.428415
Snord99	744.068	573.974	478.262	386.139	1246.57	233.013	187.003	108.812	202.054	521.065
AI413582	10.3519	10.1815	6.36278	6.39293	5.84583	3.44443	0	3.86033	2.86733	3.33774
Tubb6	7.27685	4.93589	7.19743	4.57505	3.36794	4.00758	1.42945	1.38626	1.46728	1.74257
Prex1	7.17947	1.95564	3.89924	3.70262	2.21781	1.19088	1.18329	0.918028	1.06216	1.54288
Elf3	15.7367	10.9069	5.87351	8.40214	3.19627	4.77159	2.47201	1.63925	2.46157	2.94181
Cyp24a1	5.96562	10.8343	22.9208	15.3347	28.0718	8.45392	6.41792	2.77412	6.0627	3.61915
St8sia4	3.96433	3.13371	2.75307	3.4134	1.87539	0.343249	0.220378	1.14366	0.844147	0.588531
Mir1894	88.1688	0	0	25.9283	0	0	0	12.1774	0	0
Snord91a	958.043	232.659	290.794	219.129	1846.94	283.353	151.603	176.426	262.087	70.4042
Snord11	1287.1	703.282	795.295	540.72	4875.66	244.72	392.798	431.719	622.471	395.233
Relb	8.17587	1.2866	2.68014	3.40452	2.63369	0.522313	0.838361	0.379413	0.845447	1.36267
St6gal1	9.00838	4.21351	4.93684	7.48408	3.65271	3.0432	1.43664	1.35388	2.05414	2.27759
Bc1	6.01526	9.86036	4.10806	2.65341	23.6304	0	0	0	5.55377	14.9191
Tmem98	6.70923	6.98282	5.67295	7.98603	3.86981	1.98434	3.18505	1.50028	1.96651	2.43
Hist2h3c2	5.85271	2.45998	4.30451	6.61976	3.97935	2.79625	0.641177	1.98977	0.969895	1.63769
Snord49b	2941.94	1808.44	1465.02	378.504	5537.79	897.307	523.731	253.953	509.295	1520.13
Myof	22.5412	10.2728	9.3623	9.77909	6.34706	6.15134	6.52653	1.57421	3.09195	3.96351
Ugt1a10	4.65428	11.8623	6.94794	22.4916	13.1159	5.97619	5.53525	2.26418	3.48578	2.49774
Fosl2	9.67576	3.27347	4.18883	3.83815	3.52552	2.21485	1.42201	1.18204	1.51452	1.83964
Pycard	7.83055	9.07376	7.19186	8.69495	4.64076	2.87502	4.61466	1.79009	2.68001	1.87517
Mir17	13.2453	0	0	0	13.0083	0	0	0	0	0
AB124611	3.53824	2.99362	2.80615	2.72171	2.12978	0.985401	0	0.10225	0.632288	0.367261
Klhl6	4.70592	2.7341	5.37	4.09914	2.98362	1.90276	1.27255	0.937911	2.03495	1.00465
1600010M07Rik	258.455	203.219	157.552	74.4202	546.302	177.194	63.3308	34.3936	46.2822	110.692
Golm1	9.72711	4.42187	5.63517	5.42466	3.3895	1.68951	3.55927	1.01909	2.27084	1.88907
Hspb1	20.4877	10.7243	7.28989	7.89823	6.93245	7.79079	6.62026	2.42541	1.43062	2.90364
Dtx4	10.0038	3.24802	4.62069	3.53879	2.94269	2.37987	2.06482	0.901092	0.914712	1.89383
Cd3g	0.897464	5.88458	2.86026	4.22275	2.3504	0.796309	0	0.743716	0.276204	0.890357
Wipf1	5.19969	2.71914	3.61643	3.96815	2.53764	0.764219	1.36293	1.18958	1.47263	1.29754
Pf4	5.99001	4.6757	4.28562	2.51645	0.840399	0	0	0.70912	1.84349	0.56596
Mxra7	6.77	3.32927	3.58321	3.43429	1.5791	1.1263	1.08469	1.40255	1.56265	0.755594
Axl	18.4262	14.1556	12.7607	14.2644	8.38082	5.38239	4.6063	3.64562	5.258	5.13176
Col15a1	28.4083	9.38238	13.3764	9.10312	5.33758	3.28474	5.8332	3.15483	3.92705	4.48016
Mir501	12.8358	0	0	0	12.606	0	0	0	0	0
Rbp1	5.1059	4.98622	4.22894	2.63564	1.65372	1.1567	1.39245	1.39539	0.802414	1.29331
Stk17b	4.70464	5.94316	6.01329	6.35911	5.21388	2.64249	2.95057	1.28763	1.91282	1.79844
Cd209a	4.07748	2.9344	3.39594	1.93024	2.05109	0.794173	0	0.164827	0.091821	0.0986632
Cxcl10	7.17405	7.23685	5.6532	9.4937	4.47127	4.40685	2.94725	1.82924	2.16543	1.50557
Gng10	4.86846	5.7637	3.50958	6.56193	3.98443	0	1.73339	1.79308	2.74692	1.8783
Top2a	3.13321	1.9315	3.03595	3.99273	2.18292	0.427701	0.572083	0.798907	0.321426	0.31881
Snord47	2512.73	1739.1	1372.83	1059.13	4277.44	594.537	477.143	485.861	953.759	1301.81
Ptpn6	11.8299	8.15236	11.2464	11.7195	5.64603	5.39948	1.11775	4.0458	4.1604	4.47948
Was	5.37409	3.16233	2.72911	3.09999	2.02996	1.83399	0.883116	0.685144	1.01781	0.88859
Mir181a-1	287.747	78.6138	65.5047	42.3097	141.298	223.4	102.451	69.5486	0	35.6836
Itgb7	3.466	1.92299	4.29713	4.79838	2.19948	1.70326	1.13912	0.353504	0.886178	0.634809
Gadd45b	4.96352	3.87444	1.93702	2.9193	3.13372	1.88746	0	0.8814	0.327338	1.17243
Mir146	111.677	0	38.1343	0	0	0	0	0	0	27.6981
Ecscr	4.63926	3.13139	6.1503	3.00947	0.670033	0.726417	1.74895	0.791513	0.755884	0.947579
Itga4	4.22086	2.9982	2.49824	3.69892	1.65812	0.561767	1.26236	0.629598	0.792398	0.502492
Arhgap25	4.52389	1.69125	2.6081	3.32509	2.30934	0.761634	0.733488	0.189688	0.899344	0.510955
Ddah2	9.69621	9.03083	6.39489	5.73522	4.22028	2.93295	0.961439	3.37839	3.1538	2.8421
Ier5	6.36084	3.97214	5.20107	4.46646	4.8871	2.18845	1.29414	1.75705	1.95762	1.93178
Mob3a	5.4429	3.7102	4.49005	5.94291	4.39282	1.86483	1.38148	1.3844	2.08974	2.08507
Fbxw17	3.18227	4.01266	3.34353	2.80748	2.64449	0.868796	2.09175	0.946652	0.90404	0.971406
C1qtnf7	4.53409	2.65114	3.52544	3.41399	2.65015	1.87511	0.767774	1.16706	0.758614	1.16299
Trim30a	4.93183	3.67472	5.40944	6.1639	3.92621	2.28743	2.23485	1.36231	1.75929	1.29733
Twf2	7.09071	4.22664	5.15698	6.58058	3.34624	1.96099	1.57378	2.51827	1.5304	1.91852
Irf4	2.84103	2.05892	2.24661	4.93371	2.29088	0.318418	0.255545	0.198259	0.0552225	0.23735
Slc25a24	6.43379	2.19147	2.05429	3.2066	2.13356	1.33448	0.178497	0.588552	0.925745	0.953282
Snord38a	4928.01	1591.14	1835.75	724.603	2933.22	1291.89	478.525	711.567	551.508	851.869
Cox6b2	5.04359	7.63163	8.45971	8.26265	5.29234	4.13085	1.65756	1.60752	2.28308	3.83883
Mir690	21968.5	7490.51	7416.09	5820.57	11937.9	4629.65	4414.73	4935.49	1463.6	3896.65
Tbc1d9	5.52985	3.11264	2.22769	3.13323	1.68552	1.22727	1.12022	0.592565	0.572182	0.78121
Fam114a1	3.5639	3.63154	3.94691	2.46435	1.56086	0.897383	0.823075	0.518833	0.66699	1.33782
Mir27a	59.9474	0	16.3762	0	35.3246	0	0	19.871	0	11.8945
Ctsk	6.30864	3.64986	5.44888	4.99271	3.46231	1.72866	2.77466	0.922567	1.9701	1.56467
Angptl3	2.01237	11.3956	8.87066	11.7013	9.88176	2.43484	3.90815	0.530608	3.88488	4.35586
Mir3058	21.1245	0	0	9.31828	20.7464	28.1152	0	0	0	0
Hba-a2	0.0408453	117.284	207.742	70.0878	198.77	0.142016	0.19666	149.689	136.308	114.649
Col18a1	69.2862	31.6507	35.056	28.5538	17.8306	17.3993	13.0166	9.32527	8.9617	14.258
Mir684-1	12.8069	0	0	11.2986	0	0	0	0	0	0
Fes	6.34123	2.87333	3.66171	4.0025	1.41769	1.78401	0.881077	1.02534	0.809191	1.4321
Ncf1	6.07419	2.40341	2.36024	2.86419	2.7256	1.39385	1.34236	0.867862	0.725197	0.467542
Ly6e	121.198	67.0895	58.7746	78.4811	32.1346	28.6812	18.4859	49.4263	17.3325	18.4703
Esyt1	9.86856	7.64949	5.38126	7.82893	4.99623	2.85087	2.77823	1.99694	2.64868	2.65631
Fam105a	3.09669	3.63736	2.73303	2.94283	1.59079	1.01447	0.610577	0.416545	0.879717	0.687884
Mir297-2	141.761	0	0	0	0	0	0	0	0	0
Irf5	7.68071	8.61853	7.45066	6.72578	3.16267	1.92435	1.68466	3.32218	2.2451	3.06441
Mir5128	141.229	0	0	0	0	0	0	0	0	0
Cx3cr1	9.234	4.43023	3.02496	3.04665	1.95383	1.09909	3.04715	0.591015	1.55956	0.707548
H2-K1	134.616	119.011	165.762	174.414	86.0697	51.3929	52.4593	44.2384	51.1776	46.6057
C3ar1	6.36595	2.99678	2.58624	2.7361	1.09009	0.521394	0.278962	0.297585	1.05495	0.485811
Adamts1	27.2088	19.3429	15.0612	16.803	14.5986	5.48915	5.87372	6.5032	7.43065	8.95044
Ncf4	5.49007	0.99994	3.05506	3.31868	2.49621	0	0	0.589756	0.375473	0
Lxn	4.03345	3.64786	3.60948	5.8898	3.55147	1.11067	2.37698	0.806802	0.642071	3.03563
BC018473	298.452	127.248	113.433	92.9325	157.842	77.6892	83.0087	67.5628	20.4204	51.6714
Snord92	82.2312	269.591	243.355	145.093	430.716	109.444	58.5559	22.7146	177.153	95.1767
Akr1b8	4.92019	4.50156	3.9072	2.92746	1.91037	1.82747	1.95551	0.663745	0.316934	0.681102
Bak1	8.95851	5.44767	7.20359	6.24626	4.18622	2.1154	1.54337	2.69412	2.86825	2.72361
Ucp2	17.1662	10.3642	6.08227	10.0463	4.94083	4.61464	4.21178	2.05634	3.95446	2.56297
1700016C15Rik	11.5319	10.5018	7.87556	8.10128	4.61407	3.41069	2.73724	6.90176	1.97169	2.11862
Col5a1	7.71985	2.54173	3.06418	2.28477	1.62002	1.14162	0.775249	0.833841	0.989944	1.4892
4930488L21Rik	17.6311	4.09223	5.86066	2.27125	9.96027	2.90727	0.666633	6.91744	0.216086	3.63761
Fam46c	5.6272	4.67051	9.72921	8.54642	5.59644	2.84408	2.13034	2.59722	2.1045	2.82665
Sbno2	17.9627	7.62102	6.35019	6.23231	3.64683	3.45548	2.32173	3.02712	2.56434	2.45592
Ssbp4	10.411	4.92288	6.56315	4.59243	4.03087	3.73055	2.13853	1.49321	1.57124	2.58214
Snora61	1060.92	421.599	351.296	141.814	820.919	85.5769	137.359	319.7	148.414	255.157
Fabp1	1.42647	12.8607	7.30647	6.60698	8.75589	2.84781	7.61832	0	2.63407	1.06138
Plp2	18.5014	14.1334	8.58713	7.76504	1.94051	4.78138	3.83728	2.97706	1.82429	2.67305
Frzb	6.22817	2.87139	4.91807	4.59319	2.43712	1.55424	1.45524	3.42736	0.539095	0.965445
Ifngr2	15.7616	12.5754	12.8599	10.029	6.36988	3.8985	5.06555	3.92999	3.73469	4.42812
Pik3ap1	5.51239	2.68397	1.86368	3.17792	1.44723	0.871677	0.466374	0.407053	0.604691	0.758043
Sepw1	27.2869	36.0843	33.8255	30.3444	24.3214	17.0904	19.594	6.8407	8.89183	9.55442
C1rb	6.18336	3.48763	3.54176	4.98587	3.85256	1.59283	3.12478	0.936657	2.08715	1.12134
Hist1h2ad	8.17124	4.72747	4.59567	11.4494	12.2735	3.83836	0	3.18654	3.1065	5.2454
Irf8	11.0709	7.42403	8.86667	9.81139	6.17767	4.82222	3.01004	2.91908	2.69476	3.09526
Sparc	82.1856	31.7351	48.1095	37.4653	25.8826	14.1301	23.2137	10.4022	17.4709	16.4185
Hexa	22.5075	24.0008	22.5516	20.6812	16.4446	10.3654	10.9807	6.26024	6.61532	7.10827
Snord110	4965.34	2937.5	2039.72	1679.76	5316.45	1689.4	1595.08	525.941	930.67	1629.66
Slc15a3	7.5235	2.00532	2.50639	1.99662	1.62194	0.976904	0.522673	0.202752	0.734162	0.485458
Tuba1a	26.7593	24.5036	24.9548	23.852	11.9621	10.0704	11.0388	6.19373	6.81555	8.14731
A330041J22Rik	8.83325	8.79124	7.10982	4.801	22.5399	4.40867	5.05451	1.56857	1.96608	7.12018
Clec2d	56.053	46.246	41.4075	63.097	46.1786	20.0917	13.2168	17.9444	28.3326	19.0274
Tacstd2	21.4016	19.776	17.6069	24.0569	9.4137	19.356	9.53225	3.83464	3.20427	6.14829
Il1b	4.93959	2.2083	3.2201	3.86263	1.65381	0.89649	0	0.186062	1.86571	0.890995
Nbl1	10.0932	4.06847	1.92102	6.86086	1.62501	2.64264	1.06042	1.09694	1.52769	1.55945
Cmtm3	12.2504	3.86747	5.32961	5.12359	4.09948	1.69083	3.48934	2.18074	1.59185	2.16059
Hist1h2bh	17.0618	19.7422	12.3376	25.2349	30.063	8.01463	4.28807	8.317	9.26639	9.95689
Cxcr3	2.09823	2.69176	3.23975	3.62175	1.79189	0	0	0.377995	0.673829	0.814545
Ptafr	4.63583	3.40652	2.40179	2.46801	1.25596	0	0.341496	0.463647	0.737961	0.15859
Sh3bgrl3	63.7615	53.9456	37.1462	48.3889	21.9957	26.7666	14.6464	14.5826	15.4032	13.1501
Mir671	38.058	51.142	45.7294	0.0407255	3.07447	0	69.8265	33.8255	0	0
Cygb	10.6485	8.47539	9.50019	10.6976	5.50097	3.27686	3.15579	3.36648	4.88736	2.56471
Il16	3.36367	3.12449	2.56519	3.4621	1.84443	1.49227	0.598808	0.6504	0.776403	1.00111
Mir1961	0	19.5543	0	0	5.85774	0	0	0	0	0
Fkbp10	4.39203	2.33873	2.32392	2.661	2.53138	0.438202	0.468901	1.04525	1.31647	1.03435
Batf3	4.07957	3.71519	1.8574	2.99926	1.33552	0	0	0.375632	0.41851	0.449696
Actn1	21.6291	11.2418	9.57308	10.2057	5.95811	5.41634	4.50785	3.18505	3.86174	4.18689
Neurl3	4.53328	2.35619	2.94493	3.4141	2.8776	1.61874	1.18101	0.412317	1.37815	1.04208
Hn1	12.59	7.89623	13.3086	10.8175	5.80602	7.86825	1.871	3.26604	3.03238	5.10474
Lhfp	16.9228	12.6813	10.4723	10.786	8.95439	3.8611	5.60719	2.91921	5.61206	5.48205
Bcl2a1a	3.97912	0	3.261	5.44126	1.56316	0	0.850047	0	0.918463	0.394761
Itpr3	6.09972	2.72695	1.91456	3.19347	1.422	1.31205	0.98717	0.893518	0.853297	0.764068
Mir99a	586.303	366.127	228.806	123.155	191.936	74.3171	357.857	46.2725	25.7773	332.377
Snx20	4.23128	2.03005	3.38307	3.4598	1.92574	0.549419	1.76373	0.684176	0.476422	0.204769
Mir221	28.0937	61.4025	38.3725	16.5233	0	0	0	31.0411	17.2922	18.5808
Pik3cd	4.8294	1.7807	3.01258	3.03091	1.3938	0.760785	0.774572	0.338823	0.604091	0.537132
Mir150	279.192	0	152.537	98.5242	137.097	74.3171	119.286	23.1363	25.7773	0
Ifngr1	21.3737	15.5466	18.9619	14.4303	10.0568	6.40284	7.04718	5.58129	5.77423	5.79542
Hist2h3c1	3.3472	1.30639	2.93906	4.21856	2.11326	1.06069	0.340501	0.990636	0.66223	0.711578
Ddr2	6.00292	4.11148	4.45364	5.19267	2.79173	1.8694	2.07182	1.38566	1.82173	1.50958
Fam49b	4.96586	4.37382	2.42965	4.02138	1.96535	1.47968	1.26668	1.25911	1.43706	1.13972
Gdf15	10.2364	3.21805	2.10684	1.2371	2.34116	1.8663	0.599117	0.697216	0.388402	0.695573
Csf1	7.88065	3.17377	2.35052	4.13154	1.82065	0.808283	1.65537	1.0313	1.82607	1.32213
Tagln	20.554	10.6238	9.35811	11.7621	12.0026	6.90062	4.74691	3.22243	4.87251	5.23559
Ccdc80	8.19382	2.53425	3.90656	3.20522	0.759166	1.33746	1.4862	0.640576	1.14192	1.07363
Hmox1	20.228	7.64015	6.7481	7.97709	4.9436	2.72943	2.38963	5.17557	3.52867	3.23674
Bok	12.1962	12.1987	11.1528	13.5866	11.1659	5.22736	2.208	7.1947	4.67599	6.15236
Anxa2	54.3715	40.0452	40.4544	40.4342	23.1428	27.6223	16.1643	9.76382	13.4732	13.4048
Mir199a-2	8.52825	0	12.2579	0	0	0	0	0	0	0
Mir1896	29.3896	48.1762	0	0	0	0	0	0	13.5674	0
Snhg9	5.3403	0	14.5884	1.57045	10.4894	4.73839	0	1.47515	0	1.76601
Phgdh	4.42408	3.81688	7.31492	5.27253	2.43924	3.92543	2.98453	0.836145	0.859931	1.30901
Sytl2	21.5955	12.7661	12.4075	11.2617	5.31181	5.72787	6.18391	3.5834	3.63478	4.30388
Fcgr4	2.99588	1.17862	5.40146	4.96893	2.00074	0.956956	0.512001	0.49653	1.54898	1.18886
Tifa	5.59737	4.86404	4.51351	3.27227	3.57648	1.25658	2.59319	1.67655	1.36982	1.87332
Sdf2l1	4.24261	4.93552	6.91649	10.2629	6.85485	2.91439	2.33893	2.26825	1.89538	3.39437
Hist1h2ap	8.25404	6.30319	0.00284041	7.33371	6.9395	2.55883	0	1.59323	2.66266	2.38423
Cmtm7	6.17548	5.78959	4.42216	3.63596	2.45773	3.18741	1.88623	1.10439	1.10517	1.89925
Flna	53.0048	24.9881	29.9164	33.7825	20.4506	15.338	12.6287	8.86194	12.5719	12.5862
Sh3bp2	4.84225	3.33047	2.18057	2.47554	1.79904	0.744042	0.619438	1.55869	0.903369	0.863823
Serpine1	8.07612	1.53937	1.85988	2.98254	1.89066	0.374957	0.60184	0.389103	1.30056	0.978229
Cdh11	14.821	6.22387	12.3282	8.40355	6.50918	5.4966	5.69197	1.71119	2.76754	4.19631
Snord72	1419.32	930.636	1260.11	782.602	3484.8	566.707	303.205	382.256	819.021	844.85
Rhbdf2	5.03019	2.28338	3.0125	2.38957	1.97606	1.02996	0.826577	0.929881	1.429	1.11323
Hist1h2ap	10.7309	3.15155	3.78077	7.30574	16.5718	3.83827	0.0127861	3.1865	3.10646	4.09309
Map3k1	25.2946	13.0248	13.6616	14.5659	7.03884	7.7587	6.6532	4.25181	4.66343	4.53558
Kctd15	5.81999	5.64628	2.43349	2.3577	1.92471	1.7389	0.761207	1.47641	1.15146	1.23726
Ifitm3	32.7045	38.2335	47.4406	38.023	26.1435	16.8711	12.9982	11.3449	13.8103	17.6061
Pdgfa	13.536	8.38231	4.72483	6.50163	2.80644	3.20274	1.28517	3.11585	2.63836	2.98417
Tpm1	69.1458	39.37	42.5601	34.2241	20.5538	19.1425	16.795	14.6534	11.6326	15.3609
Ercc1	4.38891	6.1659	5.09223	2.47281	3.03596	2.8267	0.600311	1.51374	1.03786	2.41212
Fxyd1	3.75203	5.17145	6.22013	5.08897	2.38581	2.42439	1.34762	1.18662	2.17878	1.80715
Prrg4	3.79793	4.09584	2.79853	1.89575	2.55207	0.665104	0.854042	1.28377	1.56872	1.0907
Krt18	26.4796	14.9317	11.7184	13.2691	2.49654	14.379	7.24065	2.98429	2.34702	2.20668
H2-Oa	2.0362	2.38414	2.18523	3.72109	2.99963	0	1.24282	0.482106	0.268569	0.432873
Atf3	4.1021	3.36213	3.30175	1.80949	1.43881	0.584959	1.25188	0.303514	0.405792	0.654046
Ly9	2.99108	3.18943	1.90379	3.07968	1.6861	0.176713	0	0.3301	0.21126	0.263457
Lgals3bp	41.5809	27.4384	38.5586	35.7462	20.6793	17.5041	19.8657	7.26581	12.2041	11.2025
Samhd1	9.78341	5.7959	7.78502	7.79561	5.19286	3.37699	3.09373	2.99291	2.46044	2.46984
Abcg1	3.49827	4.00626	3.14184	3.67815	2.00021	2.87011	0.818984	0.953084	1.21674	0.903297
Trim47	12.672	8.39501	5.73547	6.71618	3.86342	2.97114	2.52293	4.29532	1.69739	3.12663
Pros1	11.0341	8.79544	12.1752	9.81093	6.79945	4.26172	4.8068	2.6535	4.63436	3.39134
Stk10	3.55476	2.71026	2.44651	3.59801	1.56966	1.02692	0.941882	0.86775	1.11946	1.25755
Srgn	14.0167	16.2187	24.1003	23.4225	17.1668	5.26737	10.5683	7.24258	8.67833	6.87106
Stat3	28.3601	22.4928	19.5958	17.3168	11.6397	8.15604	10.0833	7.20071	6.91575	6.74076
Shisa4	5.69173	2.90268	2.41865	2.56649	2.11172	0.33668	1.08081	0.524073	1.16779	1.88222
Pla2g15	5.37194	2.24462	4.38807	3.48476	2.37928	1.54209	0.900071	1.13474	1.65327	1.67197
Hist1h2ac	2.35219	2.44512	2.19411	2.83436	2.53546	0.916273	0.735351	0.903299	0.370783	0.626077
Mir374c	0	0	90.6581	0	0	0	0	0	0	0
Ccr5	6.26346	1.27345	2.91803	4.36923	1.47823	0.516976	1.65959	0.523068	0.896579	0.529864
Tnfsf13b	5.76618	1.69291	2.35102	2.5815	1.5214	0.916346	0.735409	0.285275	0.635678	0.341524
Gusb	11.1304	10.5078	8.67597	8.12299	6.40993	2.94726	2.98776	4.49109	4.14289	3.58441
Mxra8	12.5719	11.449	9.62657	10.083	6.67231	4.39436	4.6118	3.15702	3.16566	5.16532
Zmynd15	7.31635	2.66514	2.22072	2.82392	1.89615	2.02866	1.08539	0.884181	1.12584	1.05852
Snord68	4040.19	3253.3	2033.1	1313.19	6543.52	1132.05	1211.36	939.804	1308.85	1547.02
Cep170	4.63267	3.87918	2.46533	2.53009	1.9105	1.54812	1.19959	0.880817	1.31466	0.95501
Mir132	0	87.4766	0	0	0	0	0	0	0	0
Nlrc5	4.58249	1.50891	2.92457	2.98354	1.43465	0.958791	0.854971	0.563813	0.997685	0.615424
C1ra	9.22829	6.9298	8.66135	7.82306	5.11382	3.29356	3.52431	2.34975	3.28436	2.8642
Fgd2	5.11605	2.31963	2.4532	2.59287	1.92427	1.44789	1.162	0.676532	0.70267	0.971334
Litaf	22.4303	7.37472	12.8166	15.8762	8.52116	9.4093	5.49192	3.46188	3.6197	5.16465
9930111J21Rik2	3.39837	2.54102	2.76877	3.89231	1.87371	0.476106	2.03785	0.988135	0.825698	0.591484
Rgs2	4.95228	3.40179	3.15664	4.78513	5.23421	1.88319	1.41059	1.25071	2.09022	2.24597
Cfh	97.7369	79.9747	96.8851	114.325	69.5681	33.194	58.7721	26.1543	40.0599	34.5317
Crlf2	5.83766	1.47206	2.57559	1.98083	2.7912	0.298718	1.43877	0.465121	0.725517	0.55683
Klf6	19.3458	12.3355	9.86923	11.8091	8.14267	4.60893	7.82455	3.39396	4.82664	4.62473
H2-D1	107.604	77.9845	107.279	129.621	63.2022	38.3736	47.7628	33.7359	42.8346	33.5963
Fam129a	10.1428	7.96188	6.34152	6.4906	3.57762	2.66184	3.81473	2.16048	2.47305	2.65734
Olfm4	7.14571	5.27105	4.14808	5.75252	4.56158	2.13985	0.381629	6.88381	1.23703	2.74704
Slc7a2	6.96151	1.5373	1.87123	2.45029	1.65991	0.911959	0.230818	0.747217	0.48289	0.805088
Stat1	10.1217	8.68733	11.5302	16.3266	8.26772	6.26176	4.74133	3.33861	5.30394	3.19877
Plcl2	4.30273	5.11921	3.74422	3.39801	2.96482	1.75494	1.18604	2.15662	1.3776	1.65238
Jun	17.9528	8.44982	6.43382	8.7033	9.68858	5.67777	2.65806	2.57774	4.51313	5.77523
Dcn	23.3004	21.171	34.7465	35.0493	21.7172	13.4417	18.0852	6.12037	10.9916	9.84934
Mir1197	4.96277	16.2702	0	0	0	0	0	0	0	0
Akna	5.81221	2.08937	1.94987	3.01364	1.25179	1.01785	1.08916	0.570375	0.894384	0.758708
Snord69	2986.67	1101.56	1376.81	592.857	1283.28	596.259	638.033	742.504	344.692	444.453
Csf2rb	5.20007	2.31162	1.76564	2.82516	1.32724	0.547419	0.50209	0.316497	0.379751	0.378902
Psmb10	12.4838	10.8111	11.2604	14.3384	8.09649	4.7024	5.03185	4.19663	4.45821	5.0241
Tsc22d1	115.745	117.886	97.6773	113.66	80.5892	43.6306	30.1352	50.8989	54.5561	42.2749
Gm8979	3.84424	2.4392	2.54069	2.73508	1.70503	0.770208	0.529826	0.855716	1.4121	0.328069
Gsdmd	4.18389	1.61373	2.80132	3.47401	1.36967	1.09186	0.350506	0.951761	1.0604	0.813873
Sphk1	4.8759	3.79968	2.35353	2.44831	1.25978	1.10044	0.409121	1.50625	0.897791	1.04503
Loxl1	5.04084	4.58288	5.95944	4.2603	3.66096	1.69135	1.26689	1.68495	2.89415	2.64755
Pip4k2a	4.55667	4.00147	4.00105	4.30715	2.5572	1.73275	1.56443	1.07887	2.14111	1.65486
Cnn2	19.6183	14.4715	15.6311	18.3174	9.87441	5.43971	8.38198	4.19983	7.01887	7.70408
Haus3	3.26327	3.6472	2.63382	2.68265	2.62216	0.592253	2.85186	0.676056	0.821704	0.956512
Ptprs	11.4196	6.62113	3.76412	5.83786	3.13677	3.43625	1.80269	1.8048	2.17741	2.78914
Clcf1	7.71152	3.79228	1.31663	1.0205	2.08271	0.513176	0.823694	0.798804	1.06799	0.573784
Mfsd12	5.58001	1.9701	3.75219	2.9537	3.03515	1.37107	1.83391	0.924816	1.74373	1.10717
Col6a1	7.18058	6.14622	11.3055	8.92502	5.97514	3.10716	2.5692	2.19844	5.1274	3.93033
Mir126	198.429	0	54.206	0	97.4386	0	169.559	82.2176	0	0
Mcm4	3.18372	2.83493	3.4896	3.46761	1.93009	1.46475	1.17553	0.749149	1.0524	1.55976
Emilin1	20.7109	12.0294	17.0956	14.531	11.5314	5.7517	7.14173	4.9664	6.24851	7.5635
AI607873	5.27018	2.12653	1.88267	2.03862	1.71201	0.755381	0.173208	0.604707	0.823453	0.402188
Hist2h2ab	5.28727	9.45494	1.96957	6.78483	14.6338	1.27945	0	4.38149	3.55028	6.67597
2210039B01Rik	6.76226	4.33756	3.41346	2.46415	1.29937	0.391309	1.25617	1.7055	2.03591	0.875049
Tnfrsf18	3.93336	1.99762	3.21891	2.14898	1.35203	0	0	0.162971	0.562573	0.975528
Spon1	13.6409	8.73687	8.05115	10.2013	4.08112	5.9515	4.82459	1.75923	3.33625	3.22637
Cd37	3.79467	2.00655	2.17354	3.34776	1.3224	0	0.522996	0.202877	0.113018	0.607197
Snrpd1	3.94298	7.38678	6.41147	4.30684	6.26961	2.49897	2.40664	2.9563	2.60034	1.49019
Cdkn1a	6.15075	2.98723	2.59289	2.34472	1.61734	1.0105	1.29752	0.377515	0.981486	1.8833
Tnip1	8.59463	6.31309	5.69871	5.48051	3.09897	1.8509	2.28526	2.17343	2.56839	3.07959
Rcn1	5.78782	4.55402	5.24923	5.47381	3.86528	2.71153	2.17612	1.57318	1.96651	2.25086
Gbp2	7.22913	6.88074	10.4315	13.1669	6.06913	6.2074	4.48355	2.36728	4.95206	1.79297
Lgals1	57.1658	46.6917	40.2566	38.9156	28.3627	21.5878	15.2124	19.0146	12.7841	20.9976
AF357355	0	70.55	0	0	0	0	0	0	0	0
Hist1h4i	10.5329	10.4641	8.71917	11.5451	10.3443	8.49608	1.3637	5.55447	6.18851	4.11646
Nrep	4.94692	5.187	7.77678	4.18702	4.05634	2.56337	4.50378	1.31305	1.90494	1.67838
Tbc1d10c	2.7351	4.07586	1.47169	3.07106	1.38377	0.22062	0	0.412098	0.306093	0.246677
Gpr65	2.08033	3.74014	3.39144	3.37462	1.12041	0.357262	1.43359	0.389277	0.991345	0.399456
Unc119	3.61669	2.29493	3.66513	2.57317	1.37495	1.55276	0.99693	0.773445	0.215434	0.578717
Mir328	8.83734	0	0	7.79653	0	0	0	0	0	0
Mir26a-2	198.68	86.8483	90.4576	35.0561	26.0165	141.029	56.5911	65.8573	0	39.4213
Rhog	8.99715	4.26926	5.82112	6.68423	5.81323	3.78145	3.03479	1.96206	2.40463	2.34892
2016-09-01	3.2558	2.33493	2.64042	3.32115	1.39892	1.35414	0	0.252941	0.563628	1.00938
Sorbs2	5.84339	3.10017	3.40228	4.13198	2.31326	2.51705	1.08385	1.50485	1.67586	1.25847
Itgam	7.48293	2.35434	1.51218	2.48059	1.02852	0.0796481	0.127843	0.223163	0.939296	0.41559
Col6a2	4.6476	2.10592	6.29646	4.30025	3.71091	2.91681	0.968637	1.15855	2.12808	2.02425
Pim1	8.65116	4.63616	7.38528	5.2105	3.26781	2.6571	3.19867	1.72334	1.76646	2.88839
Trim34a	3.37641	2.35905	3.02411	3.12525	1.73953	1.32603	1.18244	1.00911	1.22651	0.988428
Vat1	20.0234	11.2828	10.6122	10.1207	7.63042	8.05044	3.34182	5.4014	3.8515	4.91447
Mir125b-1	1002.92	111.458	441.144	284.936	267.11	361.985	435.764	169.039	31.3891	67.4561
Rcc2	8.03948	4.90364	5.3628	5.31124	3.15824	2.48837	1.91715	2.6339	2.31312	1.85484
Sparcl1	18.604	11.1844	11.4939	12.9217	9.24721	8.47555	5.24727	3.80711	5.41761	4.73828
Clec10a	2.46071	2.57931	2.55419	3.21018	1.25635	0.785328	0	0.407478	0.363194	0.195129
Themis2	5.22802	1.65869	2.38028	2.7277	1.32502	0.598549	0.720545	0.232924	1.14185	0.27885
Nek6	7.06455	5.13001	3.17554	3.58954	2.59068	1.78471	1.33576	1.92661	2.06397	1.72982
Entpd2	4.71329	4.90549	3.06561	2.50811	2.13078	1.19487	1.91787	1.48794	0.690744	1.7071
Mvp	25.8257	16.6017	18.7441	15.7255	11.5379	10.9183	4.97618	7.93112	5.79747	8.99255
Mir672	8.12292	0	0	0	7.97753	0	0	0	0	0
Rps6ka1	5.55607	7.70077	5.30607	6.33635	2.75049	2.52503	2.50895	2.20854	1.91847	2.28549
Tubb2b	17.953	8.6556	10.5093	11.2468	6.14886	8.43326	4.18976	3.6881	2.85548	4.71464
Vrk2	2.99304	4.02566	2.09648	2.84366	0.904452	1.1132	0.714689	0.970381	1.00382	0.663828
Matn2	5.33645	6.18255	7.56297	9.34512	4.68926	3.63133	4.45718	1.3965	2.63023	2.86603
Hist1h4a	23.5153	6.60804	15.6007	24.3022	24.4141	8.94208	5.74114	7.79472	4.96257	11.3313
Rasl11a	6.99076	2.20374	4.59064	4.62557	3.69688	2.50498	0.574389	0.891253	2.1101	3.60107
Snord23	225.492	574.983	467.696	206.303	803.803	288.999	214.094	124.575	107.952	190.565
Ptger4	4.49085	2.04803	2.01012	2.52234	1.6996	1.25032	0.911032	0.769009	0.920901	0.798421
Cebpb	11.0769	5.46333	5.75732	5.53477	6.83524	3.3921	1.25645	3.81793	2.98667	4.27897
Prkcb	4.40825	1.54294	1.90705	3.10019	1.57151	0.501103	0.871342	0.481007	0.564883	0.513595
Scn7a	3.02979	1.92452	3.23307	3.45814	2.47343	1.51217	1.21358	0.643378	1.27629	1.0896
Ifi27	23.5506	21.6036	38.6873	35.6715	29.6556	19.588	14.9947	7.55083	9.40672	15.8023
1300002K09Rik	4.88927	3.59055	5.39595	2.62258	2.34326	1.66587	2.0054	1.1993	1.04729	2.21185
Abracl	16.5738	14.0636	11.7184	11.6975	8.80883	6.74735	2.49926	8.40229	4.68071	6.77048
Lrmp	4.38758	2.64495	1.61049	3.00534	1.11196	0.376767	0.302299	0.360094	0.587602	0.431085
Sirpa	25.9374	18.0052	20.2844	18.2803	14.1919	8.58099	11.1584	4.24578	10.1812	9.51457
Serpinb6a	18.2938	16.3619	13.6403	15.5297	8.69262	7.60328	7.47138	4.8566	5.30842	6.04657
Vav1	4.3029	1.79956	2.8116	2.38811	1.19273	0.646474	0.444632	0.488808	0.608681	0.646668
Npl	10.1446	15.9364	24.3929	8.29725	14.1143	4.5006	13.0933	3.41522	5.26856	7.02403
Hist1h2br	2.99087	2.00566	2.13543	2.99844	2.33652	1.44751	0	0.9576	0.376557	0.944105
Mir141	61.9719	0	0	0	0	0	0	0	0	0
Bst2	13.106	11.5944	21.0269	17.9861	13.4844	8.30631	5.33295	5.86138	7.29875	6.60432
C920025E04Rik	5.44621	3.41907	5.06476	3.27134	5.23493	2.46759	0.990175	1.63243	1.81878	3.56373
Serpinb6b	9.53399	4.35544	4.91004	6.41177	3.68394	3.74432	3.33888	1.48947	2.09241	2.01574
Mir1970	61.2904	0	0	0	0	0	0	0	0	0
Arrb2	9.31306	5.3433	4.35164	5.09803	1.60065	3.19629	3.42161	1.32522	1.54694	1.28908
Pqlc3	4.75341	1.47892	1.74577	3.31647	1.50065	0.40026	0.321227	0.578426	0.34708	0.452364
Tnfaip3	4.94914	2.86374	2.82812	2.36899	1.96994	1.37785	1.3822	0.525641	1.61301	0.930778
Tes	9.55574	6.15029	8.1675	10.1371	5.87264	5.14964	4.00758	2.62338	2.81458	3.08248
Pea15a	26.2799	18.7463	21.4582	18.6497	13.3869	9.37837	11.8451	5.93504	8.21233	8.02208
Mir3473	14.1879	0	38.7578	12.5169	0	113.299	0	0	0	0
Art4	3.96781	4.139	5.6659	5.19772	3.95584	1.60027	2.05486	1.74367	2.88632	1.90855
Myo1g	3.97766	1.40221	2.92097	3.39599	1.09213	0.227699	0.913692	0.177217	0.750295	0.339455
Sp110	4.45636	0.99342	3.31156	3.84378	2.15782	1.61331	0.96926	1.2557	0.559585	0.826785
Mcm5	2.18817	2.16567	2.36846	3.71522	1.62189	0.989083	1.05838	1.06061	0.495543	0.573429
9130401M01Rik	6.27228	3.73879	5.76338	3.62197	2.80001	2.12494	0.974492	2.26811	2.00056	2.37591
5430435G22Rik	3.56943	3.34348	2.70856	1.84944	0.945939	0.754074	0.242072	0.563416	0.732353	0.843134
Tpm4	49.4927	23.8617	39.7654	36.203	22.4654	17.3443	16.8812	11.2013	13.1839	14.854
5730559C18Rik	6.73525	4.478	2.5733	1.78676	1.24893	1.3791	1.60988	1.17092	0.69578	1.12144
Sirpb1a	3.40914	1.99584	2.82715	2.57797	1.19576	0	0	0.201793	0.449657	0.362373
Pdlim1	3.72231	3.21142	2.9435	2.7654	2.40505	3.65042	0.837036	0.811743	1.08528	0.971797
Lamc2	7.52276	4.34708	2.88297	3.91522	2.04635	2.23296	1.73424	1.05395	1.82385	1.71815
Slc8b1	6.11689	4.29567	4.53836	3.5517	3.2349	2.23847	2.0104	1.4731	1.93089	1.81543
Fstl1	22.0415	12.2999	13.9854	13.1016	8.71253	4.36915	11.1872	4.66353	5.91752	5.46674
Gm13363	11.2166	9.98771	6.52673	5.4456	2.70516	2.05138	9.18357	4.17097	1.37686	1.69688
Snord49a	21604.3	7904.98	12734.5	9217.94	7072.53	7701.92	5906.43	4422.51	4007.18	2998.1
Sp140	7.70701	5.24777	4.77757	6.06709	1.68848	2.68273	3.79944	1.86688	1.31367	1.35275
Mrc2	15.3566	5.90915	7.64827	8.20514	5.19247	3.58236	3.90179	2.36991	3.66111	4.17235
Iigp1	5.79593	5.70219	10.4266	12.7623	8.20751	4.88697	4.12842	2.44157	4.46072	2.82794
Arhgef6	3.89507	2.81539	3.56076	3.89632	2.34943	1.79606	1.83453	0.940381	1.81228	1.03452
Mir26a-1	196.119	178.602	74.4096	57.6737	85.6038	116.009	139.654	63.2026	20.1192	10.8092
Gpsm3	4.21072	1.45312	2.42162	4.10584	2.06768	0.884872	1.4203	0.918255	1.53461	0.879449
Cml2	7.37602	6.22225	4.06525	4.87097	2.66884	2.18155	0.921471	7.07752	1.35406	2.01127
Snord83b	3501.72	2229.17	3389.84	1394.69	6277.09	1674.18	1743.06	746.587	1082.92	1703.27
Snord12	177864	64470.2	49018.2	27400.3	27357.7	40626.1	53010.5	23393.7	17047.6	8523.66
Nfatc1	4.19637	1.81254	2.45278	3.35247	1.59499	1.17876	0.918347	1.01695	1.47493	0.948524
Slamf9	10.2939	4.32669	7.57092	8.96515	5.05484	4.91814	3.38317	2.07793	4.9958	1.57114
Gm4070	10.5079	3.93342	8.94338	0.245409	4.60214	1.89816	3.3133	1.46108	2.50447	1.31404
Fam111a	2.61164	2.03169	2.41843	3.3194	1.30418	0.706966	0.756497	0.807001	0.858252	0.746548
Sec11c	9.30486	22.3707	18.9228	16.2356	9.54446	8.25609	3.53381	8.91027	6.30007	6.76953
Rasa4	5.37147	2.35382	2.60124	2.85152	1.66208	1.81985	1.31464	0.606989	1.18373	0.921121
Pmaip1	6.98645	2.99524	4.18409	2.98699	4.85576	2.00275	2.75537	0.757099	2.38171	1.75944
Ogdhl	1.22857	4.16208	4.08334	2.74583	3.298	1.52614	1.04982	0.509051	1.32337	1.62513
S100a11	93.7122	29.476	33.0626	31.1177	9.84875	20.2505	23.6392	14.328	10.8553	6.86126
Sh3kbp1	3.78831	3.008	3.09223	2.76374	1.52288	1.3395	1.64415	0.446249	1.10245	1.11803
Slfn8	3.63027	2.82374	2.38838	2.96895	1.0329	0.735149	1.37643	0.612803	0.550233	0.347776
Loxl2	9.09055	3.62588	4.49503	3.87907	2.43727	1.79509	2.18978	1.52006	2.14187	2.0071
Atp8b2	5.60157	3.35424	2.65516	2.88839	1.85889	2.45106	0.874261	0.97502	1.29886	1.5479
Lck	2.43598	1.82533	2.28151	3.32332	1.60618	0.555709	0	0.173002	0	0
Kdelr3	4.08653	1.03058	3.14865	2.03373	3.49885	1.6735	0.895376	1.04198	0.870696	0.935577
Mcm3	2.3149	2.09916	3.22915	3.95417	1.69301	1.44216	0.841743	1.34691	0.864016	0.195453
Pdgfb	11.3458	6.80617	5.01177	6.00571	3.88808	3.34137	2.26905	2.7206	2.22879	3.64021
Mir547	0	53.6931	0	0	0	0	0	0	0	0
Lrg1	6.81493	1.80181	1.80162	2.42432	0.863607	0.585175	0	0.546526	0.304456	0.436191
Rarres2	28.5194	32.1638	102.839	44.8864	30.6978	11.539	38.992	34.0324	13.4817	11.7701
Trf	22.3948	31.4659	41.5131	24.4252	19.8188	22.1088	18.6634	4.38465	11.5881	12.6347
Fam118b	3.90521	4.67093	3.17951	4.62414	2.70044	0.975835	3.81696	1.59502	1.67327	1.33032
Kcnn4	2.67268	2.91929	2.02711	2.72132	1.2389	0.592531	0.316978	0.122973	0.342548	0.294456
Ifitm1	3.61525	12.6424	14.48	13.4191	5.92297	6.41541	4.11879	3.05568	3.83005	3.20102
Marcks	19.0567	11.2194	14.3436	14.0892	13.18	5.53704	11.3243	3.33635	7.34146	7.02312
Tcf3	7.98927	4.48386	5.25616	4.78929	6.38613	3.18668	1.6445	3.15279	2.29133	2.88156
Snrpc	5.45865	3.44152	4.58822	4.2601	3.91761	1.67656	2.69103	2.08777	1.16305	2.49942
Fscn1	4.43792	2.62943	3.8707	3.67939	2.73062	2.41956	1.14224	0.664634	1.481	2.12182
Ssh3	9.40388	7.70754	4.78103	5.06999	3.64292	2.92038	1.33928	2.81409	2.94238	3.78359
Serpinb9	9.6096	7.5011	8.63673	10.056	5.14778	5.86888	7.28724	2.41313	2.38133	2.51751
Clec4a1	5.00182	2.78461	2.19136	2.33126	0.834164	0.753633	1.20965	0.234619	1.13274	0.28088
Bgn	113.195	65.8821	72.1842	70.4917	43.6544	36.2465	42.2886	22.6181	31.2922	29.4582
Bax	13.3098	15.3314	13.5118	9.04468	10.4219	5.26644	3.07386	6.111	7.30676	6.95905
Fli1	4.77667	4.81849	5.1442	5.02451	3.69881	1.58936	2.35483	2.13142	2.45954	2.18716
Ctsd	311.918	230.135	231.347	210.376	140.137	109.902	113.062	110.015	75.3505	92.8785
Jund	20.7955	14.5746	9.31061	11.8968	11.4972	8.41497	3.16566	7.7364	5.15346	7.10562
Abi3bp	4.63719	4.15674	2.72116	3.70759	1.92125	1.63928	1.61395	1.02078	1.63898	1.65331
Mir5116	0	13.1148	0	0	42.9255	0	0	0	11.0557	0
Snord65	2363.32	679.652	1925.48	585.259	2280.3	882.925	708.588	343.588	765.618	493.601
Ntpcr	4.96708	7.28509	5.17759	4.03613	3.46607	2.08763	2.79237	3.14127	2.17232	1.29678
Vstm4	3.89449	3.91548	5.53217	4.35204	3.72279	2.6262	1.99672	1.1188	1.82182	2.52425
Rab8b	6.5418	2.89824	3.82367	5.2514	3.99374	1.72565	2.76982	1.34306	2.28537	2.04639
Plxnc1	3.45142	1.87511	1.56243	2.74914	1.99505	0.734976	1.09544	0.833527	0.928674	0.841347
Bc1	8.87301	0	8.07964	7.828	5.80946	0	0	7.35294	0	8.80275
Slamf8	2.90382	1.62537	2.12824	2.56182	1.9476	0.377052	0.605203	0.704298	0.588521	0.421584
Aldh3b1	5.15916	2.86238	5.20378	5.04171	2.10468	0.845106	2.71294	2.63097	1.31908	1.73235
Gmip	4.624	2.70287	2.15424	1.54954	1.19691	0.477072	0.459447	0.950535	0.827375	0.995711
Hist1h2bg	22.4131	16.8208	19.9172	27.8733	17.7686	11.5008	5.76871	10.0699	10.4714	10.7159
Bspry	14.3115	12.896	6.85888	7.90048	5.26049	9.80231	4.29098	4.43874	2.85908	1.99273
Frk	6.18546	4.54825	4.2433	5.05175	2.75243	2.24658	1.67418	1.81117	1.89395	2.60275
Myo9b	11.434	7.11964	5.44317	5.44973	3.37878	3.20958	3.00923	2.8411	2.54688	2.36203
Snord90	244.286	0	100.1	0	119.957	65.0256	0	40.4873	22.5545	0
Slc13a1	63.7997	112.569	136.312	84.5045	86.0771	37.8409	95.2706	39.9969	29.1615	34.3485
Ms4a6d	6.60943	1.06567	2.21992	3.72802	1.17053	0.576833	1.3888	0	0.400155	0.32248
Fgr	4.18845	2.63536	1.67582	2.65006	0.789456	0.225234	0	0.420716	0.820297	0.125918
Dapp1	3.12216	2.55896	1.75597	3.36205	1.03712	0.977737	0.588509	0.684871	0.5087	0.455505
Lrwd1	4.16243	3.46573	2.88781	2.97274	1.55731	1.58283	1.12915	1.53304	0.915022	1.44204
Irf1	15.3171	8.62023	14.5474	15.6023	7.68136	7.5959	6.62871	3.96747	6.28763	3.77283
Ddx58	7.18751	6.1229	7.03442	7.48938	5.1413	4.59473	2.90163	2.13391	2.92615	2.97576
Uhrf1	2.53348	2.04246	2.72302	2.5849	1.31967	0.442102	0.177183	0.649262	0.421799	0.370814
Pemt	16.5913	3.70866	6.95301	1.99599	8.8878	4.01488	5.63872	1.87486	0.522218	3.74088
Fbln7	4.39638	4.324	4.20345	4.09408	2.25479	1.69037	1.87837	1.29537	1.84914	2.0354
Snord67	231.917	394.245	305.039	212.181	1096.65	182.913	293.593	35.5901	253.778	281.21
Mir5103	47.3636	0	0	0	0	0	0	0	0	0
B3gnt9	3.33093	2.82892	2.43987	2.77318	0.969509	0.984368	1.31666	0.766137	1.02431	0.563726
Swap70	7.003	5.71119	8.61349	7.56142	4.79041	3.70966	4.46576	2.10766	2.73427	2.76519
Mir145	10677.9	1397.33	2972.09	1424.92	1432.01	2925.9	3354.52	1542.93	227.826	556.371
Rassf5	3.31992	3.53737	2.09726	2.5262	1.42647	1.76744	0.531918	0.722183	1.07283	0.741068
Tcf19	3.26673	1.88615	2.10702	2.96207	1.60412	0.724563	1.16299	0.977547	0.502664	1.13422
Csk	10.9187	10.7596	7.5861	8.68617	5.14468	3.696	2.69656	3.7134	4.48692	5.13434
S1pr2	3.6898	1.98852	2.48539	2.3188	1.78706	1.47999	0	0.712063	0.560009	1.10319
Col4a2	59.0093	23.2861	30.8497	21.4734	19.3744	12.566	13.6006	12.2564	10.8764	16.7355
Snord104	21350.9	17954.9	13280.5	6792.29	14576.8	12148.4	13649.5	4341.09	3645.79	4153.69
Rps27	2.07539	3.19502	4.82408	2.10824	2.66064	0.968563	3.88281	0.295737	0.356656	0.861595
Dlgap4	8.21393	4.64223	4.12887	4.64582	3.54314	3.26184	1.04167	2.5097	2.11864	3.11413
Dok1	3.14475	1.58614	2.97371	3.27235	2.37574	1.50247	0.344515	0.267284	1.48897	1.11995
Celf2	3.64883	1.55056	2.54711	2.65831	1.74816	1.34977	0.920011	0.765035	1.07858	0.938391
Cp	47.8737	21.3116	26.5006	24.1777	21.7949	13.4908	17.6181	6.71251	13.2693	14.6543
Cyp27b1	4.14096	2.71518	2.34322	0.93941	1.74293	0.4724	0	0.833377	0.218472	0.586881
Pitpnm1	5.63034	2.95534	2.28012	3.06329	1.68999	1.8663	0.998524	1.06411	1.44879	1.49051
Phf11b	2.20526	5.10341	4.42958	3.66219	1.14659	2.7624	1.66271	0.859984	0.838383	0.772163
Gtpbp6	5.62982	4.16773	3.96886	3.36459	2.31864	2.65877	1.16388	1.80594	1.76058	1.62152
P2rx7	6.222	1.90749	1.9	2.59986	1.1412	1.33493	0.766008	0.804886	0.579493	1.10884
Irf7	7.54669	6.77667	9.08529	8.4804	4.78665	3.75013	4.67489	1.77821	3.49293	3.84048
Slit3	7.05359	2.84472	3.21145	3.13612	1.62188	0.968588	2.3918	0.997397	1.42137	2.1382
Snora33	1207.8	745.355	572.544	419.952	921.032	283.675	637.455	229.615	314.862	338.324
Gpr153	4.02743	1.58934	2.69956	2.30294	1.8678	0.992636	1.11529	0.463538	0.791892	1.47983
Klf4	4.66023	2.44453	1.40037	2.13791	1.41881	0.620245	0.59733	0.926848	1.07568	0.554799
Ampd3	8.39421	6.95708	4.24945	4.49139	3.42345	4.9877	2.71892	1.94974	1.45326	2.20966
Rassf2	4.97306	2.20583	1.95787	2.91631	1.49395	1.24589	0.8749	1.67269	0.864289	0.667498
Snord71	1725.03	2108.8	1038.32	541.682	3129.88	1011.75	1124.28	290.748	782.847	551.119
Hist2h2aa2	1.73049	5.67728	0.000120461	4.56636	9.72291e-05	0.00025833	0.000394735	7.60346e-05	9.00968e-05	9.01073e-05
Tgtp2	3.94107	4.80381	7.31539	10.3862	6.5005	3.22787	3.02227	1.96792	4.71167	2.30581
Pdlim4	6.73473	3.74934	2.777	2.12999	2.12153	0.338244	3.80039	1.05301	1.17322	1.51277
Lyn	11.3409	8.19291	7.53639	10.3835	4.65573	4.35128	3.70478	3.36262	3.93587	3.56825
Cd40	3.47529	2.37204	2.3866	3.08291	1.65794	0.489438	1.96435	1.1554	0.402009	0.547356
Tgif1	12.5493	8.56606	5.43215	4.95884	3.11086	4.92227	3.21752	2.97347	1.43304	3.02917
Ccdc23	9.2277	10.1175	6.32282	6.99617	5.62276	2.93379	3.76718	4.20142	3.05284	3.71771
Fam96b	5.02594	6.27707	6.53794	7.60118	5.87617	1.27413	2.0451	4.56159	3.09357	5.69845
Tbxas1	4.90262	4.79791	6.09671	4.71255	3.66505	2.72689	4.37691	1.15212	1.82411	2.25041
Hcst	1.23019	2.68876	3.3606	3.25593	1.6109	1.09154	0	0	0	1.22045
Gm4070	0.20689	3.63415	8.82131	9.85194	4.7967	2.13853	2.95907	1.56064	2.56534	1.36758
Gm8909	2.84872	3.23286	2.54412	1.25661	1.93689	0.87495	0	0.817163	0.606962	1.30438
Pstpip1	4.31784	1.80165	3.00244	1.87003	0.69391	0.417946	0.335421	0.585513	0.0724833	0.233654
Cxcl9	1.66323	0.641508	3.54129	5.69675	1.58542	1.17193	1.04503	0.486457	0.632318	0.533843
Tk1	4.55798	3.91367	2.81641	3.06434	0.765454	0.889079	0.951308	2.15837	1.64487	0.441829
Mir3102	21.879	23.9097	0	0	0	0	0	12.0872	0	0
Irf9	10.3495	7.02486	9.5042	9.12908	5.04922	4.56216	3.73025	3.05415	4.23893	3.3405
Cdca4	3.01959	2.91164	2.99221	5.17123	2.84925	1.26082	1.5178	1.42287	2.24128	1.46847
Gm4951	3.17827	2.11928	2.64882	2.47128	2.43362	1.43392	0.69047	0.580326	1.74077	0.587866
Jak3	6.73935	2.38907	2.31741	3.44963	1.00825	1.80865	1.22145	1.29373	1.02592	1.03429
Gda	4.32947	2.28117	3.20316	3.34213	1.49325	1.30336	1.32127	1.36677	1.57038	0.997097
Colec12	18.4332	13.3984	14.8274	14.6473	8.06912	5.77921	11.4588	5.08002	5.18824	5.82826
Rrp15	3.223	6.90883	4.0636	2.2966	2.67834	2.63975	0	2.46541	1.25897	1.59874
Mir1843b	1263.48	0.00120166	0.0735209	0.00173901	236.515	0.00809319	0.0023628	94.7187	0.000172771	74.3517
H2afx	4.59442	5.37949	2.54005	6.56251	8.1649	3.78539	2.80426	1.63171	2.22197	2.06197
Cyp4f16	2.9905	3.92168	2.36002	2.87281	1.10952	1.59206	0.283933	0.881132	1.10443	1.18673
Terc	3.318	1.55398	0.647426	5.85445	1.39655	0	0	0.392797	0	0
Rprl1	7.3798	3.45633	0	0	5.17693	0	0	0.873648	0.973375	3.13772
Krt19	10.8094	5.31573	2.80523	5.34037	0.743118	5.17919	3.6947	0.537458	0	1.07238
Grk5	4.56228	2.78615	2.50483	2.99899	1.97674	1.54779	0.955514	0.926641	1.77576	1.64184
Mir7-1	13.1605	21.573	0	5.80525	0	0	0	0	6.07541	6.52813
Tap2	8.78873	6.77962	8.47365	8.00703	7.50313	5.96328	2.69968	3.90336	3.7125	3.13433
Limd2	5.77726	4.41944	5.19494	5.69149	3.59344	2.05044	3.08545	2.31398	1.91136	2.34037
Ltbp2	8.82607	1.72648	1.35227	2.00704	0.972316	0.392498	0.359997	0.157104	0.0972428	0.0626934
P2ry14	2.71051	4.30261	2.86812	3.01036	0.874901	2.15549	0.747591	0.435019	1.13093	0.260392
Mir184	0	0	0	41.2896	0	0	0	0	0	0
H2-Q8	0.00134164	0.00439738	9.91289	4.16227	0.00130584	0.00358829	0.00570402	0.00111195	0.00123346	0.00133039
Snord35b	28642.6	14946.6	19256.6	17421.8	8881.86	12333.4	17202.6	8089.86	4701.11	3834.66
Glipr2	3.65176	1.17374	3.32525	2.14779	2.17997	0.190598	1.52964	0.17801	0.528879	1.06554
Cxcl1	5.20783	1.60065	1.77832	1.72293	1.59832	0.433204	0	0	0.300518	0.161456
Mir466g	0	0	0	40.8115	0	0	0	0	0	0
Fcgr2b	31.5519	20.7789	19.2042	23.2861	15.3989	9.57157	13.073	11.3715	8.96427	8.68515
Lat	2.06616	3.18767	2.15809	1.71559	1.67109	0	0.519278	0	0	0.241153
Plaur	3.50617	3.48327	3.19267	3.18697	1.87823	1.6969	1.36184	0.880459	1.56954	1.58109
Mir5130	40.6293	0	0	0	8.52765e-05	0	0	0	0	0.000820958
H2-Q5	4.71913	1.25444	4.00683	3.71325	4.63467	2.03703	2.17975	1.58541	1.41311	1.01227
Sema3c	12.674	10.8274	8.1351	9.01481	4.98996	5.78555	3.97986	6.24553	3.04921	2.82837
Rtp4	4.48356	2.44986	5.10333	6.51012	2.29339	1.49183	2.39452	1.31589	2.06979	2.13136
Mir375	29.2378	0	39.9353	0	0	0	0	0	0	29.0063
Ftl1	743.716	1085.34	926.476	686.803	730.249	467.869	477.583	348.285	295.539	405.143
Cd2	1.45311	1.29926	3.24781	4.19555	1.55684	0	0	0.10947	0	0.26211
Ugcg	4.9636	3.35396	2.79468	4.27873	2.53041	1.51287	2.4283	2.51192	1.36434	0.97734
Mir185	195.434	91.5317	0	24.631	0	0	238.571	46.2725	0	0
Btg2	9.84213	5.72965	7.72668	7.18172	5.32983	6.36597	2.35799	2.36297	3.65181	3.23952
Plekho2	5.6973	3.39606	2.34572	3.53525	1.76694	1.81405	1.63056	0.609925	1.78696	1.3522
Hist1h4d	39.6401	88.1072	69.7443	98.9872	98.9761	60.8061	25.8351	26.168	37.2193	39.3262
Isg20	3.48886	1.38061	2.14568	3.84633	1.02898	0.929413	0	0.434017	0.644749	1.03944
Mr1	3.47627	3.36298	1.63461	3.31824	2.07082	2.42711	1.21742	0.708378	0.894471	1.13073
Phlda3	7.55214	4.62174	1.51291	3.37576	2.07675	3.48448	1.29067	1.41856	1.48752	0.998978
Rn4.5s	4226.64	1448.31	1255.73	672.388	1512.65	1117.66	986.245	596.952	499.74	613.972
Thbd	10.0436	7.2068	12.5795	10.5995	7.18388	4.3381	5.6676	3.20358	5.17895	4.39925
Crlf3	4.84422	4.1807	4.90008	5.38152	3.64142	2.17694	2.81062	1.98235	2.59512	1.6019
Ino80e	4.59446	7.30314	2.85249	2.94789	3.55509	3.70601	1.1897	2.3075	1.1569	2.20998
Snord57	520.969	602.813	209.288	270.36	932.998	244.72	261.865	101.581	311.236	212.818
Rcn3	10.5813	9.00616	11.2565	11.5792	9.39272	7.854	3.91233	2.52941	5.4484	7.26753
Grap	3.12046	2.70801	4.51289	5.10106	2.97447	1.71011	2.35275	0.912664	1.44053	2.64049
Casp12	3.01382	1.25754	2.24537	2.41715	1.82974	0	0.936483	0.227046	0.607113	0.543628
Col5a2	12.5314	5.44562	5.48526	4.43332	4.00599	3.3021	2.51533	2.23024	3.94078	2.41967
Prpf38a	4.84916	3.17955	8.08051	4.79142	4.85761	2.58156	2.07182	2.33069	2.14903	2.88646
Pon3	3.26581	6.42408	4.79526	5.04207	4.81104	3.69459	1.39533	1.96209	2.41221	2.67296
Mfsd10	5.09456	2.60973	3.1531	2.66864	1.64173	1.69513	1.02031	1.51721	1.24942	1.50047
Atp13a2	7.75063	4.32858	2.9756	2.91301	2.49612	2.76239	1.41021	1.69748	1.40187	2.09754
Thap3	5.57772	2.67612	4.75775	2.16036	2.27134	0.805967	0.581244	2.81841	1.75853	1.88957
Slc40a1	18.9427	21.3864	19.5336	18.5932	21.5195	10.2404	14.1142	6.2721	9.65202	9.74898
Il18bp	3.80717	4.16054	5.20014	5.13148	2.90813	1.68903	2.2592	1.75275	2.14811	2.30818
AI467606	1.81439	1.73495	2.78802	2.46775	1.70767	0.402472	0.969006	0.37589	0.488598	0.300004
Pwwp2b	4.151	3.18904	1.32863	2.4923	1.59246	1.79902	1.05002	0.712815	0.548839	0.487635
Gm6682	10.3052	9.80857	9.98917	7.03859	4.02653	4.71932	7.57493	4.22397	2.45538	2.08869
Lpcat1	4.29628	1.79811	2.37225	2.66127	2.4239	1.70325	0.781107	1.13626	1.01277	1.63236
Vsig2	11.7268	3.80232	1.23211	1.93271	3.16398	3.08721	1.10117	1.49505	0.832855	1.78983
Mir367	36.6875	0	0	0	0	0	0	0	0	0
Mir466d	0	0	0	36.5787	0	0	0	0	0	0
Scn1b	6.22458	3.18859	4.11817	2.91735	2.38796	1.81223	2.9088	1.61194	0.808177	1.83329
Trp53inp1	11.3548	5.60246	9.90251	12.7979	6.46933	5.10017	7.19074	3.77787	3.49029	2.95407
Fyn	3.22888	3.41821	2.85186	2.82931	1.80683	1.49045	1.54115	1.16167	1.07086	1.55238
Pkdcc	6.53232	4.20669	5.49681	3.4475	3.95234	2.17352	1.49515	2.51329	2.31554	3.00885
Mad2l2	4.90513	3.21624	3.01491	2.16372	1.4452	0.326419	1.04787	1.72754	1.24542	1.82486
AI846148	3.43896	4.52422	3.3505	1.99875	2.0765	1.95959	1.1842	1.22999	1.33966	1.56631
Sh3gl1	7.946	7.75435	5.17881	5.15521	3.68928	2.57058	2.08054	3.87826	3.79098	2.13945
Rn4.5s	4182.86	1546.17	1127.98	660.099	1405.16	1107.07	935.232	626.635	492.391	588.308
Oas1a	4.07432	1.00811	2.83502	3.11973	1.50996	1.02314	1.31379	0.445931	1.13562	0.838918
Rprl2	36.899	10.369	11.5199	6.51065	59.017	19.644	4.50435	5.24189	4.86688	20.9182
Sdc3	8.94488	7.74632	6.53144	7.74251	4.19901	3.29447	3.00451	3.14682	4.18126	3.15336
Baz1a	4.25928	2.51201	2.37016	3.93658	2.10259	0.899811	1.54056	1.94222	1.53971	1.27437
Ptrh1	3.9106	1.67227	2.78682	1.80002	2.17078	1.35776	1.45288	0.845389	0.627927	1.01208
Snora20	1147.79	110.676	230.551	119.131	232.081	89.8609	144.235	83.9259	124.675	167.456
Map3k14	4.17358	2.42761	3.17211	2.31612	1.81805	1.88145	1.15044	1.25513	0.87012	1.40244
Mir5112	35.4831	0	0	0	0	0	0	0	0	0
Plec	25.7502	11.6802	8.98103	11.0112	7.12771	7.15409	5.08227	5.54037	5.42982	5.46634
Gm13889	5.55268	2.65478	1.73807	2.44936	1.24971	0.92378	1.48275	0.671042	0.427224	1.49194
Ptk7	7.68721	3.24491	4.46129	5.32652	2.62455	3.16156	2.53729	1.58574	1.67537	2.06206
Trim12a	5.69778	5.06573	3.69338	5.79352	2.65563	3.85594	0.825218	1.92068	2.85323	2.20358
Mir760	5.07373	0	6.93011	0	0	0	0	0	0	0
P2ry6	5.14361	0.991946	2.37629	1.93525	1.48575	0.604041	0.32318	0.376098	0.558706	0.600339
Plk3	2.66512	2.58152	0.66186	2.19092	4.34253	0.967388	0.776373	0.702719	0.671087	1.86283
1110007C09Rik	10.0301	8.38197	8.596	6.94023	5.79444	4.18803	1.68054	4.23738	4.90266	5.65821
Cdca3	2.18157	1.6255	2.03166	1.92464	2.53208	0.263957	0.423675	0.90392	0.274664	0.590263
Parp14	7.39328	4.58396	6.01714	7.31674	4.60863	3.05905	3.43704	2.07927	3.51914	2.54625
Cyp1b1	12.5643	6.96947	11.0562	10.9162	9.42183	4.57049	7.21961	3.20712	4.2023	6.3811
Bcam	53.5651	40.5856	27.3957	45.8914	17.8862	32.4773	17.5459	14.1551	11.7595	14.7023
Mcm2	2.97714	3.02435	3.78004	2.95945	1.93551	1.22778	1.07492	1.52891	1.50987	1.83038
Lacc1	4.6182	2.52343	1.45567	1.77598	1.27926	1.10322	0.758901	0.686905	0.71065	0.881083
1700020N01Rik	4.59554	3.76656	1.76539	1.14027	0.423121	0.764544	0	0.833057	0.132593	0.712367
Col4a1	89.1072	33.1563	49.2812	28.6589	28.5375	21.2677	27.1297	17.4586	13.783	24.6348
Rerg	2.5085	2.50995	1.61609	3.2541	1.70885	0.741031	0.594688	1.15352	1.41372	0.909727
Pcgf6	2.4066	3.15597	2.25403	3.0331	2.43106	2.01333	1.17512	1.25357	0.952274	1.22788
Cd9	33.5824	22.3507	22.245	16.5957	14.1348	19.4914	9.70929	7.63735	9.90792	7.89073
Mir199b	6.26133	0	0	5.52391	0	0	0	0	0	0
Pole3	6.69224	12.7984	8.75993	5.90407	6.2986	4.45346	8.33958	2.31074	2.83196	3.31962
F2r	21.8453	12.2413	24.2104	21.8094	20.6113	10.0533	10.8188	7.14869	9.62899	11.2407
Soat1	7.10855	4.98709	3.51617	4.67125	3.4763	2.72539	1.49983	3.05447	2.1067	2.23467
Snord15a	1489.42	1020.47	1565.51	1691.27	1088.5	727.881	894.88	559.274	668.775	522.363
Bmp1	7.69023	4.79152	3.75043	4.75073	2.86958	2.69169	2.76599	1.08624	3.28604	2.06262
Cbfb	6.79227	5.23365	5.22007	6.50081	4.98226	2.87858	2.83778	2.67639	2.68875	2.98491
Klhl13	1.58177	2.59288	3.18075	2.01569	2.45965	0.935658	1.12636	0.436931	1.54156	1.08975
Ccl17	2.69821	1.10574	2.76407	1.78532	2.31868	0	0	0	0	0
Vaultrc5	2702.35	1522.08	1469.64	1573.06	3575.54	918.782	918.926	561.047	1312.64	1606.04
Tmem132a	5.13942	1.99008	2.32152	2.035	1.74872	1.50808	0.691602	0.503028	0.971445	1.64605
Smox	3.69234	1.97591	2.4479	2.64687	1.51948	0.574148	0.706077	1.18905	1.39415	1.27329
Mir3082	0	95.8547	0	25.7944	0	0	0	72.6869	0	0
Mir466f-3	33.9973	0	0	0	0	0	0	0	0	0
Hoxd3	5.53373	4.81648	1.93977	2.11697	9.61891	3.91063	1.67384	1.94792	0.768639	2.42916
Sh3bp1	4.42883	1.00136	3.02462	2.08835	1.72482	1.4228	0.978741	0.5695	0.352505	0.606036
Mmp23	4.02487	1.35337	2.96019	2.73142	2.2298	1.64826	0	0.769698	1.42927	1.22862
Slc16a11	315.608	17.9665	6.80477	7.83815	7.09456	14.8085	7.44997	35.3674	1.8399	8.81416
Scand1	17.6356	15.831	14.6249	12.4098	19.3819	11.7359	3.58804	10.2649	7.36596	9.16456
Hist2h2ac	14.0877	9.55566	19.242	21.857	25.7627	9.05159	2.07552	10.4666	12.1098	18.3135
Lpcat2	4.1678	1.83297	2.22155	1.79363	1.09818	0.405883	0.868638	0.210598	0.469275	0.151273
Mir3066	68.526	44.9318	0	24.1822	40.3797	72.9627	0	22.7146	0	54.3867
Bin2	5.7807	0.959582	2.39871	2.38855	1.00609	0.973889	0	0.485103	0.540477	0.217782
Derl3	1.89449	2.92281	1.67436	3.53936	1.2039	1.18656	0	0.184698	0.411563	0.110558
Ccm2	8.45383	6.67859	8.55466	7.19485	5.65792	4.57167	4.03567	3.68218	2.14047	4.07186
Trp53	11.4306	3.50476	6.17771	7.12994	4.0381	2.62675	4.56747	2.794	1.74628	3.67123
Uba7	6.1378	2.49695	3.97757	4.22918	2.68397	1.66957	3.25407	1.4108	1.61321	1.68897
Tgtp1	4.15391	4.48411	7.47273	7.50815	5.12433	2.56202	3.46297	2.39281	3.69492	2.06051
Man1c1	3.38555	2.72616	1.41973	2.06982	1.74998	1.02767	1.39574	0.787526	0.850003	1.00173
Lpcat4	3.5086	3.75091	1.14599	2.42247	1.42327	0.406062	1.30353	0.632072	0.563379	1.21072
Mad2l1bp	2.35139	2.31268	2.40879	2.28191	2.07838	1.25182	1.00464	1.16914	0.868399	1.28303
Psd4	2.87093	1.37262	2.45084	3.40347	0.792998	0.636836	0.638863	0.495647	0.386558	0.356025
Zcchc24	3.81566	2.73316	3.19712	2.74394	1.63751	1.36562	1.50696	1.22228	1.62825	1.11337
4930592A05Rik	7.92533	3.49768	3.33078	1.07568	5.8376	0.81139	1.95353	3.1575	0.844304	2.87286
Nupr1	25.1084	7.7984	15.162	14.9229	6.22963	40.8045	7.90457	1.97118	3.41631	3.93308
Sprr1a	3.21132	3.94806	3.83799	3.18725	0.985576	4.80831	0.85753	0.831618	0.18531	0.199118
Snrpg	15.8618	14.1824	24.9479	20.3545	18.4103	14.074	4.10728	8.36466	9.76328	13.8288
Pvrl2	13.3836	10.3057	9.20267	8.05223	7.0073	7.84023	2.97001	3.90944	5.00291	4.89467
Rps15a-ps4	5.34563	6.09578	9.84113	10.8674	12.5542	4.33067	1.98603	3.85204	6.86681	5.99503
Mir22	54.7544	0	0.00450926	1.42094	77.9091	13.6297	0	0.000753858	13.8723	6.54214e-05
Dnttip1	4.2164	5.13435	5.92364	3.50726	2.36625	4.48939	1.02941	1.49746	2.1133	2.27078
Snord66	5426.41	1675.89	2202.06	1422.32	3128.06	1570.04	504.011	1107.9	1379.59	2301.61
Tapbp	32.1325	26.5169	24.49	23.5507	17.4654	17.1071	10.4115	13.0545	10.8147	10.7896
Plod2	4.21284	9.44377	6.42053	6.61751	5.91258	3.08638	3.30267	2.59433	3.24732	3.68228
2700089E24Rik	1529.73	107.504	22.5238	27.7091	29.7033	47.3263	25.0638	147.178	16.1487	34.2236
Frem1	2.79769	2.85812	2.85784	3.08657	1.57831	1.31519	1.80039	0.986317	1.36432	1.09228
Cttnbp2nl	7.72322	3.70404	3.79283	4.28719	2.57194	2.39039	2.47494	1.48867	1.94957	2.21319
Coa4	3.58221	3.09055	2.57519	2.16232	3.33293	0.50186	0	2.34357	2.78516	0.935221
Hmga1	1.71877	9.28338e-07	3.83975	4.99308	1.59894	0.000853765	2.37319e-06	1.43093	0.919469	1.17366
Vasp	13.9647	8.91653	8.74322	9.34868	7.48732	6.62363	4.45879	3.65633	5.33564	4.21717
Ifi35	8.63498	5.01685	7.01688	7.52157	3.6498	6.40092	4.20303	3.17024	1.1101	2.81939
Dnmt1	6.30851	4.43261	5.29187	5.48946	2.71806	1.93799	2.04583	3.0909	2.38233	2.42957
Scin	22.2123	18.1665	16.1726	15.9965	7.39558	12.8076	8.90338	5.84288	5.33473	6.98053
Ube2l6	5.99174	3.50779	8.62243	6.23001	3.57273	5.69614	2.74285	2.74863	1.58059	1.91067
Maoa	4.05091	4.31623	4.14979	3.36534	2.78488	2.87546	3.17307	1.06303	1.43372	1.57404
Gm12504	5.34949	3.38083	2.72903	2.21758	3.4181	2.57343	1.10149	2.83074	1.07113	1.40671
Asprv1	4.32743	2.20691	2.1016	1.18775	7.83885	1.02391	0.410869	1.83289	1.68696	1.90807
Clec4a3	6.06423	1.1254	2.03175	2.38986	0.760779	0.343644	0.55158	0.748928	1.07283	0.340551
Fam46a	3.09898	2.26708	2.06388	2.5532	1.91158	1.09066	1.3129	1.23094	1.30052	0.940118
Gm12669	10.0276	17.7791	18.0298	5.2664	3.26225	7.89134	11.1532	5.05888	0.013049	4.02332
Mbp	5.07747	3.18993	4.52257	4.0405	2.04829	2.62318	2.23304	1.4602	1.42085	1.619
Lrrc25	5.87344	2.31069	1.12314	3.31629	0.92293	0.938057	0.501889	0.389379	1.40994	1.16539
Prkd2	3.08937	2.49819	1.2721	2.61435	2.16136	1.46764	0.904341	0.631461	1.17196	1.04996
Gm6793	20.212	6.42198	3.95375	3.55898	0.000284256	5.44733	4.9251	2.22059	0.745141	1.18958e-22
Mir1942	30.6452	0	0	0	0	0	0	0	0	0
Mir5131	10.4371	0	0	0	2.93608	0	0	0	0	0
Eif4ebp1	7.9956	6.6818	8.56551	4.84093	4.46514	3.75586	4.68883	2.72829	1.88174	3.57731
Setd7	6.73876	4.95074	4.76975	4.99589	3.31834	3.01473	2.74206	1.56423	3.08474	2.17229
Rn4.5s	4170.92	1330.88	1179.62	654.832	1498.97	1054.1	1011.75	639.827	507.089	611.998
Anxa6	21.7221	23.1949	25.2586	21.7416	14.4186	16.3245	15.1584	5.24074	9.83738	10.3347
Plcg2	7.57566	4.92446	5.35212	6.42417	3.49555	4.34599	2.79028	2.05654	2.35159	2.52682
Batf	2.57924	1.69118	2.11376	2.42717	1.35097	0	0	0.284984	0.63503	0.170588
Rhob	35.9028	25.4041	20.6387	25.123	17.7569	12.3758	11.5875	8.72231	13.5336	16.464
Hist1h2ao	1.23942	7.13917e-05	4.25724	5.288	2.28373	6.1597e-05	1.43205	2.58345e-05	2.502e-05	1.47778
H2-Ob	1.44197	1.22563	3.28259	3.53373	1.46861	0.710801	0.45636	0.309799	0.49309	0.211933
Mir466f-1	0	0	0	0	30.0967	0	0	0	0	0
Rpl12	175.393	157.515	147.479	135.138	85.7461	92.8241	82.7729	68.4985	54.1379	55.0969
Ctla2a	13.6487	7.31287	8.42237	4.72297	4.65879	4.75	2.38245	3.58589	4.49475	3.38898
Lbh	23.2046	13.9421	16.605	17.7802	11.0315	9.84344	9.28228	5.09463	8.66365	8.75894
Ifi30	25.2121	18.4823	24.5977	20.1705	13.6877	9.17048	14.0504	12.0686	7.08458	9.63214
Mir9-3	0	0	29.7639	0	0	0	0	0	0	0
Gdf10	3.19133	2.80249	3.03571	3.01658	2.6305	0.758472	1.4609	0.755603	1.78894	2.7703
Apaf1	3.35196	1.26023	2.01279	2.22332	1.80382	1.02322	0.729858	0.949353	0.729565	1.12294
Gm7367	6.18654	15.2151	11.2462	7.02321	5.78329	8.26419	4.0829	2.48087	2.98814	5.80776
Shkbp1	4.03339	3.8067	3.33886	3.77402	1.74053	2.76542	1.56662	1.51928	1.24132	1.39445
Ywhah	20.7405	11.107	13.4309	13.122	8.60217	5.93876	10.5914	7.25842	4.73012	5.49248
Tcirg1	14.6626	8.17169	8.67743	8.43261	3.95841	4.79915	5.43797	4.05736	3.92452	2.8411
Mir3059	29.3896	0	0	0	0	0	0	0	0	0
Cst3	145.309	180.504	179.01	178.483	134.226	87.9335	85.7918	69.2434	83.726	87.6088
Cwc27	4.54578	4.29412	3.36759	2.85487	2.27004	2.25598	1.64593	1.97929	1.84954	1.07012
Rn4.5s	4397.78	1252.6	1179.62	661.854	1473.56	1085.88	1062.76	598.601	512.601	611.998
Cldn7	11.6328	8.14279	10.3526	9.44423	7.61809	7.03233	3.40438	3.08683	5.44604	6.00376
Mitd1	3.29619	2.00118	2.83471	3.6619	2.03823	0.974889	1.04319	2.22567	0.789006	2.05894
Gsto1	21.4446	24.2873	18.107	16.8551	17.7421	17.6437	9.43994	5.16971	11.1597	10.0572
Pxdn	8.07513	4.20549	4.68186	3.56205	4.08921	2.01515	2.60557	2.14345	2.38813	2.96247
Rn4.5s	4286.34	1441.79	1258.45	721.544	1387.57	1186.52	960.738	633.231	541.997	685.043
Ltbp3	8.39962	4.32484	3.89783	4.65523	2.88196	3.43979	1.95542	1.94095	2.21222	2.27024
B4galt1	9.42616	9.62559	6.07869	8.04335	6.49538	3.20838	4.48951	5.09657	3.45266	3.92457
Rn4.5s	4101.28	1343.93	1174.19	677.654	1422.75	1149.44	986.245	606.847	521.787	600.153
Foxp4	4.98885	2.65938	1.30069	2.05431	1.07379	1.31429	0.903991	0.730923	0.846653	0.804766
Mir194-2	24.7774	0	33.8429	0	24.3339	0	0	30.799	22.8765	0
Tesc	7.22089	4.84227	6.50053	4.19871	4.02934	2.62105	3.50585	3.26392	1.81825	2.44217
Mir92-2	0	0	28.8535	0	0	0	0	0	0	0
Traf2	6.53349	4.50125	4.33265	4.63627	3.20828	2.77252	2.02279	2.19707	2.31673	2.30149
Ehbp1l1	7.17513	3.87527	4.35722	2.98984	2.38874	2.44184	2.3854	1.1235	2.31916	1.97771
Ctu1	2.26981	4.19774	1.4309	1.54037	1.3718	0.929526	0.745987	0.675216	0.483616	0.981569
Pla2g5	3.88442	3.12363	4.30459	2.26307	3.0951	1.7558	2.19193	0.668087	1.89344	1.74505
Il1r1	3.81822	2.32453	2.34591	2.28573	1.81208	1.56198	1.64087	0.758945	0.954705	1.1724
Cacnb3	5.44879	1.75087	1.82365	3.25059	1.3637	2.27454	0.684502	1.06217	0.819737	1.11265
Lfng	5.40782	3.71078	4.03677	5.43663	3.21132	2.51074	2.14931	1.77171	2.43841	2.12105
Arf2	6.11457	5.27535	6.15393	5.39443	4.16145	2.99824	2.97913	2.44463	3.11986	2.28811
Blnk	5.57237	7.21728	4.98016	7.40448	2.70253	4.21181	4.11499	2.56542	1.77847	1.7745
Itgal	3.13145	1.49106	2.2656	2.95026	1.18272	1.06821	0.571524	0.443279	1.21034	0.34504
Maged2	9.05357	10.7932	8.80608	7.44267	7.00544	5.11184	4.98149	2.61453	4.1795	5.64765
Ube2c	3.99134	5.45225	1.81723	1.17375	1.63329	2.6561	0	0.27563	0.767734	0.659955
Blvrb	10.1255	10.6701	12.5954	16.1113	7.4582	8.66337	2.31758	8.5407	5.17516	6.4577
Stom	4.04212	3.80992	3.79572	3.65522	3.17582	2.5554	2.37464	0.963024	1.95931	2.00506
Adprh	4.08206	3.95402	4.56185	7.0389	3.82677	1.97562	3.17104	2.30642	2.91232	1.65671
Hgf	3.98021	2.88093	5.01287	2.873	2.84289	2.06392	2.65022	1.07089	1.38404	2.05127
Slc12a4	5.77798	5.21133	4.29194	3.63341	2.03311	2.74275	1.89503	1.62361	2.03858	1.97119
Dse	4.08763	2.39694	4.76615	3.81144	3.13324	2.29999	3.83368	1.26682	1.22733	1.45066
Snord88a	475.118	203.172	479.662	309.815	912.94	219.948	353.036	85.5921	343.305	204.937
Parp9	7.68038	7.39817	6.00228	6.39164	4.16027	4.21528	3.04466	2.78862	2.99729	3.02426
St6galnac6	2.82447	2.05772	2.40055	2.71309	1.23239	0.835345	1.34081	0.416107	0.927203	1.24492
Plekha2	3.98361	3.03508	3.18038	3.88569	2.34187	2.68829	1.55818	1.30187	1.68359	1.36374
Mansc4	3.50571	3.5364	4.97255	3.21179	4.50234	5.02478	0.576088	2.12298	1.24491	2.40781
Capg	33.11	23.2873	28.8439	33.2062	13.8867	20.1464	18.4806	4.38097	14.8773	15.2575
Trib1	5.62226	2.74767	3.29114	4.03586	2.26352	2.13795	1.64121	1.44692	1.70881	1.94008
Cyp4v3	3.87881	2.06643	2.38409	3.20811	1.95231	1.80685	2.07154	1.00447	0.716246	1.15443
Pgm1	3.63914	5.20614	3.34388	2.80193	3.05415	1.76125	1.69618	1.42561	2.19924	2.10055
Capn1	11.4674	8.69375	8.20215	9.80048	3.95089	7.30637	4.57163	3.81797	2.79198	3.2308
Pla2g4a	3.64802	4.75117	3.13981	4.49691	1.37419	1.99531	2.13511	0.952471	1.52259	1.88393
Trim16	3.25075	2.2499	2.2694	2.16685	1.09966	1.44217	0.771607	0.89795	0.767013	0.609168
4632427E13Rik	4.39248	7.20026	4.99966	4.73631	7.66908	3.24783	1.04261	4.44887	3.83019	3.63141
Mir1898	27.4104	0	0	0	0	0	0	0	0	0
Ifit1	2.81226	4.43262	4.43216	4.86667	2.81503	2.4473	3.00387	1.79268	1.39812	1.5023
Uap1l1	20.4135	30.0593	31.5448	20.8328	24.1257	13.5845	17.7391	10.6086	10.5417	13.2152
Triobp	12.8638	7.69821	6.95045	8.3855	4.39415	4.46428	2.15015	4.86573	4.13014	4.82675
Mir1966	18.843	0	0	0	6.46246	0	0	0	0	4.47442
Acta2	10.1066	6.37191	6.2954	3.91925	6.10812	5.32135	5.21965	1.93274	2.87115	2.31382
Klf2	4.56657	3.93981	1.86027	2.12039	4.09143	0.426512	0.684591	1.79254	2.58891	2.30495
Clic1	43.1011	40.5558	52.8238	47.3302	26.2163	29.1156	18.3595	21.3656	16.8315	21.9612
Bmf	6.10768	3.9651	3.67559	4.74816	1.7223	2.65598	2.45451	1.35303	1.95415	1.55982
Ngfrap1	6.10151	7.02867	6.30663	4.77281	4.97224	3.95053	2.9835	1.79488	2.74053	4.08992
Trex1	5.95046	3.29888	4.90889	8.37071	2.92199	3.77126	3.07071	2.38258	2.76843	1.14089
Stra6	9.87952	2.02315	1.35245	0.816965	0.859112	0.410887	0.659511	0.127916	0.332558	0.408389
Dap	19.3356	14.0506	16.3362	18.4653	11.4525	13.2652	5.11003	6.85527	7.82185	9.59125
Tlr4	3.03802	3.35999	2.54973	3.42293	2.22874	1.85119	2.03302	0.909962	1.58834	1.23463
Phlda1	4.82073	3.16091	1.92471	2.02834	2.40364	0.592253	1.26749	1.29065	1.23256	2.6488
Vgll4	9.60151	6.82657	5.05619	5.91928	5.90773	3.69512	2.9655	4.12211	2.45654	3.902
Mmp11	7.22856	4.40414	2.44649	3.3297	1.50779	2.3839	4.09968	1.0072	1.29936	1.14233
Pvr	3.78976	2.74308	2.08399	2.69211	2.22349	0.786065	1.26171	1.42751	1.72679	1.5625
Hoxd4	7.59224	3.47739	5.41379	4.53105	3.67335	3.12059	2.14664	2.59065	2.73175	1.88303
Il4ra	8.50647	3.59846	6.22169	4.79328	2.99135	2.62952	3.2827	2.2512	2.28016	2.31395
F3	7.89438	4.5673	3.9114	7.98884	3.80053	1.85416	4.62947	4.10476	2.28666	1.99636
Cx3cl1	36.6065	21.8742	26.9705	26.8464	17.6215	13.6802	15.2165	12.2537	13.1946	11.4049
2310014L17Rik	18.0916	15.1863	22.7412	7.86478	79.8692	16.1688	17.1771	4.96121	7.46419	14.35
Ccdc87	3.85166	4.55177	2.26341	1.06683	5.54213	2.38433	0.765412	1.22477	0.372157	3.02138
4930506M07Rik	4.85568	2.94217	2.60607	2.6432	2.02931	1.39348	2.23666	1.62666	1.0494	1.41161
Ptpla	2.382	2.30707	2.16267	2.42001	2.24614	0.468274	1.29946	0.437371	1.78676	1.04722
Actb	494.867	381.859	485.355	479.966	317.216	257.482	202.538	232.327	203.233	214.033
Mir25	26.4907	0	0	0	0	0	0	0	0	0
Snora52	447.308	378.84	412.404	420.936	816.37	347.28	111.483	210.051	295.977	377.201
Nop56	6.73841	8.28433	6.69371	6.21502	5.71537	2.85357	3.59876	4.06111	3.18142	3.79832
Mir98	26.3209	0	0	0	0	0	0	0	0	0
Gm13157	3.60207	3.25181	2.70956	2.487	2.46094	0.972718	2.45347	1.60064	1.39777	1.34655
Mir122a	0	0	0	0	26.2047	0	0	0	0	0
Ifnar2	10.8377	9.47399	13.8211	12.4993	9.8447	8.53806	4.71295	5.63203	7.3151	4.02871
Atox1	65.5765	83.0022	68.5944	49.4316	51.3592	46.4009	33.6923	38.5212	18.3936	32.9404
Arrdc4	8.39506	6.32648	3.54555	4.67567	3.36386	1.92046	3.08078	2.62683	2.40054	3.06404
Scarf2	5.61171	2.94925	3.10107	2.26754	2.27182	1.36833	1.09815	1.56195	1.89845	2.29491
Llgl1	5.64136	2.91236	2.56442	2.37973	1.5582	2.53361	0.813044	1.25466	1.34774	1.41189
Glt8d2	4.81756	1.97427	1.18809	0.649332	4.86275	1.78107	0	0.609926	0.43244	1.19485
Gnai2	63.8856	35.9917	41.1008	37.4577	21.4337	19.1884	23.4525	20.6065	18.4403	17.19
Qsox1	4.4777	4.69805	4.99889	2.98318	3.20667	2.89969	1.97676	2.07992	1.4823	2.21764
Gucy1a3	11.3463	9.27493	16.1143	12.1607	8.71951	5.76809	9.77267	3.24226	5.97429	6.41948
Mir877	25.6138	0	0	0	0	0	0	0	0	0
Ppan	4.81522	3.15729	2.98955	3.86192	2.9234	2.0974	1.12217	2.03143	1.85915	2.25826
AF357426	25.5207	0	0	0	0	0	0	0	0	0
Lax1	1.93491	0.828762	2.89052	2.82717	1.61381	0.33643	0	0.209484	0.116692	0.250789
Nfkb1	12.8631	8.50132	7.96916	7.79621	4.92581	6.90245	3.79021	3.59085	3.59123	3.89268
Mirlet7i	38.4207	0	0	22.5972	0	34.0902	0	0	0	0
Isg15	6.75983	3.46278	8.36751	5.4046	3.52688	3.37383	5.4153	1.05033	3.31565	2.30529
Efcab8	3.43375	3.31099	1.24149	1.33647	5.65354	1.34414	1.29448	1.33906	0.932445	1.80347
AF357399	540.126	632.42	382.047	272.293	255.757	410.783	659.345	247.776	80.1463	66.9811
Mir190	0	0	0	0	25.0639	0	0	0	0	0
Gimap4	11.0772	10.6992	9.99377	15.6901	9.00042	10.8484	6.06362	3.16628	5.74284	5.57986
Mir182	0	0	25.0554	0	0	0	0	0	0	0
Mkl1	4.79055	2.6336	2.25172	2.42984	1.70408	1.318	1.64764	1.30936	1.18069	1.40262
Tagln2	65.9531	44.7238	51.3508	47.0033	39.4543	29.1644	24.7826	23.1436	24.0003	28.0266
Ints9	4.60858	4.88915	2.69161	2.81928	2.8769	2.5518	1.59291	1.4565	1.80533	1.84932
Scarb2	20.3677	17.0297	17.2707	19.1146	15.0359	8.55084	11.3887	8.43921	9.33944	9.01829
Klf7	4.56906	3.65352	3.50092	3.53936	2.6267	2.07647	1.4284	2.58578	1.44047	1.99004
Stoml1	4.29336	5.24633	5.11664	3.59618	3.00125	2.13114	2.48776	1.81133	2.28599	2.29795
Tgfbr2	29.4688	17.0821	19.9049	21.2597	13.1921	12.975	11.2976	10.3272	8.22802	9.15944
St3gal4	3.91767	3.26936	3.79439	4.33605	1.74889	0.948028	1.52167	1.94791	2.1045	2.40266
Gm8989	2.09472	0.886119	2.49195	2.08647	2.25631	0.359732	4.44243e-06	0.559955	2.26985e-06	1.8347e-06
Acta1	7.07286	2.61401	1.36133	1.75858	3.71741	2.12238	0.42577	1.0737	1.56436	1.87868
Itpripl2	9.03185	5.24491	5.03414	4.6451	4.55443	3.07258	3.63393	1.9131	3.23461	2.97338
Creld2	8.82538	7.5013	15.9237	16.3409	8.77442	6.09051	6.98273	5.23681	5.13042	5.40463
Mir1968	24.4286	0	0	0	0	0	0	0	0	0
Mir376a	24.4286	0	0	0	0	0	0	0	0	0
Gvin1	1.91388	3.61346	2.30409	12.5252	1.83133	1.89558	2.51731	1.31637	2.23864	1.06435
Nkain1	3.75101	7.70888	6.4234	5.82821	3.79384	2.68245	3.10958	1.34543	4.49704	3.33251
Rn4.5s	4340.07	1317.84	1228.55	639.032	1416.89	1149.44	1071.27	644.775	543.835	604.101
Fen1	2.91259	2.2452	3.64813	3.08092	1.41371	1.45837	0.585153	2.66688	1.07492	1.01912
Sh3pxd2b	5.23045	1.8985	1.63295	1.43377	1.33925	0.84531	1.27699	0.572761	0.448424	0.778355
Notch3	4.90677	2.17541	1.40719	1.98728	1.49199	0.929619	0.447637	1.30233	1.3059	1.07406
Wbp5	19.5519	26.1331	29.5816	20.4337	17.7249	17.2147	12.2092	7.22877	11.6643	12.6827
Acsf2	4.52846	6.36271	5.74352	4.72892	3.49439	3.81304	4.34343	0.880729	2.17585	3.11731
Exosc8	2.59099	3.47461	3.05025	2.28016	2.8916	1.88096	1.50905	1.06817	0.978631	2.45351
Lcp2	3.25165	2.21514	1.90344	1.52748	1.16125	0.337225	0.180426	0.174974	0.467873	0.0837896
Zfp410	6.39589	5.45734	3.75707	4.58141	4.70131	3.18517	1.55263	3.78267	2.00087	3.10799
Strada	3.53145	3.47441	2.25174	2.38934	2.08163	1.4958	1.27739	2.14623	1.30464	1.05961
Ifi205	2.81865	1.78854	2.48383	2.32626	3.12539	1.93622	1.94239	0.527434	0.587641	0.721634
H2-Q9	1.74002	4.36655	1.8294	11.149	5.19017	3.03876	0.000500564	1.10515	3.71941	2.66268
Tex10	2.74089	3.62333	2.23416	3.08111	2.43133	1.64746	0.755519	1.75845	1.59184	1.49117
Bag2	6.41298	2.89089	5.69358	4.17255	3.77892	2.56057	1.02749	2.79003	3.0345	3.10157
Gbp9	3.26042	2.54503	4.18826	3.59554	2.74463	1.75642	1.8242	1.47959	2.36523	1.27074
Ncam1	6.29186	2.62132	1.78814	1.31787	1.09996	1.07888	1.6482	0.76505	0.340009	0.88674
Snord35a	16045	12901.9	17784.3	19452.4	7365.42	9427.83	13595.3	6606.2	5688.92	4562.32
S100a13	8.56984	13.3085	13.5536	12.1367	8.19497	6.6034	4.81776	4.11152	6.45483	7.60703
Ugt1a1	0.276304	4.53049	5.60756	3.85214	6.88271	2.62263	2.14926	0.254017	2.05844	2.42926
Rgs16	3.44072	2.01432	0.671372	1.68036	2.05162	0.654194	0	0.407325	0.113455	0.853367
Snord2	52643.7	21703.9	33099.6	23620.5	22048.1	18922.5	23796.8	15445.9	11480.2	10324.2
Gm5779	2.56955	2.24644	0.935919	1.51128	3.86946	0.455986	0	1.41957	0.316322	0.509841
Cks1b	3.16378	0	2.8809	2.6051	0.828575	0	0	0.699143	0.77895	0
Serpinh1	38.2283	29.3919	45.886	33.5827	27.1277	19.4032	23.7042	11.7107	19.5963	18.7628
Pld2	3.96421	3.03655	2.17597	2.61482	1.41904	1.67651	1.10804	1.28947	1.6077	1.0659
Cd300a	5.64292	2.2754	1.40137	1.67719	1.51143	0.803245	1.93392	0.875226	0.640802	0.868175
Rn4.5s	4338.08	1317.84	1122.54	603.92	1385.62	1112.36	1079.77	608.496	474.018	657.404
Naip2	3.53532	1.7385	1.93152	2.49517	0.781196	0.627373	1.25866	0.439453	0.761609	0.526083
Zfp710	5.11011	3.61648	3.12205	3.26367	1.88817	1.92957	1.21188	2.07072	2.03716	1.53213
Mical1	4.14472	1.42814	1.62273	2.44564	0.972313	0.787815	0.845988	0.631521	0.694697	0.41946
Arnt2	6.76622	5.94046	5.04385	4.24936	3.58161	2.86951	2.05792	3.61134	2.20238	2.79883
Snora41	180.536	133.65	87.5	123.309	62.9147	31.0041	49.7644	115.826	75.2775	51.9988
Mical2	6.39254	2.31733	2.10128	1.65024	4.59387	1.84433	1.59882	1.63664	1.05569	1.97997
Tnfrsf1a	20.3209	13.1489	15.9779	15.7457	10.8977	11.0318	8.28234	6.0379	6.29512	9.01895
Nsmf	9.09968	6.08166	6.93322	5.14315	4.49661	3.61966	1.681	4.02733	2.7278	5.67591
Snord61	2379.04	2634.99	2019.95	992.701	3157.38	1968.27	2197.74	399.624	771.753	1275.79
Fcrla	1.85342	1.44595	2.04916	3.58277	1.38726	1.17401	0	0.219282	0.0814237	0.0874911
1200014J11Rik	9.08261	4.72072	5.26488	3.51786	13.4236	4.7174	3.78593	2.58843	2.49529	3.97789
Mir5107	23.2164	0	0	0	0	0	0	0	0	0
Cd300lh	3.47654	0.712354	2.96783	2.10863	1.06697	0.57838	0.928353	0.36012	0.401228	0
Cldn16	2.70109	4.21685	5.62189	3.97162	3.15803	1.71189	1.64864	2.45153	2.61262	1.91407
Fmnl3	9.86138	5.00594	5.77883	4.9674	2.90546	4.57252	1.49505	2.89974	3.08389	2.90343
Erdr1	17.3918	2.68321	2.51525	3.24922	4.6218	4.35715	0	2.71292	2.26695	2.84185
Ehd2	7.14269	4.56174	4.87802	5.03299	4.32734	3.45688	2.57614	2.15238	2.61219	2.9909
Ncapd2	2.95001	1.93429	2.12072	1.89029	1.37236	1.32253	0.265348	1.02932	0.774101	0.862592
Il27ra	1.98533	2.99054	2.27199	1.70417	0.895853	0.285659	0	0.355723	0.743116	0.266164
Rtn4	13.3659	8.83324	12.3493	12.5258	9.20451	5.97825	7.56521	5.50972	6.3101	4.65114
Rn4.5s	4296.29	1415.69	1231.27	624.987	1391.48	1006.42	1198.8	641.476	545.672	671.224
Gale	2.77708	4.39528	1.56958	0.929314	1.22261	1.01961	0.818287	0.793561	0.795731	0.855027
Pprc1	4.12901	2.35802	1.41903	2.23264	2.01447	1.13454	0.796706	1.45696	0.983803	1.63853
Rab7l1	6.3183	2.48571	5.69583	4.12489	2.60619	1.68185	4.31923	3.03682	1.16671	1.62975
Dnase1l1	4.05924	5.13195	5.07492	4.99878	2.30336	1.92097	2.08806	1.94931	2.34451	2.90716
Dnajc9	5.30111	6.1859	2.94536	5.94506	3.44141	3.10917	1.15165	2.82936	2.90347	2.94155
Snord96a	43652.5	32880.2	28581.5	19780.6	19048.3	18461.2	29414.1	10959.3	9542.28	11956.6
Lgmn	137.921	178.326	179.599	129.47	131.039	86.0065	94.6806	79.6841	63.0975	80.406
Ubtd1	4.53251	4.1101	3.29301	3.23299	3.22015	1.5402	1.64811	2.95687	1.95883	1.91345
Snord16a	559.798	831.066	880.031	652.279	4813.15	618.535	361.02	306.347	789.905	1047.86
Lin37	5.22854	4.53746	3.15069	1.62803	1.35925	0.818687	0.657033	2.67615	1.98776	1.37307
Emp2	7.2271	5.51956	4.26263	4.23855	3.38756	3.16983	3.15798	1.80351	1.93355	3.09608
Mir568	13.7052	0	18.7196	0	0	0	0	11.3573	0	0
Ankrd6	3.28793	2.79311	1.37916	1.78184	0.929552	0.25195	0.269587	0.994765	0.757457	0.313032
Ccna2	2.48038	1.65955	1.93594	2.36689	1.29256	0.538974	1.08138	0.251688	0.233682	0.753287
Pck2	3.78215	3.27022	2.95198	3.63005	2.85727	1.43822	1.06545	1.79098	2.18729	2.80384
Stap2	7.10795	4.6977	3.72729	3.91522	1.98316	4.34854	3.69522	1.75297	0.909535	1.52538
Mir687	22.4877	0	0	0	0	0	0	0	0	0
Tmem43	7.98398	5.8894	5.92968	6.82356	3.82253	2.78936	3.62438	2.9773	2.85644	3.76236
Mir183	22.4325	0	0	0	0	0	0	0	0	0
Clec11a	1.99921	2.18477	2.5284	2.80894	2.32702	1.18258	0.632717	1.41128	1.09383	1.763
Mir881	0	0	22.3698	0	0	0	0	0	0	0
Oser1	4.89395	8.33083	5.14195	4.48363	3.4199	3.00623	2.81475	2.88568	1.91167	3.08118
Btg1	13.0674	9.61175	8.08524	10.617	6.47162	7.87837	5.84556	4.09551	4.56302	3.6288
Lsm2	4.47756	2.36209	2.95191	3.58648	1.94562	2.37807	0	2.08923	1.46765	1.33781
Skap2	14.0326	10.256	11.1095	10.8029	6.23238	4.99625	8.40132	4.22186	5.69407	4.78829
Ppm1m	6.85291	4.76685	4.18775	4.27092	2.1407	1.71874	1.37888	4.14213	2.16283	2.64419
Hes1	15.9975	14.6986	8.35059	7.46125	21.4153	9.49309	5.22421	7.68396	3.85719	9.60339
Pmepa1	9.52748	4.76644	3.2111	4.69392	3.22025	2.96426	2.37895	2.15326	2.59898	2.51645
Pdlim7	6.44602	2.51555	2.30728	2.16769	1.44559	1.45048	2.59202	0.979279	1.09459	1.28358
Rn4.5s	4284.35	1467.89	1217.67	612.698	1430.57	1038.2	1249.81	631.582	582.417	633.714
Fcrls	5.95879	1.42943	1.19107	2.17973	0.85641	0.193433	0	0.0602191	0.134186	0
Acvr1	3.46184	3.45616	3.08211	2.4882	1.76276	1.11301	1.38955	1.78482	1.79928	1.47494
Fkbp7	2.59884	0	3.07641	2.44561	3.06279	0.922367	0.740242	1.43575	0.639856	1.89072
Zfp358	3.90748	5.69354	4.15111	3.83031	2.77155	3.08183	0.618327	3.29804	1.60342	2.72793
Mir127	0	0	0	0	22.031	0	0	0	0	0
Bcl3	4.27862	1.81835	1.29868	2.16696	0.70034	0.632728	0	0.656599	0.43893	0.393031
Ptpn7	2.73126	1.13705	2.48705	2.29485	1.23474	0.461603	0.926143	0.502968	0.480328	0.25806
Prim1	2.59281	5.98177	1.31166	1.60969	1.50898	1.2781	0.410292	1.43242	0.886629	1.23851
Antxr1	3.31693	1.56591	1.99343	1.75577	1.19878	0.635703	0.906989	0.50576	0.881988	0.737109
Snord87	13122	6440.48	7137.98	5132.06	2903.36	5483.05	9941.63	3145.25	1989.87	1210.99
Npdc1	12.0399	8.66463	6.55128	5.95863	4.6144	4.16892	3.34575	3.0013	5.06104	4.07863
Cd22	2.65978	1.16086	1.69338	4.15713	0.909485	0.376988	0.151243	0.293428	0.221613	0.140504
Ccl12	3.51917	0	4.36978	1.41123	0.942594	0	0	0.265117	0.59076	0.317391
Serpina1b	6.96179	4.08786	3.26427	4.95017	3.57166	2.76587	0.443948	16.7908	1.43904	1.13393
Gm7609	5.28063	2.68639	2.36278	2.89161	0.804741	1.69645	1.94497	1.35806	0.672483	0.63227
A430107P09Rik	5.39869	1.89636	1.31678	0.680409	1.64111	1.02647	0.274596	0.905415	0.652733	0.57385
4930404N11Rik	1.86569	1.52914	2.5483	2.67468	1.37422	1.24155	0	0.773035	0.861277	0.925457
Cd86	2.58909	2.39884	1.3838	1.88692	1.32665	0.299644	0.961912	0.279854	0.259833	0.614228
Zdhhc18	7.04359	3.27547	3.34336	3.87827	2.30584	1.72864	1.49403	2.35961	2.16774	2.42839
Apex1	3.99478	7.10964	6.07998	4.02777	4.59584	1.51908	2.92592	2.74292	3.47755	3.51022
Entpd1	5.01905	2.41336	4.20466	4.01466	2.99039	2.67201	2.28737	1.38641	1.94628	1.72616
Mir24-1	342.001	0	33.3665	21.5516	23.9914	130.051	104.372	20.2437	0	0
Nfam1	4.43458	2.0952	1.83526	1.25831	0.674679	0.566991	0.158048	0.214845	0.701038	0.183694
Dock11	2.14914	2.12059	1.51048	2.33782	1.33198	0.166623	0.356593	0.484145	0.558675	0.414004
Igsf6	3.64886	1.77224	1.6613	1.66917	1.19452	0.539598	0.288701	0.391969	0.873425	0.201109
Gm12250	1.8989	2.59394	1.87321	2.28022	1.6059	0.702031	1.57755	0.611954	0.681809	0.366308
Anxa5	40.8398	27.2227	31.9417	27.2093	19.9712	21.2007	28.2369	10.8832	9.62223	14.3741
Hmgb1-rs17	3.06599	2.3454	2.37307	1.35245	2.30852	2.44837	0.436651	1.0163	0.849231	0.811123
Mir3074-2	95.9364	89.8636	37.4393	12.0911	40.3797	72.9627	351.336	22.7146	12.6538	0
Ggta1	2.78254	1.95468	1.68308	2.56001	1.63961	1.05801	1.6982	0.527021	0.91749	0.906987
Armcx2	4.22488	3.3264	3.41516	3.20316	2.57023	2.1814	1.50052	1.30469	2.08978	2.0712
Abhd12	12.6603	16.4094	9.85269	11.8186	7.95179	6.07385	6.60421	6.58764	5.84452	5.84189
Arhgef25	3.40278	2.35982	2.50263	1.78965	0.835449	1.21926	0.559079	0.813399	1.38959	0.779019
Wfdc2	114.534	160.819	119.978	111.511	68.7899	85.6317	69.2108	30.6291	66.3551	66.32
Cep192	3.11835	1.68517	2.05943	2.41854	1.8005	0.82094	1.46409	1.41985	0.88588	1.07088
Gpm6b	4.27937	4.15082	3.70635	4.74519	2.90006	2.18914	4.82383	0.997113	2.34231	1.73195
Sectm1b	2.65749	3.64708	6.33107	3.10784	3.39898	1.64509	3.16862	2.35587	1.94007	1.28757
Flt3l	3.25868	3.56111	2.5434	3.1518	1.80699	1.65219	2.41879	0.82102	1.28943	1.54452
D930015E06Rik	4.13217	2.89628	2.02407	2.74041	1.34341	1.51714	1.82636	1.10994	1.31557	1.04607
Ms4a1	1.47434	0.23017	1.6302	4.70731	1.86166	0	0	0.232718	0	0.0696509
Nans	6.09512	3.99651	3.64228	4.16739	3.06784	2.63646	2.92968	1.51528	2.18066	2.1164
Rps6ka6	1.95177	2.9861	1.86612	2.35326	1.62931	0.779301	1.94577	1.02436	0.720813	0.806797
Cd300ld	3.6425	1.15566	1.68516	2.33239	1.26937	0.781923	1.00405	0.73028	0.325457	0.524563
Mt1	58.0515	74.4727	67.6563	50.3796	47.4071	39.4711	21.5676	32.6811	34.6639	34.7429
Sesn3	9.8786	7.65897	7.65817	7.94964	4.32647	7.46223	4.56288	3.20813	2.40343	3.64203
Tyk2	5.91504	3.6296	3.06417	3.77843	2.23183	1.1633	2.11608	2.60845	2.35475	1.76314
Nfkbia	18.6053	8.84449	14.4852	13.0492	8.31388	9.16207	5.96188	5.2421	6.35583	6.82944
Cd38	3.17535	2.48603	2.20094	4.05573	2.00144	1.64001	1.82241	1.76734	1.13769	1.12843
Fam60a	4.1643	4.96453	2.43769	2.86275	1.5403	1.87146	2.31067	1.25487	1.04859	1.87788
Timp2	23.2838	13.0203	12.4446	17.5187	10.3246	9.53511	10.6468	5.54972	8.5918	6.79848
Gm5077	2.78583	1.22947	2.41478	2.07962	1.47321	0.570422	0.228895	0.266374	0.593562	1.22243
Aebp1	30.2385	20.2596	18.3987	21.5929	13.9451	12.7529	11.718	8.31439	11.0905	11.8825
D630023F18Rik	1.18869	4.97959	7.48664	3.90348	6.93964	3.33992	3.95012	0.656702	1.5243	2.88268
St3gal1	5.23062	3.87221	2.40342	2.7645	1.42037	2.11735	1.33882	1.45817	1.55785	1.4348
Myh9	114.53	59.2245	53.6711	55.0906	34.6689	36.2024	33.8025	30.8298	29.862	29.8446
Paox	3.10806	4.68171	2.29472	2.14914	2.72243	1.7888	1.0767	2.15794	1.24091	1.8334
Mir1a-2	20.6573	0	0	0	0	0	0	0	0	0
Mlxip	6.67772	4.57647	2.90647	2.72003	2.51607	2.24972	2.2563	2.0767	1.94282	1.43773
Gpc6	3.82101	1.62514	2.003	2.5875	1.44017	1.70423	0.705763	1.04404	1.16325	1.08597
Rprl3	40.3697	17.4145	5.80423	7.49794	79.2943	11.3114	31.7728	7.92328	4.90429	8.43159
Adamts2	4.67692	1.48938	1.54444	1.67899	1.16399	1.02114	0.816745	0.550285	0.600099	0.571765
Cd24a	68.8992	49.379	53.2914	65.9443	30.135	36.68	39.0217	20.7138	24.9275	23.6853
Vars	11.4348	7.19258	5.72077	7.44879	4.04809	4.68958	4.26068	3.74629	3.00768	3.06692
9230112J17Rik	21.5853	10.2823	10.0796	14.5943	6.70393	7.20257	8.14509	10.498	2.8957	5.97893
Vwa5a	13.415	8.94027	11.8834	13.8206	8.33237	7.10617	6.78557	5.88486	5.00101	5.63613
Gm17757	4.63805	1.62783	2.14485	3.23758	1.73265	1.49807	1.24591	0.507293	2.34476	1.01158
Ap3s1	3.89273	5.23574	3.54467	3.52233	2.94081	2.39121	2.55874	1.81971	1.75096	1.88144
Ifi203	4.82913	4.96705	3.72302	4.3604	2.59915	2.48177	2.9945	1.41982	2.65924	1.77403
Piezo1	14.4778	7.96609	6.54552	6.95201	4.92183	5.6594	4.32564	3.50976	3.17818	4.65378
Cdc25b	4.01419	2.30425	1.92005	1.6949	0.874344	1.48438	0.400326	0.543623	0.47589	0.604309
Psap	362.819	329.74	304.242	286.625	203.008	162.59	139.046	222.422	141.566	147.052
Epb4.1l2	9.34795	6.02561	8.02384	8.18873	4.38127	4.88965	3.92414	3.26124	4.0583	3.15663
Fam117a	2.53963	3.65533	1.69211	2.40447	1.825	2.14346	0.5293	1.02661	1.20099	1.29048
Mir1981	14.1879	0	0	12.5169	41.8018	0	0	0	26.1988	14.0755
Mgst1	39.8312	67.1732	58.4346	66.3758	47.6503	34.4691	52.5248	25.1292	24.971	21.628
Igf1	5.23163	2.7295	2.44855	3.73845	1.99623	1.85196	3.27487	0.879493	1.74204	1.22839
Scarb1	5.0132	2.60264	3.28848	3.37846	1.44794	2.11338	0.255914	2.32744	1.7903	1.19048
Alkbh2	2.43117	2.34426	1.75801	2.90185	0.702252	0.761347	0.611016	0.948084	1.45242	0.993144
Smc4	3.9593	3.7248	3.66799	5.34581	3.71937	2.65769	2.50066	1.94008	2.03439	2.04936
Ncdn	10.0912	5.24341	4.42107	5.4424	3.96422	3.54772	1.78967	3.69209	2.53141	4.26895
Igtp	6.57373	6.79346	11.1261	11.9773	5.5438	4.9452	6.41105	3.7304	5.34372	2.62285
Ramp3	4.1806	2.41869	4.87046	4.12214	4.70956	1.6365	1.57604	3.05683	2.27051	2.68367
Hist1h4j	16.7966	17.6214	27.5306	23.7095	48.1683	25.0378	5.74114	13.3624	11.7861	20.6629
Mir206	19.8429	0	0	0	0	0	0	0	0	0
Comt	41.486	45.8037	58.9632	31.4456	35.3611	24.2952	23.0857	22.1189	16.8871	30.0622
Rpl39	155.189	130.335	147.855	144.095	93.6106	93.0731	114.601	65.4922	51.7411	56.547
Gm12505	5.69481	0.691487	2.59281	0.744313	1.86429	0.561438	0	1.39829	0.584213	0.836995
Cytip	4.18204	3.50736	3.52028	4.33302	2.88936	2.97717	1.45436	1.71265	1.9755	2.24331
Hist3h2bb-ps	3.45256	2.51535	2.0959	1.01531	1.13026	0	0	0.635798	1.06256	0.761161
Mir23b	1544.89	250.116	442.867	336.529	149.851	507.69	977.866	221.274	52.8284	75.6867
Usp18	1.89252	1.88834	2.47257	2.75853	1.37379	0.876112	0.70312	1.22737	1.21554	1.14285
Lrp1	24.3117	13.896	14.8654	16.0843	11.5429	8.91765	8.22441	6.9559	9.3563	9.9525
Map4k4	12.5554	5.03971	7.70279	6.1992	4.61975	4.52488	3.93159	3.89328	3.18512	3.22406
Gm8580	3.53842	0	2.60241	1.92104	5.07897	1.44904	1.16292	1.35334	2.01043	0.810092
Gpr183	2.55883	2.69081	1.45078	1.95931	0.948313	0.642571	0.206277	0.720158	0.267455	0.814257
Gucy1a2	2.66286	2.14133	3.66459	3.95382	3.15797	1.39088	2.53302	1.324	1.87408	1.52525
Clec4b1	3.51045	0.777784	3.59882	2.09231	1.39804	1.89459	0	0.589821	0.876202	0.235363
Erf	5.72274	6.87049	3.57801	4.08878	4.70998	1.82369	2.92719	3.2061	2.30697	3.5184
Dtx3l	6.7424	4.59777	4.38363	5.71039	2.75464	2.87158	2.4198	2.43608	2.68926	2.40804
Rmnd5b	11.6138	8.78663	7.01637	6.43661	5.33741	6.14326	3.1808	6.72462	3.02439	3.1759
Ier2	5.32276	1.5864	2.64373	2.04911	1.71081	2.31847	0.413485	1.20297	0.714822	1.44017
Clec2i	1.58227	3.11244	0.864477	1.95429	2.02014	0	0.676031	0.131121	0.292176	0.470923
Btla	2.62724	1.4345	1.49483	2.97237	1.16081	0.582635	0.374073	0.145108	0.282926	0.130289
Arf5	30.6919	36.9854	32.8574	20.1981	17.4338	16.3395	12.7588	15.9478	14.5516	13.99
Htra2	5.67339	5.82982	4.27939	4.40757	3.74228	2.254	1.80894	3.22787	3.20542	2.85623
Snora62	377.325	494.817	681.447	676.868	942.898	412.915	268.689	250.147	313.539	482.479
Gbp5	2.16063	3.23378	1.92467	3.025	1.15324	1.12526	1.40478	1.01201	1.51784	0.792172
1500012F01Rik	5.64938	4.27413	8.60672	6.90096	5.76166	4.04866	4.64176	4.5015	2.60798	1.94007
Nudcd1	2.95035	2.95816	2.07181	2.74944	2.25499	1.31008	1.40186	2.07138	1.17336	1.30147
Rmrp	11615.5	8417.23	6451.78	6822	12636.5	5485.7	3844.76	4448.44	4208.78	7142.01
Mir669a-3	19.2537	0	0	0	0	0	0	0	0	0
Gm12238	45.5325	59.7105	80.8495	88.374	98.3787	12.1201	38.9079	56.5983	58.8551	63.2408
Dnal4	4.20137	5.24723	4.6455	4.58907	2.65254	2.66273	1.28218	3.31582	1.7548	3.27493
I830012O16Rik	2.51401	8.47754	6.96577	6.21018	2.6101	3.44157	2.76202	1.72618	2.98432	2.56536
Dynlt1c	9.8283	12.2747	9.90837	11.1482	3.83495	3.73723	4.99878	5.4297	5.40134	4.87521
Capn5	5.24636	2.71029	2.82293	4.76873	1.90485	3.72403	2.1736	1.21205	1.46784	1.32486
Obfc1	3.55619	3.29487	2.74544	2.86455	1.74627	1.44049	3.63333	0.832837	1.49893	1.07375
Mafb	7.92327	2.73432	2.67708	3.09037	2.49826	3.44111	2.13805	1.14039	1.50158	1.8617
Ccl21a	1.44305	1.96608	2.77738	3.40175	2.71729	1.59631	0.386237	0.0432293	1.87818	1.27374
Ostc	7.02954	13.6395	17.0476	14.9346	14.6528	8.78304	9.80701	5.58752	4.9008	7.97015
Csrp1	20.9126	27.8023	26.7648	23.5342	16.091	11.6155	16.1815	9.6202	11.7826	14.5393
Ctps	9.16743	4.31824	4.53369	4.69461	2.22497	2.94512	1.80084	3.7548	2.43222	2.0385
Mal2	11.9537	15.8104	9.74031	17.2445	7.55776	9.83251	9.6446	4.80413	5.25779	5.2933
Erh	12.2492	7.0118	10.8884	9.26278	5.91951	6.72817	4.15359	4.67257	4.30837	4.82231
Mis18a	1.95172	2.25834	1.41131	1.92443	1.57853	0.611202	0.490517	0.570834	0.953993	0.227796
4930405P13Rik	8.17777	1.91503	1.32974	1.88955	2.29468	1.03658	1.6638	2.58164	1.07863	0.772668
Tnfrsf10b	5.03454	3.06739	2.37333	1.17919	1.66273	2.01612	0.761424	0.996861	1.19292	1.59122
Ptpn1	10.8989	4.8079	6.73765	7.64517	3.79707	3.63751	2.42085	4.55731	3.81584	3.57113
Mir326	18.7291	0	0	0	0	0	0	0	0	0
Zdhhc16	3.63843	4.66764	2.7009	2.93079	2.71882	2.10544	0.337942	2.4252	1.67965	2.27563
Trpv2	1.86369	2.2064	1.9799	2.14659	1.0677	0.689014	0.221186	0.386104	0.621369	0.359515
Npc2	12.8841	11.0933	14.1022	11.6346	9.50077	6.00464	7.04315	7.22576	6.84901	5.72396
Rhbdf1	8.40959	7.92253	5.47918	5.11666	3.65487	5.27467	1.23897	3.96507	3.4806	4.0756
Prdx4	8.05096	14.4912	15.9559	13.6485	12.0928	8.40414	7.41918	6.80254	6.5588	5.95125
Arap1	11.7037	6.53758	8.50609	7.37803	4.72518	4.08395	4.91697	4.0446	3.47089	4.33793
Crnkl1	4.19174	4.33185	3.4228	3.49708	2.8638	1.81921	1.168	3.13383	2.10335	2.39569
Rabgef1	3.58661	5.08952	3.58276	3.63648	3.10183	2.29416	1.14354	2.21804	2.22411	3.08024
Glt25d1	13.4018	14.3052	13.0144	11.5092	9.7075	8.88884	6.08743	6.64142	6.28961	6.66995
Nupl1	4.63003	4.33325	5.1836	5.22779	4.96517	2.23057	2.81307	2.43046	4.13586	2.32096
D630045M09Rik	7.53931	6.36656	5.61697	7.55838	3.81437	2.73663	2.92836	4.35447	4.6406	2.60653
Stat2	4.8841	3.97691	3.96778	4.30888	2.47672	3.39891	1.36389	1.79884	2.65259	2.02685
Mir688	18.3438	0	0	0	0	0	0	0	0	0
Snord34	10939.7	4198.88	4956.49	3272.03	2882.52	3906.35	4788.04	2078.46	2069.36	1455.9
9830001H06Rik	4.50337	2.49485	1.52353	2.15204	1.49473	1.74816	1.06893	1.11438	1.20309	1.19966
Iqgap1	31.227	25.0528	23.7358	27.233	14.9356	15.1679	16.9292	11.5549	11.968	11.6244
Msantd3	2.33304	2.70984	2.15849	1.06503	1.27709	0.742157	0.396837	1.00148	0.858241	1.01442
Snord33	42605.4	28140.4	28234.2	19050.2	5039.92	19034.1	35219.1	9723	6876.66	3969.01
Gas5	915.113	430.794	611.405	506.541	405.609	345.009	533.694	274.382	240.989	223.096
Col6a3	8.11245	5.08223	7.81993	7.06453	5.64734	3.63589	3.41197	2.87436	4.67653	4.23451
Dom3z	5.41657	7.37106	7.46152	6.13108	3.96994	2.99231	1.71459	4.9121	2.77888	5.69045
Gm17757	5.12224	1.51894	2.27723	3.72408	1.62776	1.14419	1.9795	1.08524	2.40451	0.979442
Cd3eap	2.75198	3.14729	2.18539	2.54079	1.19423	0.511074	0.82032	1.59106	1.1227	1.77779
Casp7	5.00671	6.80591	2.25172	3.55519	3.23809	1.95032	2.08696	2.47928	1.63482	2.96812
Comtd1	2.30938	2.10311	2.45337	0.962104	1.51203	0.853786	0.822243	0.584758	0.355368	0.954623
Fam129b	12.2128	8.88364	6.04692	7.37374	3.2984	5.28267	3.42428	3.70033	3.84082	3.4455
Rras	15.5161	9.6383	4.6848	7.78095	2.24566	5.21707	4.88476	2.16556	3.61913	3.40272
Capza1	11.4205	10.1981	10.3184	9.84021	6.10992	5.20463	9.11334	5.045	4.7593	3.52686
S100a10	85.627	92.7465	85.5608	90.2497	65.7375	53.7882	50.7218	43.119	36.3806	52.3726
Hist1h2be	5.03023	3.80462	4.97774	8.68965	4.31354	2.14955	2.71084	3.2098	2.72264	3.90486
D11Wsu47e	3.73534	1.71876	2.32724	2.0235	1.28719	1.91882	0.279989	1.08611	0.786562	1.04021
Ctsb	98.8572	90.0004	81.121	79.0893	56.5016	48.4016	50.4474	42.5385	41.017	42.4042
Ccdc109b	2.82747	1.85394	3.08958	1.09756	0.666446	0.90316	0	0.28117	0.208844	0
Tfe3	5.7086	4.87535	4.39023	4.02074	3.01517	3.19271	2.45971	2.48746	1.94855	2.19291
Car13	3.43481	2.25217	1.10891	1.98345	1.04267	0.166236	0.533649	0.103505	0.2883	0.557609
Ifit2	4.27452	4.90483	5.35193	4.65101	2.27392	3.79273	2.73945	1.65304	1.87463	2.08499
Exosc3	4.72959	5.3301	7.06568	5.3461	3.33855	4.72107	3.1574	3.42943	1.50107	2.34607
Ccdc88c	4.35844	4.13436	3.08231	3.57187	1.82516	2.6501	1.13431	1.90672	2.1448	1.66811
Ssh2	5.4535	3.36488	3.41056	3.55436	2.13634	2.36505	2.15986	1.52334	2.05082	1.68693
Hip1	6.3055	2.77946	3.0156	2.85156	1.83871	2.91493	1.20742	1.41975	2.03843	1.54199
Trim65	2.88345	2.43955	2.41388	1.84634	1.46159	1.11416	0	1.81138	1.28818	0.784362
Stk4	7.16262	7.41546	7.35585	7.00797	4.81302	4.94567	3.56646	3.50332	3.35628	3.60638
Camk1	20.1244	11.842	10.5721	9.46893	8.61515	7.96657	7.05494	5.21684	5.05007	7.88362
Mapk6	8.35954	5.07588	4.51217	6.64854	3.61611	3.75553	2.79191	3.27937	2.47817	3.07098
Traf1	2.09843	2.02341	1.8546	2.23244	0.848594	0.164286	0.263695	0.204581	0.398885	0.306149
Rnf186	3.57938	5.08509	8.47428	6.31565	9.37418	4.76392	2.03907	4.7459	1.87271	6.03677
Il2rb	1.79757	1.21331	2.09419	2.37879	1.60962	0.562927	0	0.438124	0.390508	0.576961
Atad2	2.42956	2.33324	1.77656	2.10012	1.13278	1.37182	0.629113	0.711787	0.928987	0.657359
Pip4k2b	3.3478	3.08405	2.79652	2.73383	2.03794	1.76755	1.77317	1.35275	1.5838	1.37243
Cped1	5.85544	4.40122	5.34489	5.8714	3.56259	3.19331	2.68481	2.2013	3.05913	2.86203
Hist1h2ao	1.291	7.1661e-05	5.06547	1.10262	2.41787	5.79648e-05	0	2.41904e-05	3.90171e-05	2.71064e-05
Gimap7	1.88598	1.54577	2.25402	2.28781	1.15764	0.313763	0	0.293041	0	0.350821
Cerk	8.26213	3.33534	4.4635	4.75965	3.96629	2.79011	2.89778	1.91606	2.84637	3.02789
Rfc3	2.59614	3.6477	1.51972	3.27197	1.69978	1.97445	2.11278	0.717127	0.684847	1.10382
Trim12c	3.20562	2.84369	3.8118	3.64633	2.18754	2.07577	2.25582	1.43762	1.70615	1.39257
Clec4d	6.01779	1.829	0.915522	1.57402	0.877058	0	0	0.184925	0	0
Wtip	7.03806	5.10055	4.75597	4.50981	3.05587	3.35246	1.58265	3.92916	2.46244	2.64593
Creg1	16.3493	16.2358	21.034	17.536	21.1868	10.293	11.304	9.38835	9.26997	11.8452
Hist2h2aa1	27.0919	43.9321	32.2296	46.2605	33.8115	20.161	13.6906	18.884	20.979	31.8014
Mdfic	7.27909	4.58407	4.94309	5.29708	3.79654	4.81662	3.51414	1.73806	2.43006	2.69274
Dok3	3.42582	1.55992	0.519918	2.68653	1.21496	1.01323	0	0.236578	0.702889	0.188816
Mir1249	17.1791	0	0	0	0	0	0	0	0	0
Tlr3	3.21049	3.6148	2.65767	2.80377	2.10202	2.15806	2.63255	1.31681	0.808415	1.41559
Psme2	20.8426	18.8832	30.6367	18.5608	9.37041	13.394	12.7411	10.4945	7.88071	8.67416
Cpsf4	4.66193	5.09463	3.12139	4.27416	2.24435	2.67654	2.34332	2.57552	1.35036	1.90442
Fos	3.51383	1.35529	4.61125	0.911763	0.947316	1.28379	0.588744	0.0570954	0.127226	0.410118
Nin	4.52158	3.26287	2.18925	2.62986	1.72127	1.51917	1.77189	1.52802	1.587	1.30957
Carhsp1	10.4329	11.2921	8.25004	9.60052	6.86345	7.30814	1.91949	6.20497	6.63674	6.48749
1810055G02Rik	1.85122	2.78168	1.36963	1.56514	2.1211	0.821282	0.659116	0.894879	1.2819	1.07133
Ms4a4b	1.78502	1.9507	1.30033	2.51967	1.51933	0	1.01688	0.690304	0.439487	0.354177
Mir743b	16.9986	0	0	0	0	0	0	0	0	0
Mir873	16.9986	0	0	0	0	0	0	0	0	0
Dynll1	11.2299	11.0216	12.4078	11.6743	8.28927	7.80635	4.58411	5.74963	7.1324	5.9608
B9d1	5.25696	10.606	5.52336	3.2108	6.75144	4.30563	3.45547	3.01595	2.42683	3.61061
Zbtb45	2.22218	2.6492	1.74755	1.24757	1.52107	0.716985	1.15083	0.948644	0.870415	0.935276
Ranbp3	11.0738	11.9473	8.25935	8.04111	5.38343	4.54631	4.6861	5.55981	4.95603	4.75876
Rab3d	4.91374	2.74458	3.2315	3.17902	2.46652	3.10038	1.2441	1.80976	1.51226	1.91382
Ces2g	0.994733	3.26118	2.24183	2.32558	1.85616	1.19153	1.06251	1.36013	0.872497	1.08554
Bloc1s4	2.39887	2.99603	2.80849	2.72102	4.26312	1.21628	0	3.50251	1.37109	2.37987
Adamtsl2	6.19939	7.29961	5.66496	6.35513	4.07325	2.32422	3.91711	3.039	3.42621	4.15795
Plxna1	10.1547	5.68273	5.67794	5.6838	3.99219	3.87899	3.73568	2.59316	3.10161	3.78927
Myc	4.5988	1.37153	1.22445	1.68778	1.29127	0.795417	0.76603	0.693358	0.82714	0.88936
Svep1	7.63262	5.50269	7.91515	7.04714	4.92113	3.32638	5.23445	2.59906	3.85722	3.92586
Ddx21	8.73745	7.45165	7.53958	7.63028	5.13124	4.55729	3.53132	4.08507	4.49688	3.86558
Fat1	22.6996	16.7745	14.4793	14.9469	10.3462	11.6131	7.89085	8.1053	7.96044	8.58167
Ptpn18	4.48356	5.20594	4.84817	5.27402	3.48595	3.23229	2.79361	1.85773	2.84597	2.5947
Man2b2	12.2177	13.082	11.631	9.32712	8.72659	5.36558	6.50312	6.0339	5.58323	7.67255
Siva1	7.10821	3.99548	7.48976	6.45021	3.98912	5.94661	2.60314	2.52448	2.43764	3.42521
Dkk3	8.21188	8.14571	7.36259	8.95375	5.21117	3.47501	5.93756	2.96631	4.74353	4.721
Nab2	4.56224	3.35504	2.62742	3.92833	2.65712	1.92115	1.54179	1.9446	2.27675	1.91068
Ccdc41	3.94595	2.02622	1.94808	2.68431	2.66137	1.39204	1.21874	1.57588	1.31683	1.8866
Rcc1	3.01274	3.2923	2.74335	3.10516	2.77389	2.3123	1.3407	2.13255	0.985133	2.11712
Mob1a	14.1172	9.56503	15.5544	12.4545	9.52027	8.76819	8.04214	7.0972	6.25637	4.76182
Runx1	5.58797	1.51264	1.15081	1.71671	0.634666	0.587388	0.516838	0.299229	0.558624	0.250583
Mir5133	0	0	0	0	16.6944	0	0	0	0	0
Ikzf3	1.88598	0.899361	1.54562	3.69076	1.54914	0.365108	0.439524	0.142081	0.253279	0.204115
Pid1	4.43792	2.45413	2.99431	3.11333	1.62787	1.28094	2.74137	0.443089	1.97467	1.43223
Brix1	2.90206	4.05238	2.78939	3.17664	1.8473	1.00138	1.14807	2.4049	2.38171	1.75944
Prg2	1.12502	4.30305	2.30496	1.48878	0.552442	0	0	0	0.173118	0
Cldn1	8.69065	6.87241	6.68082	5.89482	4.93234	5.23116	5.03789	2.31616	3.62891	3.16278
2016-09-08	8.07157	6.20838	5.16789	4.72896	1.95318	2.98204	3.50629	2.00718	3.55174	1.93942
Hs1bp3	4.84888	4.09225	3.73772	2.7954	2.82896	1.40572	3.48702	2.62575	1.99465	1.38123
Pfn1	81.0111	83.6228	65.7529	64.1805	57.6862	53.0734	43.745	40.6369	29.8521	35.4624
Cdk17	3.59954	3.0454	3.59489	3.48293	3.04096	1.33935	2.97661	1.47541	1.92971	2.2271
Tgm2	51.492	49.5362	56.7543	43.3579	37.6447	31.1174	24.6334	24.9105	24.8171	30.2167
Cdc42se2	11.7407	9.47474	10.1152	10.9555	7.80527	7.6928	5.4021	5.50081	4.7112	5.42065
Lipg	18.1486	2.07272	0.761949	1.54206	0.474812	1.38591	1.27115	2.00321	0.309029	0.996169
Fcgr1	3.03326	1.26565	2.03387	2.04351	1.0291	0.293604	0.706893	0.319915	0.712867	0.492421
Olfml3	17.1468	14.0538	20.0911	17.0554	10.8139	8.05457	10.7736	7.87086	8.92454	8.92246
Lbp	4.69869	0.742382	1.85576	2.04768	1.11195	0.90414	1.20936	0.469125	0.993085	0.617787
Rasgrp1	2.60108	1.43621	1.86988	2.46383	1.3176	1.38475	0.818869	0.862193	0.884775	0.977869
Adar	7.81024	5.32855	5.14244	6.01585	3.97783	3.56291	3.77853	2.88639	2.62669	3.06533
1810035I16Rik	6.40415	8.39827	1.74946	1.12998	0.628952	3.40939	0	0.530703	0.591283	1.90603
Rabepk	3.04949	3.84524	2.24282	2.55238	1.91981	2.08137	1.00224	1.29593	2.09361	1.39631
Smc2	2.09962	2.06505	1.7207	1.78288	1.23722	0.628752	1.0092	0.413233	0.533099	0.781123
Csnk1e	6.08804	2.53721	3.45306	2.77655	2.28016	2.60937	1.76348	1.45367	1.4767	2.09859
Pold4	9.69148	10.591	8.5927	8.40008	8.18216	5.88362	5.81154	3.66335	5.1804	5.73511
Lrch1	4.35512	2.48197	2.52311	2.93878	1.69521	1.85396	1.03501	1.88212	1.54009	1.50214
Kpna2	4.89197	4.41629	5.22927	3.94054	3.06368	2.26466	2.72623	3.17263	1.96377	2.18044
Ifrd1	5.36773	5.51574	4.7054	3.39263	4.32747	2.98559	2.39607	2.32367	3.40257	2.22547
Krt8	59.7503	30.1367	31.279	31.7276	13.225	17.3857	15.8477	24.3896	12.6563	17.1192
Cklf	2.83794	1.74988	1.17734	1.18523	2.90169	1.14093	0.345533	0.767587	0.395739	1.08583
BC028528	2.82807	1.32453	1.10366	6.77214	0.396779	0	1.72615	0.334798	0	0.801622
Mir343	0	0	0	16.1833	0	0	0	0	0	0
Rab13	2.98449	3.72744	2.52352	3.00914	2.51235	1.5132	3.64324	1.64881	1.44337	0.84596
Ifitm2	23.4772	42.3761	41.0746	38.8645	22.0207	23.1716	29.3032	12.4601	16.5615	15.4403
Dock7	7.51639	6.07968	5.09282	5.04734	3.46812	3.15081	3.37155	2.82827	2.84147	2.95535
Haus8	2.98381	1.43744	1.91454	2.16615	1.46264	1.16709	0.374659	1.38201	0.970614	0.434559
Ruvbl2	5.50153	5.72587	7.51443	5.93217	3.60204	3.71919	3.73103	2.89463	2.09629	3.72528
Atp6v0c-ps2	58.8293	48.8077	39.2498	30.8928	20.0848	30.9686	6.53469	36.2608	30.1499	19.6102
Psme1	27.2472	27.3666	36.7862	29.1794	17.9428	20.1235	21.5334	13.8348	12.3603	12.0314
Trim35	10.0244	6.64814	7.52542	7.45981	4.69702	5.49965	4.74067	3.23404	2.82605	4.59291
2410006H16Rik	12.0271	3.81582	9.53856	5.13416	9.90667	0	8.28807	4.82258	7.52231	4.61877
Pgp	7.40599	5.82724	4.85553	5.09633	5.23687	4.7313	1.26569	4.29607	3.69242	3.67367
Ptrf	11.2626	5.62514	5.88895	5.70554	3.93185	5.26985	2.81953	2.47913	4.22442	3.36076
Shisa5	27.6484	19.8352	27.7212	30.1255	19.7152	16.9396	12.1511	17.5076	11.3909	13.7469
5430405H02Rik	6.56024	2.01194	1.34141	1.41805	2.8914	0.779998	2.62328	1.11716	0.680272	1.5505
Usf2	9.9469	9.12315	6.95487	6.52933	4.70999	4.72809	2.2767	4.66114	4.48256	5.40398
Ctsz	67.7312	60.7505	53.6748	49.6073	41.522	31.4659	35.4905	30.0055	29.6943	28.6318
Cotl1	30.6573	40.7308	41.752	25.6273	34.6731	23.0779	18.3302	13.5544	18.7327	27.045
Fbxl19	3.52208	1.76601	2.15068	1.8278	1.91264	1.87506	0.885188	1.27049	1.10946	1.10992
Donson	3.33581	2.02524	1.18127	1.90746	1.1527	0.657739	0.791798	0.665489	0.855526	1.10313
Smn1	4.63924	4.76986	2.86929	2.51418	2.78939	3.69512	0.522437	3.58828	1.21245	1.74312
Lyl1	2.50558	1.85487	1.54557	2.21049	0.952543	0.860584	0.345329	0.334894	0.895494	0.882038
Fbxw4	4.39241	3.17295	4.06746	3.34966	2.26657	1.78353	1.27232	2.71453	1.92461	2.2896
Impdh2	10.8246	8.87197	8.99425	6.52565	5.04965	6.00283	3.85403	6.05487	3.49795	3.66911
Antxr2	3.98106	3.07824	3.23181	3.18086	1.9549	2.69925	1.92557	1.2138	1.69912	1.45313
1600029D21Rik	10.4714	10.0667	4.40908	15.0727	2.39701	14.4606	7.0641	1.95733	1.88999	2.81191
Mir193b	15.7879	0	0	0	0	0	0	0	0	0
Mir369	15.7879	0	0	0	0	0	0	0	0	0
Mir669m-2	15.7879	0	0	0	0	0	0	0	0	0
Spsb1	3.99419	1.21812	2.02998	1.59799	0.775417	0.865395	0.198434	0.654289	0.771857	0.783297
Gem	2.0375	1.66996	2.00026	2.52778	3.06408	2.20331	0.81612	0.52764	0.940592	1.51602
Gas7	3.86083	1.9964	1.89528	1.62951	0.956886	1.2427	1.04064	0.521446	0.945049	1.16671
Mir5046	15.762	0	0	0	0	0	0	0	0	0
Prom1	21.6549	31.6445	37.9343	24.3798	27.0052	21.8254	27.2291	5.87796	16.1325	19.2683
Mad2l1	2.031	2.21951	1.50264	1.86646	1.24666	0.22526	0.361563	0.490893	0.85946	0.419774
Tspan8	20.8531	18.8668	26.3834	21.9315	15.327	16.9903	17.0312	8.55316	8.24095	10.8886
Psd3	3.83897	2.26794	2.73061	2.5772	1.77842	1.5039	2.35201	1.04443	1.36085	1.37971
Rab3il1	9.89729	4.66437	6.92823	6.8216	4.92082	4.11644	5.02152	3.63953	2.7414	3.31388
Bicc1	35.5203	25.6283	25.6631	17.9875	15.0852	17.5228	13.6722	12.3878	10.0032	13.6058
A330050B17Rik	2.83529	1.75579	1.41998	1.00055	4.73372	1.84486	0.672993	0.391595	0.523554	1.15639
Xaf1	3.51685	2.16184	1.72629	1.8422	1.02538	1.0239	1.1739	0.59198	1.31911	0.817735
2016-03-01	3.49608	1.28693	2.48475	2.70755	1.29675	1.4278	1.16602	1.06453	1.41677	0.48213
Mfng	2.21983	1.8194	2.81545	2.02833	1.16791	0.633095	0.338725	0.985469	0.805171	1.73034
Mir10a	225.408	82.1098	119.731	93.9064	110.687	183.335	160.51	46.6981	17.3429	62.1174
Lair1	3.45725	1.71308	1.1551	2.26949	0.631641	0.427971	0.686929	0.499649	0.890698	0.279133
Kdm6b	5.33778	3.01955	1.37238	2.4746	1.48016	0.89151	0.804912	1.90811	1.48814	1.84824
Nkiras2	3.66327	5.4162	4.1206	4.18237	5.22019	1.52959	2.76202	2.73808	3.05064	3.27796
Chsy1	4.54047	3.0874	3.30759	3.20457	2.90674	1.88006	1.14959	2.53629	1.80106	2.83617
Stx11	2.09315	1.32066	2.38555	2.52441	1.06106	0.845857	1.14739	0.111267	0.76286	0.47484
F2rl1	7.69906	9.14774	4.58751	4.92329	4.87168	6.05187	5.51921	2.26943	1.90829	3.48584
Sema3d	4.4588	2.3081	1.71924	1.99507	1.27808	1.53328	1.54955	0.583412	1.02426	1.20641
Skil	8.99034	10.0045	8.49306	9.53063	7.25061	5.12707	4.80421	6.4506	5.16256	4.19409
Arl13b	2.56341	1.70706	2.46185	2.1555	1.53412	1.06616	0.855644	1.59319	1.36827	0.913929
Tmem63a	4.28255	3.0086	3.52161	2.54449	2.91838	2.32644	2.24049	1.62959	1.61388	1.60408
Dnase2a	8.3798	7.30659	4.87055	5.03345	3.85225	4.74593	2.66618	3.76761	2.63384	3.00699
Mir677	786.124	214.772	581.615	260.077	241.267	479.544	419.843	203.578	120.969	81.2394
Mir1983	15.4936	0	0	3.41721	11.4122	10.3104	0	0	0	3.84272
Il18r1	3.54858	1.77208	1.1806	2.05268	0.736004	0.179849	0.345927	0.223962	0.155955	0.258687
Gbp6	1.78827	1.27915	4.84071	3.95849	2.33104	1.81751	1.66701	1.29331	1.71112	0.93544
Mir105	15.2276	0	0	0	0	0	0	0	0	0
Mir1904	15.2276	0	0	0	0	0	0	0	0	0
Mir28b	15.2276	0	0	0	0	0	0	0	0	0
Mir582	15.2276	0	0	0	0	0	0	0	0	0
Thap1	2.85196	1.87	0.692521	2.34833	1.49382	0.674802	0.812339	0.892832	1.22881	0.817375
Gdf11	4.09788	1.58055	1.42674	2.48106	1.10477	0.213882	0.686601	1.66464	0.148372	0.717429
N4bp3	4.8867	5.27959	3.64072	2.74348	3.59943	2.36504	1.89806	2.30088	2.10209	2.80964
Acp5	13.423	13.4812	12.1072	15.2782	11.686	7.31467	4.03851	11.8293	7.91457	9.30756
Ttyh3	7.81817	4.43622	2.95717	4.0058	3.15989	2.64139	0.513899	3.51351	2.83182	3.25166
Fam89b	5.33066	6.09604	6.49813	7.62844	5.35669	3.95967	3.29419	4.62302	2.74683	3.44206
Ch25h	2.75017	1.44261	1.3523	2.81447	0.540188	0.292823	0.470007	0.273483	0.406268	0.545678
Kcnt2	2.77266	1.86462	1.79645	1.37986	1.43134	0.378484	1.215	0.618602	0.787675	0.634778
Snord100	91069.9	54940.4	52452.2	30689.4	24039.4	40836.1	70138.1	21721.4	15337	13450.5
Ccnd2	4.34873	3.48507	3.6629	5.11542	2.94217	2.50807	2.37412	1.66172	2.16369	2.58857
Slc38a2	14.2872	11.9084	11.0803	15.1949	14.1801	7.97675	7.75965	6.64724	8.07676	8.10805
Kank2	7.61219	4.63202	5.3562	5.74902	3.99283	3.14685	2.58708	2.91511	3.11477	3.89038
Camkk2	4.79349	4.07073	1.89317	3.56658	2.01351	2.43759	1.23363	1.77077	1.89292	1.7475
Usp21	4.09241	5.40998	4.14722	3.84336	3.04678	2.10841	2.53814	3.11783	2.25488	1.89903
AI506816	8.1009	3.9044	0.542221	0.856339	1.22746	2.58376	0	0.657937	0.420904	0.787665
Tuba1b	35.0105	34.5575	48.0773	46.4969	17.6541	25.3025	31.7664	17.704	12.8603	17.3666
Gvin1	12.809	3.4877	2.2963	1.80164	1.8059	1.86367	2.93109	1.35958	2.29752	1.30252
Tuba1c	22.2566	25.2025	28.5999	23.64	12.0796	17.7343	15.3274	11.1027	8.99024	11.2581
Pik3r5	3.82643	2.21378	0.966232	1.47513	1.20001	0.599143	0.274765	0.21317	0.267192	0.127601
Zfp36l1	35.7286	23.0837	22.8734	19.7686	13.8768	14.5633	15.0416	10.96	12.9139	11.1387
Coro2a	3.10477	1.54307	1.48356	2.10813	0.960044	0.867364	0.464041	0.622595	0.668551	0.359181
Traf3ip3	2.03923	1.7828	1.94974	1.97897	1.06812	0.542815	0	0.394306	0.690354	0.472053
Alpk1	2.94828	1.62692	1.55498	2.00873	0.974726	0.543915	0.997753	0.822463	0.862445	0.637114
Prc1	2.78079	1.39068	1.54504	1.74641	1.43494	0.125459	0.604121	0.624924	0.478678	0.233794
Eif2ak2	6.74688	4.67909	4.60771	4.52144	3.98204	2.93565	3.32611	2.58048	2.66541	2.60658
Specc1	5.62422	3.82681	3.81257	4.11662	2.57859	2.96125	2.30136	1.76638	2.01688	2.40288
Stab1	7.8407	2.44542	3.03276	2.52511	2.06138	1.52376	1.70463	1.71062	2.70668	1.68651
Cd3e	2.16397	2.70266	2.11123	1.63638	1.01202	1.37148	0.440269	0	0.285422	0.408922
Ddit3	8.43132	7.64557	5.8806	6.64702	6.51862	5.73014	5.36515	3.12182	4.96882	2.3136
Sepn1	4.75618	1.74748	1.40008	1.70011	1.00669	1.09141	1.22626	0.713526	0.794975	0.854214
Elf4	3.07531	1.32867	1.85604	1.95597	0.79604	0.634579	0.509278	0.592667	0.770374	0.307461
Fhl2	9.68711	13.5668	15.4153	11.6992	7.20457	5.75799	6.83112	5.3777	6.94674	7.83761
Cd4	2.56516	1.35157	2.06468	2.62676	1.07968	0.365792	1.36997	0.189796	0.422923	0.0454438
Grn	41.2642	28.6291	26.039	28.7546	20.8366	20.2983	15.2393	17.5817	14.4786	15.8015
Tank	5.71592	4.46606	4.50549	6.58847	3.60403	4.2938	4.90253	2.99385	1.52384	1.92091
Gpr56	69.9142	45.7995	36.9905	32.3787	19.1246	30.3166	24.1243	22.292	15.9294	19.0987
Dck	2.04146	1.21688	2.02792	2.37408	1.68596	1.23502	0.792928	0.653623	0.47121	1.10471
Rhoc	23.2433	20.8254	24.4515	12.8639	14.0367	11.5287	9.25229	13.5189	7.99756	12.6038
Gpr124	6.19707	3.89751	4.76773	4.19526	3.25423	2.4912	2.26948	2.09609	2.52219	3.58843
Asns	2.40721	2.46623	2.87697	2.19007	1.62534	1.60192	1.92842	0.249353	0.694543	1.34334
Dbndd2	3.47647	3.98095	3.87773	2.65869	1.633	2.93949	2.19045	0.915741	1.89355	1.30547
Zfp52	1.9252	2.49531	1.46768	2.68594	1.75883	1.90684	0.382581	0.816245	1.03343	1.15486
Lmnb1	4.20232	1.64013	1.2983	2.60401	0.687851	1.06533	1.49621	0.621858	0.877602	0.893367
Ajuba	8.90652	5.94562	2.86241	3.80434	3.12679	3.32555	1.72187	2.83874	2.64185	2.87869
Mir466i	14.5661	0	0	0	0	0	0	0	0	0
Coro7	7.48878	7.29912	5.52906	3.99979	2.78287	4.31008	1.72952	4.12605	2.42933	3.09227
Pld3	22.6278	18.5461	15.0898	15.1483	10.3924	12.9322	8.81478	8.71387	7.2507	9.50766
Ralgds	6.486	3.99351	3.54222	4.21817	2.19851	3.02984	2.50577	2.47471	1.92268	1.61858
Mir3061	10.5622	0	14.4267	0	0	0	0	0	0	10.4786
Eml4	5.514	3.85825	4.44819	4.88721	2.99721	3.20482	2.95838	2.04117	2.29928	2.1446
1810032O08Rik	3.75865	4.87227	3.61802	4.95704	5.59324	2.55533	1.24162	2.83463	3.42317	4.11682
Tmem123	18.9733	19.1643	17.7279	22.1143	13.5739	14.5051	11.8527	8.90826	9.01038	9.68181
Slc35c1	4.0619	4.62088	1.92517	2.65079	2.21901	2.29245	1.60982	1.38307	1.19222	2.41511
Mir1901	0	0	0	14.4487	0	0	0	0	0	0
Cenpc1	2.57404	2.47346	2.30347	1.80105	2.65872	1.0632	2.27538	1.21364	1.39316	1.18877
Col14a1	10.2503	11.2489	18.0978	13.6884	11.2749	5.97397	10.8796	5.22176	9.08537	7.23615
Mir181b-1	15.2276	0	0	13.4342	14.955	0	0	0	14.0593	15.107
Helz2	4.97945	4.17092	3.45672	4.59817	2.51234	2.07559	1.75342	2.45997	2.55132	2.5243
Pip5k1a	4.11555	4.06627	3.15719	3.034	2.49157	3.60166	0.722623	2.24252	1.66567	2.06945
Dohh	6.45304	11.7533	9.5136	6.77743	8.75184	6.81631	0.875265	7.89399	6.99825	7.92621
A930005H10Rik	2.99802	4.32404	2.62449	2.31202	1.56808	0.842432	0.978062	4.11438	1.05683	1.98235
Myo1e	10.3547	6.67815	8.07632	7.41295	4.8346	5.12094	6.28556	3.11815	3.47409	4.01364
Med6	5.80452	4.50706	6.67644	3.23425	5.25057	2.033	5.87369	3.29114	1.83341	2.87928
Fnbp1	11.7456	4.44303	4.63832	6.19717	3.11183	3.68338	2.78187	3.57464	3.06822	2.91092
Snrnp25	3.59211	2.47927	3.09877	2.50188	2.97079	2.01299	1.61552	1.41003	1.39643	2.25073
Nav1	3.17737	1.87787	1.32854	1.68762	1.0614	0.863034	0.969674	0.680651	0.818217	0.750527
Mfsd5	4.60594	6.31469	5.49047	5.02394	3.12533	2.67499	1.789	3.53929	2.24227	4.65255
Mir130b	14.1879	0	0	0	0	0	0	0	0	0
Mir19a	14.1879	0	0	0	0	0	0	0	0	0
Mir298	14.1879	0	0	0	0	0	0	0	0	0
Gm20748	2.41129	3.51347	2.56164	2.83641	1.0525	0	2.28941	1.99821	0.989468	0.2658
Sulf2	5.7587	4.01836	3.60307	3.80249	2.07976	2.57051	1.42815	2.77088	2.43554	1.87969
Hist2h4	19.9824	41.1786	46.789	56.4129	26.914	24.3157	19.5144	17.0323	15.2867	33.418
Snord4a	22477.3	10002	10754.7	6966.26	3767.29	11106.5	20031.3	4796.09	3148.15	1335.29
H2-Q1	4.14215	1.63894	2.63374	2.14218	1.61318	1.5208	0.915386	1.53872	1.64843	1.13361
Mirlet7a-1	9.6451	0	26.3481	0	9.47247	0	0	0	17.8103	9.56873
Tmem252	12.7296	37.3504	13.1793	20.2044	20.5508	8.04562	12.4173	21.9165	8.855	9.51485
Tcof1	4.46568	3.70708	2.96428	3.17716	2.07049	2.80591	2.51675	1.25891	1.56471	1.6466
Myef2	5.4566	1.90944	3.41151	2.56792	1.74949	1.00784	2.22431	2.70425	1.19082	1.57042
Nid1	16.1285	11.9349	19.6063	16.7902	12.174	8.2797	11.9115	5.70895	10.36	9.39472
Slc35f6	5.98088	6.93822	5.34137	5.27649	3.47911	3.67391	1.96565	3.85064	2.88845	3.60575
Triqk	0.786745	4.51863	2.14687	1.04171	1.83653	1.04823	1.26052	0.815268	0.54479	0.487294
Shb	11.8347	10.721	6.94804	5.99895	5.76048	4.97408	3.99192	5.41982	4.55283	4.42863
Gfod2	4.2583	1.62874	3.78061	2.44191	2.43955	2.64484	1.21292	1.7644	1.96581	0.844917
Arpc3	38.6584	45.4807	40.4231	37.0428	28.1569	30.034	20.5474	22.2257	18.7856	20.5524
Rcan1	11.6702	18.2968	14.7671	15.0606	28.0739	10.0848	5.61053	12.5305	10.4622	12.8473
Aldh18a1	3.60163	1.57437	1.69708	2.01239	0.984006	1.38602	0.855647	0.298725	0.369805	0.6758
Trp53i11	6.00024	1.75638	2.927	3.63933	1.52583	2.99472	2.06005	0.532748	1.38498	1.43503
Snord73a	20495.6	10011	15448.7	8168.04	2759.01	9168.62	13255.3	5425.3	3338.06	2326.58
Mir296	0	0	0	13.9285	0	0	0	0	0	0
Rasl12	5.68118	2.78339	1.6583	1.55992	1.41526	0.941543	1.39075	1.83526	1.62968	0.802433
Kctd12	12.2334	11.6113	10.6803	13.0258	9.37336	7.40734	6.68168	5.16476	7.68659	6.77633
Prune2	1.7537	1.04864	0.798449	0.632488	7.55001	0.616544	0.141373	0.255922	0.213851	0.962917
5730409E04Rik	2.4448	1.7979	2.041	2.11284	1.37188	1.59247	1.06503	0.744034	1.10542	0.890738
Ccdc88a	7.36106	3.43291	3.35144	3.8882	3.17721	3.41129	2.93804	2.21465	1.68826	2.01563
Slc44a2	9.02348	6.96211	7.53258	7.20542	3.72982	5.87072	3.66452	3.2482	3.77128	3.48413
Pik3cg	3.38626	0.343574	1.66591	2.24662	1.09121	0.502177	0.537324	0.156337	0.735512	0.395148
Bcor	4.49058	3.60905	3.69109	3.79547	2.59576	1.939	2.33521	2.52756	1.76538	2.11453
Tlr13	3.3627	0.689028	1.81808	2.2559	0.688024	0.18648	0.598636	0.290273	0.646817	0.0695015
Cyb5r1	5.85945	4.13752	3.07819	4.4536	3.80687	4.31919	0.770299	2.91339	2.33043	3.13011
Praf2	3.36526	2.04312	2.89411	4.17848	2.81539	1.32709	3.72768	1.23944	1.496	1.85478
Atic	7.48915	7.34792	7.46663	6.75181	5.15394	3.34677	6.07255	4.62064	2.87687	3.8505
Nkx2-2	44.5227	2.54231	0.674026	1.21638	1.66163	2.16887	0.903596	5.78351	0.195264	1.32882
Amdhd2	11.9171	9.93297	9.65605	7.75155	9.91849	5.37657	5.17793	10.294	4.28925	5.21002
Mir1941	13.7052	0	0	0	0	0	0	0	0	0
Mir92b	13.7052	0	0	0	0	0	0	0	0	0
Itm2c	34.0656	26.9255	31.5074	32.3217	21.7428	25.4735	18.918	14.973	13.2534	15.5163
Plin3	16.5453	19.4662	19.5006	15.1852	12.9076	13.1413	8.26619	8.67983	8.19233	11.6488
Osgep	3.92278	4.18719	3.86278	3.21933	3.04622	3.39969	1.55909	1.73878	2.27417	2.17212
BC064078	5.23575	2.45216	3.32029	6.7637	6.06025	4.97744	2.39678	3.71896	1.03587	2.78265
Fam126a	3.30987	3.23917	3.13762	3.44304	2.57139	2.49848	1.47747	1.47376	2.30336	1.73985
Capzb	27.2232	18.3183	23.409	20.9942	14.8232	14.8341	12.2037	12.6835	11.538	10.0455
Rela	10.6789	8.79567	4.88598	7.51839	5.26971	5.88119	2.92186	4.66449	3.88556	4.27948
Dact1	2.28472	2.53278	1.73939	1.46539	1.47953	1.54231	0.99019	0.768247	1.03815	0.804757
Tmem50a	14.1292	24.9774	14.5687	16.9868	11.0194	11.4305	13.0204	8.37972	6.65049	8.52031
Dbn1	7.60833	3.52326	3.40463	3.45161	1.20164	2.34175	1.67059	1.84678	2.30262	1.67102
Mbnl1	19.402	19.7423	19.2258	26.3158	17.9601	14.0507	12.1544	10.5285	12.9069	11.0423
Mir10b	219.858	80.088	367.032	0	167.94	65.0256	104.372	121.462	0	96.9407
4933421O10Rik	3.61978	2.39743	0.898943	1.22578	1.36454	1.0706	0.624875	0.87869	0.911476	0.979396
Pcna	17.5816	14.4101	13.792	17.3974	8.63347	8.2216	13.1964	10.5335	6.25182	5.42129
Lmo2	8.28215	4.19622	7.41594	6.24488	5.33384	4.90459	4.5574	1.89383	4.20838	3.5577
Mir29b-2	13.5266	0	0	0	0	0	0	0	0	0
Mir467a-8	13.5261	0	0	0	0	0	0	0	0	0
Col16a1	5.82371	2.19962	3.40906	1.72839	1.02792	1.50018	1.03197	1.35662	1.70971	1.59749
Ptpn2	5.72485	5.06671	5.4376	3.60767	3.53689	2.37771	3.49568	3.28403	2.64911	2.05858
Tpgs2	2.82172	1.97393	1.91786	1.50891	1.04441	1.20686	0.637983	1.03218	0.761664	0.637187
Mir30a	172.154	141.1	58.7855	0	169.073	57.2814	183.884	0	19.8684	85.3956
Xbp1	39.1655	33.9748	42.3767	49.0208	29.0879	29.3176	24.3251	23.5747	22.2311	15.9292
Mov10	3.55672	5.19329	2.61944	2.30345	2.13004	2.17171	1.5127	2.73063	1.31823	1.48908
Itpkc	3.21161	1.58658	2.40365	2.71692	1.72829	1.87372	1.31578	1.23956	0.934247	1.39668
Chka	11.2664	8.56474	9.51854	7.46861	6.2055	5.02361	3.32024	5.44754	5.94749	5.84955
Hdac4	5.66964	2.92258	2.97098	2.92564	3.11677	3.41701	1.37115	2.2162	1.3169	2.44093
Map3k8	2.85178	1.68289	1.79178	2.16368	1.23232	0.759104	1.7058	0.756233	0.789898	0.73559
Sipa1	4.84465	3.61656	4.67865	3.6856	1.97208	2.74831	3.22388	1.67225	1.94742	1.53651
Tnni2	2.449	3.21157	1.33802	0.86423	5.29137	1.95567	2.09269	1.01473	0.226112	0.728883
Cstb	66.5157	59.9688	54.1329	48.6571	44.3667	39.0998	31.9714	28.2493	28.6593	34.3692
Wiz	4.76867	3.08322	2.09305	2.84139	1.80501	1.53547	2.00592	1.90499	1.66726	1.20602
2010012O05Rik	2.31582	3.90461	1.71713	1.80958	1.68953	1.23288	1.13079	1.69976	1.03853	1.44413
Wfs1	4.51321	2.72564	3.1904	3.63241	2.13845	4.32067	1.35318	1.37791	1.71796	1.6496
Gm10653	11.6885	4.39085	3.32605	1.93348	5.26134	4.86143	2.08081	2.62332	2.13587	2.29503
Mboat1	2.71381	1.61765	1.28051	2.65538	1.69606	0.78805	1.68652	0.654224	0.683348	1.12588
Gna12	25.7919	28.3546	20.4621	21.528	21.3866	17.2664	10.5578	15.2941	12.8334	14.4792
Sipa1l3	6.15256	4.12854	2.85036	3.01553	2.3145	2.538	1.38353	2.13185	2.27554	2.23093
Parp12	6.48825	5.0304	3.95205	5.45337	3.27217	2.80068	2.9969	2.6157	2.79286	2.82701
Lama5	19.7212	9.9408	7.67019	8.14287	5.50315	6.8121	4.61199	6.18127	4.92719	5.30638
Sdcbp	28.1031	29.9119	34.3357	35.6117	27.3288	20.5637	19.3672	17.1178	17.11	18.1598
2016-09-09	12.5228	12.3219	12.0974	9.77185	5.67866	7.89032	6.58866	4.98671	4.49379	6.70541
Mir490	13.2453	0	0	0	0	0	0	0	0	0
Git2	5.6364	3.66604	4.16023	3.78921	2.74393	2.5914	2.29769	2.11497	2.23418	2.4008
Ppp1r9b	10.1755	6.16204	8.10012	6.80432	5.34679	5.69322	4.01524	3.67907	3.5904	4.62954
Pdgfrb	18.6017	9.13415	15.896	11.5187	8.46449	7.48494	9.2585	5.17448	7.00406	7.9361
Alyref	10.692	10.9541	12.2308	11.9088	6.69413	9.24968	7.99432	7.97426	2.83811	5.17106
Thbs1	31.8852	9.84685	12.8324	12.083	9.55718	13.3036	9.34212	4.83855	7.32094	8.0095
Zfp217	5.99051	3.38676	4.53565	3.23349	2.43996	3.20417	1.26072	2.91	2.70255	1.73256
Ccrn4l	2.31044	4.24181	1.70412	3.05749	3.2221	1.23001	2.17171	1.72317	1.4079	1.9254
Mex3c	5.95917	5.08184	5.59885	5.68278	6.05548	4.85961	2.20758	2.82595	3.65739	3.99827
Adam17	8.86862	5.16401	7.31286	6.14347	4.20698	3.78139	3.52611	3.2709	4.01695	3.75466
Cdc42ep4	7.47629	6.0105	5.27096	6.00147	4.73822	4.3664	2.26743	3.39785	4.07667	3.73426
Pop7	4.80289	5.24868	8.20021	3.35448	3.73423	2.66347	1.71004	3.64841	3.14105	3.77218
Zeb2	11.1212	7.62082	10.0023	9.664	6.52048	6.06623	6.36141	4.01627	5.59692	4.68759
Cyb5r2	7.68861	3.42941	1.85741	1.615	5.59903	5.01203	1.56416	1.95043	1.06238	2.07555
Hps1	4.3954	2.54296	3.74341	2.28102	1.3712	1.65176	1.10468	1.92833	1.28907	2.20595
Ptma	137.991	137.416	142.609	120.291	58.1512	71.5805	109.499	81.7091	49.423	45.7161
Mir3068	1641.94	983.436	711.623	766.067	651.223	714.428	539.634	601.827	524.76	360.246
Zc3hav1	10.9516	5.28566	6.92279	6.78097	4.76386	4.57238	3.75418	2.96318	4.51914	4.31366
Mir467a-1	13.0484	0	0	0	0	0	0	0	0	0
Acsbg1	2.87299	1.34556	1.892	1.76519	1.0077	0	0.657586	0.127543	0.378939	0.152691
Rab12	8.92082	8.49091	8.84378	7.29896	5.36974	6.894	5.22538	3.7559	4.18464	3.56862
Rbm15b	7.15176	4.47338	4.17729	4.02644	3.32704	2.50487	3.01541	2.84631	2.21551	2.89406
Mfsd7b	4.12625	4.7347	3.71034	4.97506	4.01863	2.74588	2.05678	2.1656	3.11125	2.93373
Ercc6l2	8.04394	4.43697	4.08357	4.50873	3.96279	3.07139	2.35577	2.99868	3.21087	2.88423
Irak4	3.92946	1.15612	1.85786	3.33334	1.78113	1.07279	1.50668	1.21067	1.58143	1.24947
Pyhin1	2.22048	0.926512	1.87489	2.70693	1.58599	0.859726	1.37994	0.368016	0.447301	0.400527
Rcsd1	4.4071	5.44391	3.62891	3.90539	3.49858	2.94669	2.60137	2.10995	2.37416	2.39524
Mir681	18.784	0	8.55222	0	0	0	0	0	0	12.4235
Mir484	433.852	83.6683	0	112.575	75.1917	135.865	109.038	63.4459	0	25.3186
Tor2a	10.2301	10.8302	7.32992	6.95002	5.7112	3.80002	4.35668	6.27646	4.14428	5.79924
Camk1d	2.8914	1.53719	1.41428	1.67185	1.22796	0.260017	0.667763	0.615206	0.667394	0.503926
Emp1	16.4946	7.89691	10.2992	15.0601	8.89678	11.2902	4.92197	5.20717	6.14	7.84431
Trip6	9.52565	10.0477	7.91967	7.0884	5.69444	6.17363	2.83121	7.96241	3.51794	4.84837
Tgm4	27.427	2.02442	1.26513	1.27113	1.61717	2.46552	0.87942	4.05102	0.997709	1.12311
Fam53a	3.97143	5.20806	2.56431	3.75852	3.26211	1.72987	1.54255	4.06896	1.66671	2.79381
Nras	8.0297	5.24443	5.91222	6.22618	4.37425	3.08921	4.15438	3.35304	3.82267	3.20512
Tgfb1	8.06114	4.06586	2.35268	3.4647	2.43596	1.65059	1.76623	2.16962	2.92619	2.73412
Mcoln1	7.44134	6.39509	7.20359	3.95171	6.24386	4.61542	1.85204	5.44811	4.20231	3.36867
Shisa3	2.96458	1.35331	1.6402	2.41679	1.10564	1.19868	0.64133	0.839633	1.14336	0.967957
Susd1	4.25023	1.97049	2.16966	2.7649	1.05408	2.62839	1.46741	0.569229	1.07022	0.894424
Tbp	4.97157	4.13944	4.09589	5.15187	3.48756	2.52069	1.68581	3.20434	2.91438	2.97498
A230050P20Rik	4.60476	2.27871	2.37341	1.45635	1.36523	1.15634	0.371207	0.935975	1.68455	1.98247
Inhbb	2.96931	1.08164	1.93773	1.51355	1.36088	0.0878211	0	0.300743	0.426457	0.523697
Ikbke	3.89029	1.3044	1.26804	1.91107	1.042	0.706052	0.18888	0.952496	0.979591	0.526294
Oas1g	3.62955	1.6659	0.892355	1.85721	1.14067	0.579682	0	0.421086	0.268088	0.504113
Snora68	3427.22	2252.83	1607.32	1780.81	1552.19	1669.08	1871.65	1245.65	832.708	826.587
Mir1224	12.8069	0	0	0	0	0	0	0	0	0
Mir3075	12.8069	0	0	0	0	0	0	0	0	0
Mir467d	12.8069	0	0	0	0	0	0	0	0	0
Cd3d	1.56783	0	1.37666	3.85314	1.53977	0.298096	0.956943	0.185605	0.206792	0.666606
Csf1r	24.5165	12.9793	14.3372	13.2979	6.74176	7.44444	6.67282	7.04306	10.5633	8.64796
Tagap	3.68798	1.66249	3.4002	3.13162	1.62989	1.22711	1.37874	1.98652	1.74509	1.41778
Tmem200b	28.3021	2.84405	3.55469	3.53964	2.8754	2.88645	2.31651	5.39162	2.10248	3.0122
Bik	4.26178	5.37386	5.3733	3.18141	2.89765	3.92686	2.80132	2.98834	1.66473	1.62617
Bin1	6.79281	4.45184	5.19672	5.33386	3.13467	3.43336	4.35416	2.81507	1.69229	2.89749
Mapkapk3	6.82108	6.95724	3.72671	4.59131	4.21788	3.09338	3.02227	3.05656	3.07891	3.05771
Adap1	4.65853	1.95804	5.22091	4.00449	2.99144	1.58979	2.29658	2.42516	1.70942	2.96259
Ncor2	7.423	5.69784	2.78275	3.44437	1.91675	3.46565	1.09171	2.75623	2.51761	2.33059
Zbtb42	2.5984	1.73037	1.60819	1.7551	0.757593	0.756502	0.867325	0.672893	0.449823	0.926406
Gpx5	5.84789	2.35963	1.84327	1.26995	2.474	0.478963	1.15317	1.93843	1.66131	1.69585
Surf6	3.39288	2.55291	3.34275	3.33678	2.29427	1.18444	1.42586	2.12025	2.15686	2.2624
Mdc1	4.21169	2.16715	3.0956	2.54931	1.94759	2.36284	1.93664	1.37729	1.116	1.5739
Irf2	5.87395	4.71996	3.46095	3.45477	2.77129	2.45265	2.21441	2.43383	2.2863	2.39953
Vps33b	4.06033	4.55877	2.58303	2.3063	2.3489	3.40528	1.90114	1.65933	1.43791	1.32433
Snord1c	3291.89	2523.57	3668.65	1820.54	2171.4	1787.39	4058.48	1180.75	1224.81	909.882
S100a14	3.93016	2.7753	1.15626	0.995734	0.415622	0	0	0	0.390729	0.32997
Gucy1b3	2.82965	1.99808	3.09194	2.84202	2.26595	1.62229	2.24372	0.757574	1.52733	1.60656
Kctd13	3.27496	3.19202	1.81346	1.40558	1.91242	1.64926	1.51269	1.54033	0.980662	1.05374
Mir5108	0	0	0	0	12.5777	0	0	0	0	0
Mir684-1	0	0	0	0	12.5777	0	0	0	0	0
Trnau1ap	7.0973	12.2926	11.1573	7.79724	7.36481	5.70326	4.57712	7.8789	3.46186	6.24399
Edem2	8.07462	6.77197	5.55722	6.84753	4.85641	3.9988	3.47665	4.72024	3.35192	3.6638
Itga9	5.30166	2.92823	5.44919	3.88737	3.06043	2.32468	2.12006	1.7764	2.74423	3.34191
Lrrc8c	4.02281	1.81343	2.12918	3.28285	1.62971	1.74008	1.71876	1.37513	1.34639	1.19729
Mir218-1	12.5227	0	0	0	0	0	0	0	0	0
Trmt61b	2.4074	1.40589	2.30938	1.78654	2.75069	0.75435	1.2108	1.91432	0.96608	1.327
Msr1	4.40088	0.989508	0.961165	2.83694	0.296775	0.103027	0.430374	0.33338	0.250148	0.199689
Mir5114	47.3819	5.32175	0.000305325	2.47106	0	0	0	0.000192203	49.9152	0
Mir703	186.119	189.367	113.959	96.2546	113.454	85.4178	109.683	95.7316	47.4042	82.7719
Ints7	4.65651	3.28151	3.09095	4.18488	2.22247	1.73762	1.30155	2.92114	2.29027	2.33141
Dynlt1b	8.27099	8.81271	9.32017	11.3102	7.10758	5.50406	3.53381	5.9973	6.10916	6.15412
Ngf	2.03082	1.88523	2.74904	2.1561	0.564744	1.53067	0.614184	1.19132	0.796385	0.754982
Gm8234	6.21973	2.60816	2.07446	0.829461	1.63364	1.92512	1.236	1.85791	0.667739	0.645747
Rin3	6.56625	4.42897	3.7417	3.74025	2.89704	2.5971	2.88593	2.02204	2.66784	2.34542
Mir3092	0	0	12.4233	0	0	0	0	0	0	0
Hmg20b	13.3332	11.4329	7.70635	6.60658	5.23819	4.36895	5.25566	5.10053	4.73563	5.90131
Neurl1b	5.24308	6.04941	4.05711	5.6579	3.80115	3.53402	3.36499	3.18872	2.55546	2.2994
Mir1264	12.3887	0	0	0	0	0	0	0	0	0
Mir216b	12.3887	0	0	0	0	0	0	0	0	0
Rap2b	3.41295	1.64547	1.23398	2.06637	0.952982	1.15787	0.714802	0.554562	0.710546	0.630712
Plk2	5.48726	2.66514	3.60867	2.7791	2.89412	2.29915	2.38787	2.39992	1.36039	1.91541
Birc5	2.62839	0.678001	2.59218	1.81457	0.325162	0.44142	0.176716	0.445634	0.152751	0.164518
Rinl	1.83027	2.27045	1.48645	1.78928	1.11737	0.790045	0.422698	0.286948	0.822093	0.785203
Slc7a1	3.32796	1.45897	1.74424	2.01424	1.29216	1.44209	1.24001	0.432916	0.607383	0.74862
Irgm1	12.3335	15.8776	18.0809	19.1983	11.4786	10.485	11.5875	8.34773	9.95645	6.27808
Gngt2	8.5768	9.03813	6.22807	4.2911	1.45528	7.88872	5.06485	0.253761	2.26243	2.71343
Kras	6.71794	5.60443	4.17831	5.42403	3.68175	3.03359	2.69087	3.42971	3.23972	2.82656
Slc35e4	2.2719	3.19214	1.20326	2.20886	1.73035	1.23418	1.18859	1.34478	0.599316	1.37995
Gm7030	10.5552	2.83646	5.43599	2.44252	1.6994	3.6848	2.95722	3.29804	1.11833	1.37333
Rbm3	41.6549	27.2519	26.5112	25.9834	14.4978	17.9224	22.5418	21.1557	10.6363	10.1949
Mapk7	2.81613	2.54691	1.32638	1.28507	0.715273	0.904708	0.829794	0.482832	0.762092	0.91522
Atp2a3	2.91496	4.20013	3.76971	4.43163	2.98462	2.80651	2.11982	2.00518	1.88966	2.21513
Rhoj	3.58798	2.9906	3.98705	2.89715	2.26954	2.7519	1.55896	1.71343	1.40369	2.23227
Tyms-ps	3.42397	0.724214	1.65949	3.31305	1.95253	2.05803	0	1.18988	1.12175	1.09576
Rnf19b	7.56392	5.36672	6.63061	7.51968	4.10233	3.60611	5.3058	3.50828	2.97065	3.41601
Gabrp	2.15673	2.96971	0.412417	1.90272	0.211813	0.114818	0	0.0357451	0.0398254	0.213965
Parp8	8.1268	6.02109	4.57806	4.9013	2.38989	3.42208	5.49275	3.00582	1.99241	1.91312
Msn	49.3097	29.928	29.7947	30.8235	18.7227	21.8597	19.8929	18.8057	15.1981	16.7671
Fam167b	2.12834	5.36743	3.35429	2.88873	3.37655	1.74318	2.09848	1.35671	1.8139	3.41086
Heatr5a	5.5419	3.28211	3.3941	3.46976	2.59845	2.56967	1.98589	2.22218	2.14573	1.87997
Mir684-2	0	0	0	0	12.1669	0	0	0	0	0
Wisp1	2.45012	0.730238	1.59723	2.18613	1.42189	0.444675	0.594787	0.715249	0.874014	0.966765
Morc3	7.22578	5.94989	4.82001	5.90037	4.19186	2.9522	5.31293	3.06358	3.10299	2.83408
Efemp1	7.66495	9.30709	4.36225	7.1379	2.99716	5.4786	4.24521	2.6466	2.88318	3.09803
Scarna3a	2504.18	1649.97	1530.73	1354.9	973.122	1215.36	1862.09	910.292	689.815	484.835
Tmem184b	7.39906	4.17443	4.71688	3.87293	2.22068	3.47368	3.16222	1.90914	1.90514	2.59371
Ppap2c	11.7444	10.7927	13.4894	9.65479	9.00018	7.57868	4.56168	7.66798	5.66814	8.20896
Fam211a	2.26112	2.39128	0.996264	1.35133	1.64758	0.970773	0.934908	0.604438	0.94281	0.940703
Abca7	2.44689	3.66522	2.39137	2.02844	1.51229	2.13366	1.44199	1.41589	0.954302	1.25561
Mir1199	5.07373	0	0	0	9.96584	0	0	4.20453	0	0
Vmp1	33.2182	20.1986	22.7211	18.6163	15.4469	13.5298	17.1101	11.4875	11.7085	11.7151
Plekhg2	4.29138	2.08669	1.92772	2.17352	1.11464	1.10528	1.18271	1.46813	1.20123	1.51044
Rnf183	10.6647	5.19265	7.35549	6.05511	3.83696	10.3996	3.60915	4.28761	1.46236	3.35217
Mir3095	11.9895	0	0	0	0	0	0	0	0	0
Samsn1	2.4421	1.29134	2.04441	1.87649	0.61894	0	1.00974	0.195845	0.290935	0.0781536
Aim2	3.21087	1.66211	1.308	1.29211	1.32775	0.749727	0.240676	0.420126	0.676122	0.502964
Arhgef1	11.8875	3.98097	4.38395	4.59815	3.71417	3.23225	3.7027	2.76532	3.31177	2.70108
Lrrc42	3.73648	3.26663	2.94873	3.07666	2.28331	1.54715	1.41904	2.27067	2.14655	1.97701
Dnajc2	4.61077	3.48835	3.48799	3.69226	2.92594	2.83229	2.42458	3.17427	1.44084	1.61858
Pdgfra	11.5828	10.3697	13.7985	13.2371	9.17093	9.203	8.88834	3.90528	6.69073	7.89747
Mir322	0	0	11.9028	0	0	0	0	0	0	0
Smarcd2	9.89549	7.86274	9.66471	9.0355	7.02342	4.79389	5.38218	5.49179	5.00109	5.65838
Snora30	1957.1	1460.25	1115.35	1083.59	2246.83	934.123	1038.01	693.468	1028.09	944.02
Trim30d	2.62396	0.983154	1.43361	1.95116	1.61983	0.299341	0.961066	0.67828	0.380716	0.520874
Tor3a	5.32571	2.12928	4.13983	5.04227	3.69954	4.26442	3.51489	1.29171	1.55909	2.44847
Agpat9	1.58122	2.75398	4.38702	2.52843	4.51318	3.55135	1.47784	0.85991	1.45992	2.40208
Pafah1b3	7.18502	5.88893	5.39763	9.0328	3.52821	4.78138	5.37219	2.97706	2.65352	3.02945
Mpzl1	5.48475	2.51308	3.22832	3.06151	2.59728	3.40076	1.09166	1.92891	1.82834	2.28251
Cfl1	131.258	89.2339	97.6329	86.5131	52.5879	72.79	61.9495	58.4966	36.2861	45.93
Zfp362	4.6858	2.2639	1.68427	2.61091	1.69545	1.31294	1.0537	1.47147	1.63944	2.00628
Psip1	4.54149	3.21136	3.70971	4.63511	3.14838	3.55554	3.42418	1.99243	2.01432	1.36933
Rgmb	3.73904	3.02015	2.73858	2.62938	2.60773	2.45214	1.62067	1.79623	1.95124	1.29024
BC029214	5.20945	5.17543	3.23431	3.06394	2.17051	2.52124	1.34894	2.878	1.45751	3.44546
Mta2	12.5847	13.2508	10.1002	12.8449	8.11934	11.6145	3.72847	7.19356	5.63998	8.47524
Cdkn2c	3.15405	2.24792	3.74614	4.96027	3.77099	0.365029	2.34362	2.2728	2.53224	3.12908
Hnrnpa1	6.50325	4.86235	7.12904	7.22822	5.0464	5.90039	4.75141	3.14712	3.08006	2.57535
Cap1	42.6357	34.1594	31.7349	29.4258	18.231	21.6779	23.0261	18.4101	14.4853	15.8618
Srd5a1	6.84937	3.85951	2.63121	3.3046	1.68169	0.854629	2.97214	3.4588	1.828	1.75187
Smchd1	5.08617	5.88141	5.19686	5.13066	3.33009	3.35844	3.53758	2.79356	2.93043	2.32737
Mir1298	0	0	11.7323	0	0	0	0	0	0	0
E330020D12Rik	3.97544	2.80463	1.30594	1.0211	0.840163	0.937653	0.645008	1.00083	1.208	1.0484
Slc31a2	8.69185	6.01288	6.86181	7.03502	3.60246	6.79237	4.76979	2.7754	2.94496	2.92708
Snhg4	2.7555	4.73197	2.32989	2.77825	3.09277	2.44492	0.560617	2.28344	2.78639	1.43193
Lzts2	92.066	15.485	9.53701	8.44507	4.58831	10.1128	10.1166	16.6349	4.0765	6.50724
Nup93	4.70639	3.97672	3.44613	2.82514	2.1443	3.48711	2.48762	1.76913	1.16473	1.87728
Tpm3	31.0301	25.5501	26.7638	23.0662	12.2366	18.1942	17.1945	13.7635	11.0852	10.7782
Zfp354c	2.93977	1.9617	1.84778	1.3771	2.01845	2.14676	0.555765	1.18574	0.840693	0.877529
Hp	3.31888	0.725386	1.05774	3.904	0.217298	1.17792	0	0	0.612852	0
Rbpj	8.30683	5.2591	5.62726	4.66784	3.27991	3.45707	3.8388	2.8748	3.18231	2.66575
Usp11	2.20155	1.73759	1.89333	1.72646	1.12111	1.19375	0.870943	0.641916	0.978682	1.01116
Ptpn23	9.10715	7.29274	4.36089	3.69405	2.82717	3.90101	3.80161	2.73252	2.27125	2.82994
Chrnb1	3.15096	3.0771	1.73985	1.77438	0.855942	0.535367	2.57794	0.611121	0.557085	0.931151
Mir599	11.6082	0	0	0	0	0	0	0	0	0
Slc38a7	3.83656	4.52242	3.76829	3.49881	2.15913	2.86865	1.47342	1.64324	1.79101	3.42129
Npc1	6.00803	3.95699	3.22388	3.24179	2.73952	2.64163	1.71894	2.95615	2.0554	2.12873
Mapk4	9.56452	9.15818	6.76009	6.29507	5.06941	5.01107	4.54053	4.8814	3.86871	3.79551
Zcchc11	4.763	4.45072	3.17427	3.75545	2.77953	3.06243	2.75267	1.98305	2.03946	1.78054
Syt12	3.92897	1.69858	1.23842	1.37126	1.48409	1.03434	0.922343	1.21648	1.15603	0.856671
Pmp22	8.80996	6.35956	5.96147	8.34282	4.04831	5.80894	3.79862	3.28196	3.43273	3.92908
Hspb8	6.18336	1.31635	1.86464	1.34607	0.473197	1.71005	0.343099	0.465824	0.444856	1.03568
Map3k10	3.13214	2.75498	2.03472	1.8871	1.50053	1.52512	1.30558	1.32943	0.916927	1.62946
Pycr2	5.50669	4.51336	6.89469	5.10106	4.0561	3.42022	3.13701	3.87882	2.03369	3.64206
Snrpb2	4.51297	5.9982	7.99676	6.02599	5.63008	4.54543	4.69017	4.04307	1.80183	4.11421
Snhg5	1.21387	1.98981	1.45075	4.28364	2.08625	1.61558	0	0.502959	1.12075	1.50532
Spc24	6.39581	3.25371	2.71114	2.33485	2.05768	2.64178	0.471144	2.01039	1.93444	2.29739
Trp53i13	2.82833	1.78318	2.6745	1.82344	2.02986	0.868689	0	2.43395	1.1048	1.61881
Ephb2	3.89652	2.68938	1.92079	2.3779	1.266	1.5597	1.3769	1.40813	1.05493	1.65671
Tnfaip2	16.4407	7.38535	11.8218	9.4488	6.13255	8.73156	8.10503	4.71607	3.90432	5.56754
Abca9	4.08668	3.49513	4.12576	3.31146	2.68296	1.4189	3.2264	1.78532	2.72734	2.0492
Plekhm3	3.23664	1.96307	1.81255	1.99881	1.04897	1.29232	1.31372	1.03263	0.762024	1.20413
Lix1l	2.79241	2.05516	2.64652	1.9105	2.18275	0.455083	2.19135	1.36953	1.42063	1.30034
Myo7a	8.58367	5.75789	6.3826	4.49015	4.17682	4.16117	3.21596	3.55738	2.91869	3.72772
Pappa	1.61633	2.7933	2.13925	1.84602	1.64892	1.5342	1.39187	0.602223	0.937041	1.20575
Gm14288	4.28026	5.61306	3.5078	2.42573e-05	0.840731	2.2787	1.82876	1.7735	0.395189	0.424637
Mlph	4.0958	2.56257	1.75091	1.76534	1.10542	1.9974	1.33584	0.673645	0.663941	1.17869
Myl12a	29.8078	31.1427	25.5021	28.7536	23.3229	21.144	17.4938	16.8295	13.4581	16.6544
Parp3	17.1237	11.9029	7.91967	11.139	8.0893	5.91399	7.40878	9.29547	3.85244	8.1715
Trim26	4.55341	4.7828	3.98525	4.21215	2.51816	3.41259	2.07768	2.78422	2.04082	2.01746
Eif2b3	3.02224	3.1654	2.50263	3.34265	1.62133	1.51463	0.406077	2.75663	1.38716	1.97844
Trafd1	11.8209	9.28986	8.66961	9.34033	6.30425	6.0033	6.14597	5.43575	4.72819	5.22085
H2-L	2.54135	0.000122723	2.25524	0.000571477	4.11564	2.08494	0.000276945	0.0782182	0.00544765	0.0150131
Des	6.23487	3.51668	7.05095	5.26399	3.68713	4.63985	2.2915	2.61116	3.34251	2.85996
Strn	5.3529	4.5628	4.38685	4.15577	3.15425	1.99482	2.74445	2.77982	2.53701	3.22171
Chic2	3.39767	3.11894	2.78448	2.75771	3.20338	2.17059	0.580666	2.3651	1.75672	2.56178
BC033916	7.24547	3.20999	1.60483	0.691043	1.15391	1.04251	2.50999	1.46049	0.904001	0.971365
4930579G18Rik	4.24796	2.65271	0.55259	0.62461	0.595989	0.807677	0.864264	0.16763	0.560294	0.401364
Mir181c	11.2439	0	0	0	0	0	0	0	0	0
Maml2	3.21119	2.16965	1.64013	2.54776	1.17402	0.998279	1.34475	1.3791	1.23355	1.32937
Gmfg	2.7829	2.05123	4.48661	4.39542	2.91869	2.43417	2.60471	2.526	1.82933	0.465478
Lpar1	2.14572	2.54947	1.89523	2.74505	1.40806	0.783433	2.33538	0.592339	1.04817	1.45999
Tpst1	2.34767	4.16987	3.50637	3.9109	2.79217	1.24238	2.99124	1.36395	2.44199	2.70114
Sgce	1.40232	3.10699	2.47166	1.52043	1.26925	0.68759	0.735489	1.35675	0.397625	1.36781
Usf1	9.26624	7.07096	7.41937	7.82256	4.94245	4.67794	5.46074	5.22953	3.68765	3.4077
Snord8	501.093	657.124	901.17	641.012	1123.68	422.383	535.235	394.487	424.096	505.411
Slc39a1	28.5164	24.8771	28.2513	21.3788	15.3853	14.0086	16.733	16.0246	11.8084	13.2954
Snord82	4788.01	1761.94	2369.02	1293.09	1199.57	1950.77	3444.28	870.477	631.526	751.29
Daglb	5.23892	2.86259	3.81639	3.89011	3.00134	2.44043	2.05182	2.64103	2.17665	2.07897
Serpinb8	2.30582	3.93113	5.85341	4.69853	2.66298	2.84498	1.57623	2.27274	1.95857	2.97844
B4galt6	3.64842	2.04599	2.42608	3.00697	1.69727	1.27784	1.9485	1.17355	1.75074	1.61926
Slc15a4	4.84528	2.76261	5.03549	4.97159	3.25858	2.38323	2.25018	2.88048	2.0909	3.03045
Il21r	3.12091	0.538514	1.19657	2.41522	1.23678	0	0.935734	0.0907459	0.353866	0.108639
Tpgs1	4.686	4.51848	5.45926	4.62048	4.19606	4.76928	0.588856	4.11165	2.41775	4.2387
Plscr3	4.70391	3.18372	1.88456	2.52514	1.45569	1.76863	1.09181	1.31796	1.88142	1.9466
Tmem50b	6.01953	9.54907	8.39877	9.02229	6.92887	5.68565	2.21236	6.22197	6.51389	5.32973
Filip1l	5.74208	5.13171	5.46635	7.13857	5.29767	3.12561	4.46103	2.63114	4.61924	3.23665
Wdr44	3.51958	2.24054	1.44687	1.41688	2.98676	1.54628	1.45996	1.38752	0.504787	1.38991
H2-Q2	2.76204	1.35828	1.32041	2.07123	2.30571	1.47043	1.18009	0.915544	0.637534	1.23307
Gm1821	55.8774	44.0785	42.4907	22.4638	35.4331	56.6849	21.9179	29.0445	10.4063	20.0744
Pik3r2	7.17528	7.49821	5.02279	5.22243	4.71258	5.2524	2.49085	3.9021	3.3124	3.55923
2016-09-02	24.1968	21.2434	21.185	19.2006	13.9972	14.6375	15.4118	11.3967	10.1202	10.18
Snord1b	6612.47	5461.46	7429.79	4633.96	4691.12	3891.34	7407.99	2944.09	2526.82	2462.15
Agrn	31.9878	14.4968	13.8785	13.9442	8.81476	10.8688	9.00408	9.1686	8.13047	9.81903
Mir1953	0	0	0	0	11.0426	0	0	0	0	0
Rpp38	1.63819	3.90597	1.01707	1.9708	2.63269	0.396421	0.636291	1.72778	0.687503	1.77296
Nme4	1.08775	2.97178	2.97147	1.91928	2.31461	0.965147	3.87287	0.300468	0.50215	0.719424
Zfp598	5.37995	5.64413	4.76174	4.89822	3.04339	4.12436	1.10333	3.9233	3.61613	3.03161
Adam8	4.34883	1.83967	1.14967	1.19637	0.459246	0.124473	0	0.232504	0.21587	0.139174
Chpf	4.58525	3.30713	2.94355	3.37883	2.02642	2.07488	2.15493	1.74787	1.86273	1.91055
Snora2b	131.219	97.7715	65.1742	105.241	205.021	79.3834	127.418	44.4842	77.0967	47.3381
Ppih	2.34933	3.37978	3.50219	2.55582	1.98483	2.75258	0.279855	1.35273	1.57551	2.19289
Hat1	3.9151	7.33454	5.22023	6.82576	4.85205	3.72195	2.38963	4.17135	5.07784	2.40444
Apitd1	3.33016	1.63767	1.36458	0	1.47175	0.886444	0	0.689915	0.153734	0.991137
2700081O15Rik	2.97124	1.74604	1.56974	2.39874	1.45903	1.34304	0.598808	1.06851	1.81161	1.00111
Mcl1	29.9235	23.6296	25.6071	30.0073	27.1609	19.0777	20.7603	13.0865	16.5991	15.6668
Adamts10	6.06924	2.61481	2.70005	3.12091	1.63483	1.66144	1.33314	1.98302	1.97679	2.30263
Mus81	3.2666	5.47368	3.66857	3.00996	1.99617	2.1255	2.48118	2.22574	1.47448	2.08847
Gm12657	15.4171	15.4727	13.967	13.6014	14.0596	10.4689	8.06573	8.86494	7.69816	10.1447
Mir1907	10.8955	0	0	0	0	0	0	0	0	0
Mir505	10.8955	0	0	0	0	0	0	0	0	0
Mir541	10.8955	0	0	0	0	0	0	0	0	0
Dennd4a	2.94531	1.67931	1.92401	2.18889	1.63494	1.27826	1.02586	1.39281	1.28578	1.33395
Sertad1	5.57556	6.64698	7.0963	7.04297	4.85352	3.03574	4.33123	3.5703	2.80789	6.28569
Spib	2.0437	1.17253	1.32594	2.34391	1.45517	0.408005	0.43659	0.338718	0.188691	0.050688
Hint3	8.84694	10.6858	8.90389	8.01039	9.37453	5.57747	1.98941	11.7687	6.44859	6.92911
Stambpl1	1.46347	4.07822	1.49919	1.22655	0.718637	0.779111	0.312636	0.363827	1.0134	0.435564
Tmc6	8.34204	6.88123	5.06541	4.52409	4.08089	2.33802	3.96124	5.158	2.74823	3.77598
Vhl	3.39196	5.98789	6.05855	5.2023	3.74125	5.41736	1.78366	3.3298	2.50539	2.74385
Rell1	4.5433	3.15086	3.34148	3.50719	2.01647	1.62799	2.23978	2.02729	2.21837	1.90694
Flot2	8.69674	10.4029	10.6491	8.92677	5.32071	5.53385	5.14236	5.12186	4.86191	5.97096
Havcr2	3.39974	1.3718	1.35737	1.70732	0.462308	0.696127	0.446939	0.13003	0.434619	0.311337
Gtf2f2	4.53128	2.64099	4.4012	3.10926	2.27454	3.48448	1.29067	2.08612	1.67346	2.19775
Pdlim2	3.70098	3.82897	4.17082	4.08162	3.44108	3.10884	2.07911	3.78877	1.70735	1.84004
Evi5l	2.67196	2.50283	2.34616	1.93633	0.749754	1.27007	0.815433	2.13514	0.969169	1.04139
Traf3	3.9705	2.77359	2.63966	3.0584	1.81973	0.965095	1.7876	2.17937	2.1706	1.77893
Lmna	27.6753	14.4444	16.3951	15.916	10.0091	14.371	5.07026	12.1403	10.5149	10.4378
Rpa2	2.69751	3.75186	3.23788	2.37982	1.76616	1.08794	1.397	2.50635	1.88679	1.7841
Mir1932	0	0	0	0	10.7005	0	0	0	0	0
Nasp	5.03606	6.50402	5.87546	5.13569	3.14127	3.3341	4.4007	3.87684	1.99212	2.56347
Psme2b	8.6562	9.76565	13.9215	15.2649	10.3422	8.0446	8.27731	5.46064	10.1985	4.68813
Hspa1a	4.37436	5.50299	5.21062	9.10945	19.9317	14.2165	1.52125	2.4869	6.95043	5.70219
Otud5	9.5889	6.77678	7.52897	6.73727	4.79322	4.89089	3.43452	5.47192	3.86998	4.15836
Nmi	5.21244	4.66134	7.44951	4.84422	5.24026	3.46928	3.03733	3.6098	3.39082	3.33878
Tceal1	6.5692	1.34605	2.24318	2.53554	5.51076	3.64298	1.16946	1.8146	1.76902	1.90085
Tinf2	4.61442	4.40091	5.04219	4.14498	2.05992	2.90324	1.07538	3.33722	2.55624	3.07966
Ctsl	69.4822	101.376	110.254	83.2008	94.0625	56.5023	49.2683	59.5267	57.845	59.5322
Tbc1d8	3.91723	1.03568	1.68281	2.48043	1.33408	1.51361	1.34972	1.02097	1.02084	0.783509
Stat5a	5.23951	4.74464	5.50207	5.27891	4.1103	3.8628	2.47441	2.56065	3.46638	3.29837
Src	7.93056	5.12818	4.4719	4.65366	3.42977	3.87341	2.17568	3.16533	2.78779	3.68124
Mkl2	7.24048	3.56418	4.66941	3.91691	3.47426	3.47248	3.43299	2.55158	2.47131	2.05928
Ttc13	3.6288	3.81309	2.92306	3.57081	2.69573	2.35292	1.59017	2.6216	1.93292	1.93849
Kin	3.23007	5.29482	3.82364	3.98952	2.64355	2.0062	2.3001	2.49827	2.78345	2.02951
Reep4	3.1538	2.58489	1.31624	1.85491	1.29056	1.86555	0.374298	1.01636	1.13238	1.12985
Tnk2	3.36857	2.8801	1.71351	2.19416	1.46991	0.921794	1.25115	1.96963	1.20163	1.71081
1110034G24Rik	2.00799	3.29155	1.2342	1.94865	1.38044	1.6035	0	0.665598	1.29776	0.697232
Ets1	9.25562	7.24678	12.4535	13.1868	9.57838	6.59682	7.20071	4.46534	7.11703	6.63047
Hsd3b7	6.22349	7.01375	6.17857	6.39075	3.44794	2.84729	4.21861	3.85612	3.41869	3.56215
Cpeb1	3.20529	2.53819	1.87635	2.1815	2.10101	0.365411	1.36913	2.12493	1.73332	1.31734
Rnf217	2.78424	2.282	1.96938	1.40362	1.66017	1.1911	1.48697	1.56564	0.596755	0.937172
Cad	2.38516	1.346	1.84255	1.94901	1.80485	1.30102	1.16942	0.826261	1.11914	1.16374
Upf3a	4.55097	5.89866	4.3368	3.36138	3.01432	3.66239	0.45219	3.3328	2.24749	4.09494
Mknk2	23.4899	24.8617	19.8949	19.7852	11.3531	14.524	10.6683	14.1395	12.7651	8.89952
Phf13	2.58244	1.18827	1.85647	1.91856	1.82429	1.56778	0.967855	0.976154	0.711111	1.21357
2310022B05Rik	12.4462	5.46862	8.52922	5.99959	5.62867	5.80631	3.65477	4.89118	3.63301	4.96452
Ywhaq	31.1666	42.3502	43.7835	34.973	20.5401	24.1971	33.5822	21.8626	14.8926	14.9853
2700029M09Rik	5.34689	5.4258	5.39046	3.70634	3.87587	3.72761	3.80746	2.42644	2.46834	2.52597
Xdh	9.53054	8.91295	6.55051	6.7642	5.54997	6.09832	3.26279	4.80957	5.4714	3.81839
Acvrl1	4.06145	3.85131	4.20726	3.2416	2.23058	3.04979	1.68787	1.8662	1.9054	2.48988
Bmp2k	7.92085	6.73505	6.47978	7.19351	4.61753	3.8335	3.4385	5.24761	4.38008	3.63491
Ttll12	3.51206	4.53215	2.95988	2.27438	2.67863	2.28743	1.91558	1.95058	1.55232	2.07572
2810002D19Rik	1.29474	3.26519	1.63243	2.89957	1.46719	0.79533	1.7021	0.990402	1.65519	0.988069
1810043H04Rik	6.74061	15.1202	7.75314	3.44285	11.1494	6.61043	0	7.3498	6.55103	9.15095
Ttc39b	3.82494	2.33179	2.41791	2.44021	1.75406	1.8091	1.89083	1.32288	1.56145	1.25443
Coro1c	14.2249	9.30017	9.6586	7.50799	7.02553	6.1284	2.98612	9.40313	5.73171	6.56669
Eri1	2.15199	1.26632	2.03494	2.72612	1.89671	0.881279	1.29666	1.66901	1.27365	0.93062
Snhg3	5.41195	5.45933	2.27448	4.04002	4.08853	2.21629	0	3.10487	2.69056	5.7821
Scarna17	1060.92	632.398	1097.8	538.895	2273.31	941.346	1098.87	213.133	653.021	605.998
Pofut2	11.408	8.71263	8.23364	8.40609	3.9468	5.00358	4.43101	5.15654	3.88995	5.91605
Ranbp1	16.5576	17.4913	11.3078	10.3876	6.86586	6.85597	10.2184	7.3179	5.26564	8.39576
Tubb2a	26.1433	16.7823	16.8555	17.4999	8.25922	15.8159	10.1544	8.1053	7.84896	10.1569
Arid3a	3.12019	2.40692	2.6502	2.35947	1.26179	1.81465	1.90445	1.49925	1.01676	1.09252
Zyx	12.9782	10.589	7.62005	7.30501	5.24831	4.68953	6.77441	4.96378	4.7171	5.24338
Kif26b	4.68669	1.84381	0.819385	1.1908	0.644392	0.998026	0.320385	0.388379	0.294245	0.353368
[truncated: 21,914 more rows]
