# Supplementary material for: Podocyte-specific Crb2 knockout mice develop focal segmental glomerulosclerosis
Source: Sci Rep. 2021 Oct 15;11:20556. doi: 10.1038/s41598-021-00159-z (PMC8519956; doi:10.1038/s41598-021-00159-z)
Supplement: Supplementary file 2 — Supplementary Table S2. [file 41598_2021_159_MOESM2_ESM.xlsx]

## Sheet: fpkm wo zero
Tracking_id	Crb2-p2043	Crb2-p2075	Crb2-p2076	Crb2-p2081	Crb2-p2082	Crb2-2077	Crb2-2078	Crb2-2080	Crb2-2083	Crb2-2084
Il11ra2	1.78374e-09	1.36349e-05	5.79782e-06	0.166623	3.64745e-06	1.23768e-05	1.48077e-05	0.470914	3.18239e-06	0.374931
Plac9b	1.32063e-06	0.825593	0.69113	0.446403	0.906117	4.00645e-06	3.34013e-06	0.433388	0.46567	9.11026e-07
OTTMUSG00000016609	1.75253e-06	1.17389	4.32543e-06	1.30062	1.29633	1.24816	0.520746	0.266495	0.900484	1.13276
Gm2002	3.73087e-06	1.32122e-05	0.515937	3.85328e-06	0.18635	1.23768e-05	1.59799e-05	0.314028	3.55817e-06	0.375864
OTTMUSG00000016609	6.62539e-06	0.221197	0.000109312	0.856454	0.291802	0.000504545	0.00067288	0.290411	0.209383	0.00228756
OTTMUSG00000016609	8.1179e-06	0.353188	1.36444	0.538102	0.278039	0.0730515	1.22786	0.52117	0.992125	0.530941
OTTMUSG00000016609	8.26454e-06	0.71846	0.804322	1.00505	0.398395	1.17223	0.464981	3.76403e-05	0.00609607	0.460268
Gm20604	1.14458e-05	4.44114e-08	1.48806	4.38614e-05	1.02332	1.16274	0.840106	0.404706	0.000121693	0.615222
Gm8989	1.17761e-05	0.000215941	1.18823e-05	1.90741e-06	1.59669e-05	1.37461e-05	0.577403	0.00106159	0.811037	0.670364
Gm14306	1.34801e-05	0.00484404	3.38651e-05	1.50655	1.59541e-05	0.000134702	1.6912e-05	0.000137569	0.0137327	0.141646
Gm8898	1.44325e-05	0.558329	1.57411e-06	2.22403e-06	5.29702e-06	2.81275e-05	7.64709e-05	3.95154e-06	2.30314e-07	2.50832e-05
Higd1c	2.13176e-05	3.77099e-05	4.57173e-06	4.5196	1.88234	0.014072	0.523182	1.71182	2.5954e-05	5.43016e-05
OTTMUSG00000016609	2.72832e-05	0.848422	0.000323178	1.42724	0.5256	0.879363	2.12148	0.84094	0.338804	1.02546
U05342	3.85701e-05	1.2968e-05	1.17918e-05	4.31166e-06	1.73452e-05	0.000100397	0.000295013	2.89986e-06	3.21754e-06	1.13723e-05
Ren2	4.70707e-05	0.000110641	0.868812	7.56879e-05	1.34772	0.000291234	8.1313e-05	3.53881e-05	4.93108e-05	0.000105146
Dynlt1f	5.80256e-05	0.000192583	7.61587e-05	5.25927e-05	0.88392	0.000143059	0.000228718	4.98844e-05	4.96239e-05	5.3537e-05
OTTMUSG00000016609	8.14709e-05	0.440624	0.00135756	0.601028	0.863676	0.803187	1.23689	0.565102	0.169406	1.47717
Hist2h2aa2	0.000100989	0.000307393	0.000119862	7.8817e-05	5.07992	0.000262603	0.000388899	5.71869	9.10495e-05	1.7162
Gm14431	0.000134302	0.000683348	0.00027071	0.832946	4.14699e-05	4.00351e-06	0.400332	0.717251	1.5809e-06	0.000140983
Rnaset2b	0.000495564	0.00157474	0.00060432	0.000393938	8.10854	0.00121727	0.00194933	4.54208	0.000413049	0.000475611
Ccl21c	0.000755401	0.00248109	0.00105384	0.000664544	0.00076184	2.40001	0.00322131	0.000624794	0.832456	0.000813308
Raver1-fdx1l	0.000918445	0.0104687	2.04294	0.662506	1.0991	1.58748	0.134591	1.25039	0.00229434	0.982758
Ccl21c	0.00105424	0.0024649	0.00106024	0.00067785	1.2396	0.00200132	0.00329647	0.000623046	0.00071668	0.000747986
Rpl26	0.00110789	0.00350782	0.00154053	0.000977234	0.00106934	0.00290063	0.00454649	0.000894028	0.00101068	0.00107679
H2-Q8	0.00134164	0.00439738	9.91289	4.16227	0.00130584	0.00358829	0.00570402	0.00111195	0.00123346	0.00133039
Mir3069	0.00269026	0.0130991	0.000344549	0.0350653	125.125	55.2282	114.735	10.528	0.00142707	71.7574
Ccl21b	0.00419034	2.48012	1.55043	0.500372	9.86334e-05	8.26843e-06	1.61429	0.470006	0.698453	1.31394
Hsd3b4	0.00437264	25.1102	22.0932	22.5894	8.71303	54.1085	8.08647	19.135	23.0637	21.6314
Tmem254c	0.0124828	0.0268095	0.0107655	0.44729	0.00790971	0.0218054	0.03478	0.158823	0.00755036	0.00809093
Hbb-bs	0.0191184	0.0508131	90.3569	0.0128514	0.0236633	0.0366564	111.224	0.0156592	17.8861	21.5056
Hba-a2	0.0408453	117.284	207.742	70.0878	198.77	0.142016	0.19666	149.689	136.308	114.649
Amd1	0.0635653	0.554077	0.0721913	0.0465237	0.148357	0.142558	0.228818	0.0444247	0.0487636	0.0523724
Slc26a10	0.0649413	0.212907	0.266106	0.114586	0.318894	0.518594	0.277464	0.161448	0.119918	0.193281
Pcdha8	0.0659192	1.24158e-08	0.0363995	0.0268837	0.0305588	3.23537e-09	4.50972e-08	0.0250397	0.0492093	0.0399096
Spag17	0.0705769	0.115691	0.0481998	0.0933972	0.138627	0.0939331	0.0753856	0.0292431	0.0162906	0.105027
Gm18853	0.0728479	0.278919	0.102607	0.23251	0.0833747	0.229632	0.363492	0.171207	0.068163	0.0768261
Gm18853	0.073013	0.275822	0.102758	0.0645959	0.0735789	0.219354	0.407653	0.50777	0.0683231	0.0767054
Gm12530	0.0828819	1.0869	0.226413	0.0731206	0.162797	0.441241	0.354116	0.206049	0.0765233	0.0822256
Apol9b	0.098492	0.322901	1.34562	1.65139	0.386998	1.04891	0.420811	0.571471	0.636705	0.488698
Gm7334	0.118736	2.86078	2.08983	2.02665	0.000314416	2.61783	4.20185	0.000831704	1.41344	1.51876
Hba-a2	0.12201	0.181312	377.668	140.001	141.247	0.131033	158.615	151.564	71.4555	107.255
Mpp4	0.122333	1.09641e-190	0.167093	0.107926	0.120132	0.99311	1.1819e-107	0.375868	0.227052	0.303411
3110070M22Rik	0.134174	0.879765	0.366531	0.355115	0.790634	0.357153	0.573263	0.55594	0.247761	0.266223
Fgl1	0.135235	0.443361	0.554144	0.238616	0.531258	0.719954	1.15559	0.336202	0.6243	0.536656
Cyp2d40	0.137685	1.80557	1.69255	0.850284	1.62265	1.09949	0.588263	0.684585	1.01697	2.18551
Dmbx1	0.139888	0.114532	0.0477166	0.123413	0.0686189	0.0929915	0.14926	0.0868979	0.0645092	0.0346581
Slc38a4	0.143117	0.234602	0.195481	0.157827	0.245973	0.571438	0.458605	0.0889495	0.231241	0.35496
Slc17a2	0.143222	2.19122	1.69541	0.842361	0.890837	1.77911	4.28345	0.039562	2.2039	2.79439
Thrsp	0.147164	2.41235	1.60806	15.1903	0.433589	9.79325	0.628762	1.09757	0.679368	1.75198
Actn3	0.147706	0.161416	0.201749	0.304058	0.0483542	0.262116	0.21036	0.122402	0.136374	0.0976911
Vat1l	0.154295	0.126462	0.0526871	0.136123	0.0757667	0.102678	0.164808	0.0639311	0.0356145	0.0382683
Aff2	0.156257	0.51228	0.170742	0.192995	0.061384	0.249561	0.267045	0.181283	0.201977	0.124016
Rsg1	0.162358	0.532284	0.221762	0.143237	0.318905	0.432176	0.693681	0.269088	0.149902	0.483218
Pcdha12	0.164323	1.20733e-08	0.0726293	0.107248	0.0609512	0.085021	4.37511e-08	0.0499471	0.0245473	1.20432e-08
Sycp1	0.1644	0.134745	0.0561378	0.0725192	0.0807289	0.218806	0.175602	0.136236	0.0758939	0.0407746
Slitrk1	0.165121	0.541341	0.180428	0.203944	0.227032	0.527435	0.141097	0.109467	0.152453	0.262101
Gm21949	0.167224	1.3365	1.11932e-47	0.130033	6.97312e-48	6.20837e-51	5.69557e-119	0.338016	5.71156e-17	5.59146e-68
Lamp3	0.169178	0.415981	0.115538	0.33582	0.207687	0.112582	0.180705	0.31544	0.0780994	0.251757
Unc80	0.173242	0.100229	0.0835158	0.0269716	0.0500416	0.0542527	0.0435402	0.0506695	0.0282267	0.0202201
Ccl21c	0.176344	0.00246483	0.00104946	0.0006633	1.06255	0.960051	0.00329647	0.000623046	0.00069415	0.000770085
Xlr3a	0.17783	1.16601	0.607236	0.784432	0.436618	0.23668	1.13968	0.663144	0.0820936	0.441055
Pkhd1l1	0.184133	0.14204	0.0887659	0.0860013	0.0319124	0.144158	0.0925546	0.0718063	0.0500019	0.0537279
Mylk3	0.184773	0.302884	0.0630943	0.28527	0.0907327	0.24592	0.197362	0.382796	0.170597	0.183309
Tacr3	0.187118	0.122692	0.306697	0.132064	0.147015	0.199233	0.159894	0.0310125	0.0345525	0.0371273
Muc19	0.187236	0.299155	0.0830899	0.0805021	0.179231	0.121446	0.0649773	0.0882194	0.168497	0.135789
D830026I12Rik	0.187551	0.614876	0.640497	0.57919	0.460533	0.249574	0.400589	0.544041	0.0865659	0.279114
Gm10635	0.189345	0.372456	0.155174	0.0668182	0.260339	0.100802	0.647188	0.0941448	0.0349638	0.187846
Nos1	0.191802	0.104802	0.130989	0.0564042	0.125579	0.510551	0.13658	0.0794718	0.0885436	0.317139
Tmem254a	0.193395	1.26054	0.264148	0.634967	1.7002	2.04676	0.821429	1.7566	1.06487	0.3814
Ribc1	0.195771	1.28365	0.802197	0.604499	0.672933	0.781672	0.836437	1.13563	0.63263	1.16532
Scn8a	0.196607	0.0805279	0.100691	0.0650367	0.132744	0.098095	0.104945	0.0509061	0.0907552	0.0243683
4921530L18Rik	0.197806	0.648496	0.270179	0.523528	0.194265	0.526531	1.69026	0.983512	0.913151	1.56991
Cpb2	0.200211	0.328192	0.410197	0.0883159	0.294942	0.532936	1.28312	0.414781	0.924257	0.893817
Eif3j1	0.205386	0.749022	0.284153	0.180177	0.246679	0.633197	1.05682	0.170789	0.190975	0.27925
Gm4070	0.20689	3.63415	8.82131	9.85194	4.7967	2.13853	2.95907	1.56064	2.56534	1.36758
Myh1	0.208313	0.0758827	0.0948435	0.0204199	0.0909265	0.554501	0.395567	0.0767228	0.406033	0.597028
Peg10	0.208622	0.136792	0.170972	0.165647	0.0614665	0.166597	0.178269	0.138306	0.0577851	0.165576
Gja3	0.211479	0.17505	0.145937	0.0471057	0.104932	0.142128	0.228128	0.044247	0.0492978	0.105998
6330403A02Rik	0.212149	0.0695519	0.0869309	0.131014	0.0416703	0.0564711	0.181283	0.0351609	0.0391746	0.105234
Colec11	0.214662	0.70376	1.31941	0.568142	0.737871	0.571402	0.458576	0.622607	0.396387	0.638887
Pkd1l3	0.215515	0.211946	0.172551	0.0570342	0.126991	0.114715	0.269873	0.0357129	0.119385	0.0641362
Klri2	0.215748	0.117887	0.294686	0.0634462	0.0706288	0.478577	0.153632	0.119192	0.0331994	0.10702
Obscn	0.216534	0.0587596	0.0489643	0.0357309	0.0853753	0.0636154	0.0728617	0.05297	0.0110316	0.0631208
Zfp92	0.218284	0.15903	0.132511	0.0427947	0.0952789	0.0645604	0.103625	0.0401976	0.0223931	0.0481235
Crb2	0.218415	0.429637	0.0596656	0.0385382	0.0643516	0.290695	0.0933184	0.126698	0.282321	0.195017
Arhgap20	0.218694	0.215093	0.119484	0.135056	0.0429559	0.116427	0.0934378	0.108737	0.0201916	0.0650887
Prss12	0.219011	0.718018	0.299143	0.627957	0.537728	0.437234	0.467867	0.317611	0.303314	0.543193
Sap25	0.223472	2.08869e-23	2.39718e-10	1.58143	7.04604e-11	2.2562	1.83299	0.948064	0.00723587	0.000233583
Mkrn3	0.2244	0.367842	0.383129	0.395943	0.110192	0.298661	1.19845	0.232446	0.103592	0.111311
Dcc	0.22764	0.0878008	0.0548698	0.0472541	0.0263018	0.0712879	0.0572118	0.0110966	0.0741797	0.0531382
Gm8765	0.227964	0.747368	0.747291	0.281562	0.626874	0.364085	1.94797	0.340039	0.42095	0.814171
Tg	0.229993	0.269293	0.0673162	0.0869596	0.0645361	0.131188	0.0701895	0.10891	0.0303354	0.0325959
Dnah9	0.230253	0.0984618	0.0546953	0.0883197	0.0688228	0.0799438	0.0427724	0.0746639	0.00924298	0.0297952
Abca14	0.233387	0.0850163	0.106259	0.0686333	0.0254677	0.0690271	0.110795	0.0859575	0.0239424	0.102906
Scn5a	0.234175	0.219332	0.228464	0.162323	0.131416	0.178082	0.0714327	0.124749	0.0617686	0.17887
Rbm46	0.236035	0.386914	0.268663	0.138824	0.15454	0.209431	0.168078	0.0325998	0.0726422	0.156111
Efcab6	0.23609	0.196589	0.0817878	0.211108	0.117499	0.15939	0.1192	0.0462392	0.0552854	0.059405
Zbbx	0.236933	0.194194	0.242717	0.104514	0.116346	0.473013	0.253077	0.0981717	0.109378	0.0587643
Gsto2	0.237974	0.780185	0.325043	0.209947	0.336844	0.316689	1.4654	0.197205	0.549332	0.118031
Gabra4	0.23854	0.33516	0.0465452	0.0901911	0.200803	0.272126	0.145596	0.0564784	0.0629255	0.169036
Mapk8ip2	0.239269	0.261477	0.0544687	0.105544	0.0783287	0.10615	0.170381	0.0330464	0.0368187	0.0791246
Enho	0.240302	0.787819	0.492336	0.424002	0.826004	0.639652	2.0534	0.597405	0.776533	0.953597
Sh3rf3	0.24117	0.0790664	0.131764	0.148937	0.118427	0.128392	0.103041	0.0399709	0.0890671	0.0717781
9330182L06Rik	0.24221	0.198518	0.0413536	0.0534209	0.0892029	0.0805911	0.258712	0.0501789	0.0279534	0.0901093
Unc13a	0.243936	0.342742	0.190393	0.169091	0.205346	0.139141	0.148889	0.115512	0.0482618	0.121002
Dnah11	0.244934	0.128481	0.0936741	0.0950784	0.163574	0.312951	0.125579	0.0487136	0.0814115	0.145797
Apobec2	0.246582	0.404204	0.842005	0.326312	0.242169	1.64092	1.05353	1.12387	0.45533	0.366945
4932435O22Rik	0.249221	0.136177	0.0567343	0.0732898	0.0407934	0.331696	0.532403	0.172105	0.153401	0.329663
Jakmip3	0.250304	0.164122	0.068377	0.0441649	0.122912	0.0666275	0.213886	0.0414847	0.0462202	0.0993287
Plac9b	0.253118	1.51249	0.345825	1.0802e-06	0.512234	2.08096e-06	6.09793e-06	1.38674e-06	0.24795	0.276942
Gucy2g	0.253304	0.118635	0.197704	0.319245	0.0710772	0.192646	0.154607	0.0599742	0.0334101	0.0717995
Cacna1i	0.254245	0.138922	0.057878	0.112151	0.0693595	0.150392	0.0603483	0.0936397	0.0260822	0.0560515
5830473C10Rik	0.256598	0.210311	0.350482	0.113189	0.252005	0.853786	0.274081	0.318959	0.651509	0.572774
Tldc2	0.257823	0.845261	0.352155	1.13729	1.01283	1.37258	1.10156	2.56385	0.952173	1.53469
Fbxo47	0.260978	1.71121	0.237643	0.306989	0.256307	0.694688	0.371679	0.360448	0.160638	0.345215
Fam19a1	0.261113	0.570697	0.475531	0.153574	0.0427399	0.231682	0.371871	0.144254	0.12054	0.172697
Cdh23	0.261593	0.163334	0.0850638	0.109894	0.0489288	0.0331363	0.0531868	0.072255	0.0344968	0.049426
Dnah6	0.261776	0.143037	0.208574	0.125096	0.0642727	0.0871016	0.139806	0.0723101	0.0503527	0.0541048
Best3	0.262019	0.171803	0.286309	0.0924641	0.360261	0.557968	0.447795	0.347411	0.0483835	0.155967
E130309F12Rik	0.262109	0.736552	0.409153	0.198205	0.330965	0.598027	0.159981	0.0620589	0.242	0.482919
Kcns1	0.262724	0.172265	0.358849	0.370851	0.309626	1.11894	0.448999	0.217716	0.0485136	0.0521287
Apoa4	0.263491	2.30358	2.51928	1.85967	1.29388	2.33793	3.37733	3.42084	1.78403	1.21989
Trim61	0.267231	0.876105	0.0912324	0.294702	0.262448	0.177796	0.570838	0.276817	0.0616696	0.596532
Pcdha4-g	0.26736	2.59899e-17	4.66691e-09	2.96069e-08	0.0537983	1.59279e-11	7.18035e-18	2.76761e-10	0.0509814	5.91415e-13
Gpr61	0.267677	0.250733	0.0522306	0.134944	0.0375551	0.101788	0.16338	0.190132	0.141223	0.0379367
Slc22a27	0.267904	1.09789	0.82333	0.413616	1.77599	3.38734	2.28926	3.16362	2.34983	1.72759
Ms4a2	0.268186	0.176361	0.0805491	0.0946393	0.289606	0.143192	0.251962	0.195497	0.0544481	0.409571
Prtg	0.268694	0.0518176	0.0647653	0.0557762	0.124181	0.0420722	0.337648	0.0392935	0.0437788	0.0627215
Cenpi	0.270047	0.442668	0.245901	0.714727	0.221011	0.239609	0.192297	0.111892	0.0415549	0.0893028
Wfdc16	0.270203	2.21462	0.369064	1.1919	1.45952	5.0347	1.15445	1.00761	3.99157	2.14451
Shisa2	0.270225	0.295306	0.492125	0.556265	0.132694	0.119884	0.769696	0.410541	0.415822	0.357446
4932414N04Rik	0.270933	0.253783	0.26433	0.0682927	0.152048	0.103027	0.165367	0.16037	0.0357354	0.153593
Nkx3-1	0.271028	0.148092	0.123397	0.0398513	0.221814	0.12024	0.771983	0.112298	0.0417058	0.134441
Olfr78	0.271589	0.178074	0.110321	0.143761	0.118984	0.144583	0.23207	0.270335	0.0501495	0.107775
Chst10	0.272648	0.148977	0.248269	0.320716	0.089256	0.120959	0.388299	0.0376566	0.125865	0.090163
Col22a1	0.272721	0.0745087	0.0620841	0.0401003	0.06696	0.0604956	0.097101	0.0376668	0.0209832	0.0450936
Tmem132c	0.273361	0.35848	0.149351	0.168816	0.429549	0.0727649	0.350383	0.158571	0.0757166	0.271196
Celsr3	0.275082	0.078421	0.016336	0.021103	0.011746	0.0318361	0.0510998	0.0892003	0.0110425	0.0237307
Gm1564	0.275535	0.301109	0.0418163	0.0270093	0.180402	0.244479	0.130803	0.0507404	0.0282662	0.0911176
Zan	0.275742	0.0547883	0.0342391	0.0737172	0.0574438	0.0444841	0.0357005	0.0415461	0.0154295	0.0165793
Ugt1a1	0.276304	4.53049	5.60756	3.85214	6.88271	2.62263	2.14926	0.254017	2.05844	2.42926
Megf10	0.2771	0.060564	0.126162	0.0977861	0.0544281	0.147521	0.078928	0.0765431	0.0341122	0.0733083
Prokr1	0.277244	0.568081	0.142006	0.275166	0.0340352	0.184496	0.4442	0.057437	0.0959902	0.171905
Ush2a	0.277417	0.0284218	0.0118412	0.107076	0.076627	0.0230765	0.0370398	0.0574729	0.0320167	0.0258019
Gpr98	0.277605	0.116681	0.068057	0.0941963	0.062916	0.189473	0.152061	0.0825811	0.0525759	0.0988639
Bai3	0.277979	0.579944	0.207101	0.356713	0.248185	0.403605	0.10797	0.272241	0.326649	0.150424
Elavl3	0.27814	0.364748	0.227944	0.0490765	0.191213	0.0740372	0.356509	0.25354	0.102721	0.193156
Als2cr12	0.27965	0.305606	0.636613	0.657905	0.45774	0.24813	0.398271	0.84972	0.430326	0.184957
Wasf1	0.280155	0.551085	0.306127	0.148296	0.220113	0.298294	0.478789	0.278593	0.258662	0.333524
Chac1	0.280798	0.30686	1.27845	0.0825757	0.183848	0.498297	0.799812	0.232693	0.345674	0.557148
Ppfia2	0.281089	0.28355	0.0886002	0.171682	0.127412	0.0575555	0.277146	0.0716723	0.0199634	0.107255
Gm20750	0.281113	0.131659	0.0548524	0.0354294	0.0394402	0.106898	0.171581	0.133117	0.148312	0.0796821
Doc2a	0.281539	0.369205	0.538368	0.347734	0.1659	0.149884	0.721731	0.32663	0.0519879	0.27931
Espnl	0.282148	0.168184	0.245242	0.113145	0.403052	0.204829	0.10959	0.127534	0.0710461	0.127234
Abcc8	0.282447	0.185198	0.0385789	0.0996729	0.0832175	0.150367	0.120676	0.023406	0.0521556	0.028021
Col25a1	0.283041	0.472495	0.0843637	0.163476	0.101101	0.0547997	0.161153	0.136493	0.171085	0.0561417
Carns1	0.283565	0.813447	0.43573	0.437795	0.313301	0.471757	0.302885	0.205613	0.163631	0.527474
Matn4	0.285064	0.420211	0.311488	0.282702	0.188822	0.341181	0.273802	0.0531057	0.295858	0.254323
Nebl	0.285845	0.156188	0.325359	0.420301	0.0467882	0.507254	0.610642	0.355314	0.175944	0.330846
9530051G07Rik	0.285966	0.208339	0.0867988	0.0280318	0.156026	0.338312	0.135755	0.0789919	0.0586726	0.0630447
Fat2	0.286714	0.250661	0.0391616	0.177063	0.00938607	0.178078	0.244999	0.0871185	0.0441196	0.0568887
Ptchd2	0.286986	0.0522706	0.0435543	0.112527	0.0626332	0.0848798	0.13624	0.0660615	0.029441	0.110722
Klb	0.287528	0.134664	0.0561041	0.217427	0.0403402	0.109337	0.175496	0.0340386	0.0758483	0.0407501
Abca15	0.287925	0.343253	0.0715037	0.0461845	0.128532	0.139348	0.111833	0.0650725	0.145001	0.0259677
Syp	0.288181	0.944788	0.708517	0.915268	0.622651	1.5342	1.72377	0.907485	1.59643	1.02924
Zfhx4	0.28821	0.0651644	0.190043	0.140285	0.146406	0.158726	0.25477	0.0741215	0.119286	0.0492979
Rpgrip1	0.290519	0.527187	0.333718	0.188053	0.14953	0.460756	0.650514	0.133256	0.140574	0.186167
Gpr75	0.291738	0.478224	0.199239	0.257379	0.0477527	0.258855	0.207743	0.161173	0.0448927	0.144714
Disp2	0.293729	0.0687839	0.028657	0.0185096	0.103025	0.0558475	0.0896404	0.0695454	0.038742	0.104072
Zfp128	0.293843	0.963349	0.953215	0.745303	0.86575	1.17325	1.41239	0.608759	0.373037	0.437274
Kcng4	0.295988	0.121298	0.151607	0.0979233	0.0726727	0.0984851	0.158078	0.122641	0.0341601	0.0367056
Tmem132b	0.296057	0.0570946	0.0951479	0.0153641	0.153931	0.0927134	0.0744067	0.043295	0.0482372	0.0863861
Slitrk6	0.297865	0.434015	0.406847	0.525568	0.162518	1.40956	1.27264	1.64558	1.13061	0.623846
Hrnr	0.298262	0.170059	0.212551	0.228813	0.203773	0.448745	0.664871	0.365375	0.191569	0.141518
Oprk1	0.299448	0.0979333	0.0408013	0.0792102	0.0587658	0.0795147	0.255655	0.124035	0.0552462	0.0296353
Dnajb3	0.30113	3.45534	1.23392	0.929827	0.44361	0.801567	0.643294	0.249542	0.973097	0.149373
Slc26a7	0.302319	0.198228	0.825862	0.480085	0.415671	0.482839	0.775001	0.300633	0.11165	0.059985
Gm12429	0.304947	0.666502	0.0462801	0.298925	0.0332765	0.180384	0.289532	0.0842351	0.062567	0.168073
Dpp6	0.305547	0.202774	0.124391	0.228326	0.0911233	0.246979	0.132096	0.0256208	0.0571055	0.0588742
Dock3	0.305555	0.250437	0.0417352	0.0404353	0.135039	0.203337	0.0652748	0.0633024	0.0564227	0.151568
Chrdl1	0.30607	0.329659	0.877525	0.419173	0.331903	0.72556	1.00244	0.701042	0.811634	1.74465
Gm13298	0.30616	0.334577	0.0929284	0.0300114	0.200453	0.543304	0.581369	0.11276	0.31408	0.0337484
Phyhip	0.306213	1.0039	0.627374	0.450248	0.50122	0.815096	0.654152	0.888139	0.612561	1.11389
Chd5	0.306363	0.0967601	0.0403125	0.205928	0.0724834	0.117861	0.1261	0.0856292	0.0408807	0.07322
Cdh4	0.307203	0.215818	0.509517	0.135511	0.172402	0.408866	0.187505	0.290943	0.141817	0.391847
Csmd3	0.307225	0.173659	0.0868206	0.0373851	0.124852	0.112799	0.0905263	0.114128	0.0195625	0.0420404
Zdbf2	0.307338	0.179839	0.0299279	0.135041	0.0859024	0.175239	0.18746	0.0636523	0.0605682	0.152466
Rgs17	0.307349	0.167882	0.0699435	0.0903719	0.0670618	0.0908522	0.0728591	0.0990382	0.0157446	0.0338608
Grin3a	0.30832	0.535099	0.0742891	0.191999	0.106856	0.434462	0.387371	0.135256	0.150695	0.161925
Stk32c	0.308358	0.648577	0.315884	0.748125	0.302839	0.205194	0.329355	0.319416	0.284702	0.382396
Iqca	0.308757	1.15685	0.903695	0.70044	0.909691	0.587049	2.07299	1.68138	0.814484	0.525106
Cldn22	0.30895	1.01288	0.210995	0.272564	0.15171	0.822384	0.660001	0.384035	0.427872	0.153252
Mdga2	0.310062	0.0923336	0.0769367	0.0621171	0.0968089	0.112452	0.120331	0.0350084	0.0260031	0.0698519
Ric3	0.310152	0.347778	0.470901	0.327553	0.312545	1.84572	0.679849	0.4887	0.647735	0.627559
Nr5a2	0.31034	0.127126	0.10595	0.0342095	0.228573	0.103217	0.497159	0.128574	0.0716181	0.153925
Trim60	0.310517	0.127252	0.106032	0.136973	0.0762397	0.413276	0.165837	0.12866	0.179184	0.26955
Ryr2	0.31121	0.187948	0.0894897	0.158955	0.15282	0.2616	0.069982	0.162882	0.143667	0.129998
Gk2	0.314566	1.80476	1.39639	0.971316	0.695106	1.884	1.344	3.64948	2.90433	3.27679
Fcgbp	0.314835	0.458743	0.0716711	0.972145	0.0515333	2.84005	0.0747302	0.173933	0.0968937	0.190876
Adamts18	0.317041	0.188982	0.0787345	0.0508549	0.0849181	0.30688	0.123143	0.0477686	0.0532214	0.0571873
Zfp536	0.317961	0.208484	0.0434297	0.140257	0.062454	0.253911	0.40755	0.105396	0.0293568	0.094633
Scn2a1	0.318836	0.104529	0.0870984	0.09845	0.0626259	0.16974	0.204336	0.0660538	0.0441564	0.0790779
Cadm2	0.31916	0.523073	0.098971	0.166361	0.185194	0.231548	0.247621	0.0961403	0.147308	0.143889
Galnt13	0.319193	0.196211	0.136244	0.0880002	0.15674	0.318618	0.170471	0.0661278	0.110514	0.11875
Jph1	0.32028	0.286369	0.198847	0.333934	0.314547	0.232511	0.497602	0.168898	0.322591	0.346629
Tex14	0.321993	0.0961642	0.16046	0.259232	0.115375	0.0780783	0.125066	0.146071	0.135132	0.145201
Xpnpep2	0.322884	2.11712	2.37048	1.67353	1.22878	1.28921	1.55197	0.903046	1.26698	1.52155
Mmp17	0.323743	0.265344	0.497468	0.249913	0.397436	0.21544	0.345801	0.234746	0.261543	0.642359
Batf2	0.325054	0.355224	0.591979	0.0955903	0.212824	0.865249	0.462934	0.538735	0.300116	0.107493
Pof1b	0.32559	0.474414	0.148239	0.191496	0.142117	0.577785	0.154566	0.179875	0.200408	0.143561
Zpbp	0.329515	0.251552	0.262021	0.473886	0.376807	0.584744	0.163897	0.15897	0.0708423	0.228379
Tppp	0.329547	1.35051	0.975264	0.969117	0.674268	1.02341	0.352001	0.887547	1.03957	0.790099
Tex15	0.32967	0.216161	0.0450289	0.101795	0.0971307	0.263261	0.0704263	0.0819578	0.0152189	0.179882
Fer1l5	0.330471	0.144458	0.27083	0.194367	0.194734	0.234578	0.37652	0.109543	0.122047	0.152999
Doc2b	0.330721	0.325276	0.135517	0.379302	0.0974404	0.0880334	0.282603	0.137032	0.305348	0.196861
Lin7a	0.331445	1.08663	0.486263	0.524137	0.234178	0.825239	0.814987	0.768012	1.24593	0.473149
Ppp1r3a	0.331694	0.127934	0.133251	0.0860674	0.114973	0.103873	0.0833632	0.0323377	0.0180145	0.0193569
Syt9	0.332089	0.483883	0.302396	0.390637	0.43486	0.294658	0.788256	0.36693	0.340679	0.329459
Dnah1	0.332273	0.21084	0.0732008	0.104017	0.105266	0.0570623	0.0457951	0.0621758	0.0791694	0.0850689
Ntf3	0.33241	1.08984	0.908105	1.28129	0.880247	1.20507	0.483386	0.792693	0.522491	0.78606
Zbtbd6	0.333254	0.468239	0.390159	0.378007	0.280534	0.253451	0.610217	0.236711	0.483509	0.141692
Usp50	0.333752	0.273547	0.113966	0.147222	0.245833	0.888402	1.06947	0.345719	0.0770367	0.165554
Slc6a12	0.334406	0.365444	0.304505	0.147511	0.16421	2.22536	0.476254	0.230931	0.102917	0.165879
Tmem254c	0.336019	0.0270021	2.63898	1.57119	0.359818	0.0217809	0.0350682	0.00668749	0.00749558	0.222259
Nrap	0.336463	0.763657	0.212099	0.15983	0.152504	0.0688612	0.3317	0.193028	0.334547	0.154054
Mmp16	0.33684	0.100392	0.0836514	0.0270154	0.0902212	0.163022	0.261666	0.152255	0.0282725	0.182276
Gm16793	0.337873	0.276925	0.461494	0.372601	0.248869	0.449686	1.08268	0.769975	0.38994	0.586596
Ttll9	0.338318	0.158451	0.0660143	0.126535	0.0474659	0.385951	0.206496	0.0801024	0.0892461	0.143846
Rps6kl1	0.338404	0.55472	0.385182	0.0497581	0.276956	0.300262	0.481948	0.140215	0.312442	0.223816
Ddn	0.339039	0.370507	0.205816	0.166172	0.184983	1.10302	0.321901	0.249739	0.313028	0.822198
Cdkl4	0.339276	0.1589	0.198604	0.0855194	0.0476004	0.129015	0.414162	0.200824	0.0894991	0.288505
Mycbpap	0.339637	1.11348	0.397631	0.727688	0.333557	2.19559	1.45111	0.442282	0.179189	0.288812
Dnah8	0.340253	0.154931	0.0903671	0.241812	0.12067	0.125793	0.121145	0.0626585	0.00872638	0.0562598
Muc5b	0.340759	0.0905807	0.037738	0.0568753	0.117583	0.0980599	0.0393488	0.0839515	0.0255094	0.100505
Gm15319	0.341217	0.559332	0.077677	0.100344	0.111703	0.454137	0.242977	0.094254	0.15752	0.0564192
Ptprr	0.341895	0.373798	0.20373	0.279429	0.67173	0.454124	0.243557	0.135068	0.194942	0.113114
Tmem108	0.34358	0.37547	0.521432	0.168397	0.449907	0.203236	0.163106	0.474533	0.10574	0.416606
Gria1	0.345582	0.170636	0.0995776	0.107196	0.0255562	0.129373	0.103828	0.120829	0.120141	0.19287
Cdh12	0.346307	0.0810965	0.0337867	0.109115	0.0242935	0.131689	0.105686	0.0614957	0.045677	0.0490807
Sorcs3	0.34662	0.16234	0.0676345	0.393168	0.0729464	0.131808	0.52891	0.123103	0.0457183	0.122813
Hoxa1	0.346987	0.379193	0.473942	0.306121	0.28398	0.461816	1.48251	0.431315	0.266972	0.458986
Qrfp	0.347651	0.814112	0.135671	0.175261	0.243877	0.5288	0.424386	0.164625	0.137563	0.44344
Greb1	0.348362	0.173706	0.048245	0.124655	0.0824121	0.0470061	0.150913	0.0585438	0.146764	0.0332997
Bhmt	0.34853	1.82822	1.61857	1.35292	2.39604	13.7306	5.06297	1.55964	5.79225	10.0965
Fat3	0.35022	0.195435	0.132312	0.0920347	0.102454	0.158679	0.0636736	0.0679245	0.137597	0.0739249
Mroh2a	0.351503	0.36374	0.606479	0.408051	0.327039	0.196763	0.236798	0.306619	0.42704	0.293649
Zfp786	0.351996	0.329714	0.20605	0.621079	0.0987701	0.401556	0.644534	0.208353	0.232136	0.199548
Dgkb	0.35236	0.0825138	0.206263	0.15543	0.148308	0.468967	0.3226	0.208568	0.0697129	0.274662
Acvr1c	0.353338	0.0524478	0.021851	0.0676796	0.0628568	0.34074	0.136718	0.0397776	0.0147704	0.0793702
Cacna2d2	0.354262	0.16564	0.0690093	0.0445733	0.0496194	0.201808	0.215864	0.0838126	0.069998	0.0250618
Cyp2d10	0.35566	0.583007	0.121447	0.470659	0.873236	0.710039	0.379893	1.84207	0.492562	0.352844
Thsd7b	0.356231	0.0729929	0.121642	0.137496	0.0655979	0.296325	0.0951257	0.129152	0.0616691	0.198793
Corin	0.357071	0.195079	0.447062	0.315017	0.175332	0.475215	0.7628	0.286132	0.467035	0.324715
F630206G17Rik	0.358818	0.196061	0.163367	0.211039	0.293663	0.795937	0.511021	0.0991159	0.276075	0.355977
4930529C04Rik	0.359742	0.393132	0.382172	0.352637	0.0392559	0.212796	0.170779	0.264989	0.184524	0.158619
Xist	0.361037	34.9803	34.205	39.9422	28.7205	37.6028	38.6855	0.046824	35.6246	30.3993
Phactr3	0.362032	0.296637	0.206002	0.0532082	0.0888615	0.16054	0.257682	0.119309	0.111395	0.149626
Slc22a3	0.363137	0.264561	0.0551112	0.142386	0.237758	0.214805	0.517172	0.334363	0.186265	0.160116
Sidt1	0.363158	0.216173	0.22536	0.466065	0.194481	0.175517	0.140861	0.0273208	0.060879	0.0327078
Dnah10	0.363387	0.193191	0.0804881	0.138633	0.0964549	0.183	0.125885	0.0813876	0.0816102	0.107179
Kcna7	0.363673	0.132476	0.110385	0.0356491	0.0793698	0.215122	0.172645	0.0669713	0.0746162	0.0400882
Tmem130	0.364731	0.170822	0.213505	0.0459679	0.0511719	0.138695	0.222618	0.0431783	0.0481071	0.155076
9030619P08Rik	0.365489	1.19824	7.23861	1.451	6.64053	19.4577	20.3004	2.57445	26.3211	28.2824
Neb	0.366764	0.100201	0.0918417	0.150999	0.0780431	0.065085	0.182818	0.116507	0.0451501	0.0849005
Prkcg	0.367531	0.516399	0.215144	0.324245	0.257823	0.13976	0.224327	0.130529	0.193905	0.104177
Adamts20	0.368258	0.195811	0.0815796	0.152864	0.170169	0.336489	0.340246	0.0824937	0.0791581	0.0731415
Lrguk	0.371049	0.152058	0.126702	0.245512	0.136653	0.12346	0.198165	0.153741	0.0856456	0.184055
4930563D23Rik	0.372535	0.697907	0.218073	0.234757	0.104533	0.283325	0.454763	0.0882042	0.196546	0.263989
Rorb	0.372544	0.25935	0.10177	0.174939	0.204932	0.0842252	0.337989	0.24698	0.0584303	0.0887021
Gm4952	0.372613	0.637718	1.31088	0.82183	0.955161	0.495922	1.66207	0.483565	0.179574	0.184831
Gm6815	0.373265	0.40791	0.33989	0.182947	0.285121	0.331194	0.354397	0.378057	0.344629	0.370309
Pcdhb12	0.374093	1.22644	0.447095	0.28878	0.321472	0.373419	0.19979	0.0387507	0.0863482	0.185565
Gm13298	0.374196	0.223051	0.139393	0.120046	0.133636	0.362203	0.436027	0.225521	0.31408	0.20249
Wdr93	0.377116	0.412119	0.0858493	0.166351	0.370367	0.334611	0.805622	0.156256	0.174092	0.24942
Wnk3	0.377365	0.0441524	0.184075	0.261579	0.132355	0.0358486	0.287877	0.145186	0.0995404	0.1337
Nxpe2	0.377731	0.687985	0.515935	0.77757	0.0824378	0.558594	0.717275	0.486921	0.271251	0.458015
Wnk2	0.37858	0.413719	0.258547	0.129886	0.165246	0.167955	0.0898609	0.174291	0.058256	0.250388
Dtx1	0.379321	0.248717	0.310864	0.334647	0.0745063	0.20194	0.648265	0.157169	0.070044	0.0376317
Dmrta1	0.379576	1.13129	0.0471322	0.121771	0.0338892	0.0918526	0.294864	0.285954	0.0318595	0.136934
Kcnj12	0.38014	0.415398	0.582562	0.279467	0.466669	0.927536	0.135313	0.236262	0.701945	0.597114
Cyp1a1	0.381134	0.178447	0.520583	0.288196	0.213876	0.144886	0.465185	0.174979	0.402149	0.216049
4933427D06Rik	0.381134	0.178504	0.148738	0.0960705	0.16042	0.144933	0.23263	0.0902402	0.0502706	0.0540166
Kcna2	0.381555	0.0781818	0.195434	0.262982	0.128812	0.0952169	0.152832	0.0691664	0.0990794	0.0828041
Dnah2	0.382377	0.263917	0.0274885	0.0621421	0.0494122	0.0803554	0.0429926	0.083387	0.0557434	0.079863
Car7	0.382777	2.50983	1.69919	0.84424	0.563889	1.27363	0.817714	0.713705	0.706822	0.569619
Nap1l5	0.383078	1.2559	1.25577	2.09536	2.78404	2.44729	1.30937	1.26981	1.83918	2.20426
Tnfrsf19	0.383151	0.456773	0.206221	0.768239	0.0684149	0.835605	0.148812	0.0500461	0.0321577	0.0898712
Prg4	0.384369	0.215134	0.210474	0.135793	0.09667	0.205089	0.42055	0.0815684	0.213249	0.0325505
Crispld1	0.3861	0.460295	0.431482	0.40256	0.482605	0.560589	0.599865	0.261782	0.324072	0.348221
Srsf12	0.386648	0.158451	0.396086	0.298472	0.332261	0.257301	0.206496	0.32041	0.223115	0.383586
Rims1	0.386761	0.24728	0.374333	0.116018	0.074076	0.401566	0.33049	0.0567673	0.0714178	0.224499
Cyp2j8	0.387658	0.31773	0.264747	0.427503	1.61806	0.77392	1.24221	1.04405	0.178959	1.05762
1110032F04Rik	0.387771	0.181612	0.302656	0.195486	0.108809	0.589824	0.710041	0.32134	0.818334	1.1541
Dnah5	0.388164	0.318144	0.228943	0.217921	0.25992	0.25831	0.150767	0.255871	0.130322	0.166289
Dach2	0.388492	0.0762439	0.06353	0.133142	0.0468154	0.250659	0.0993624	0.038544	0.0214719	0.0922881
Grin3b	0.388947	0.141683	0.295142	0.190633	0.127329	0.345108	0.184643	0.286502	0.319207	0.0857483
Rab40b	0.389403	0.765983	0.638253	0.618374	0.305946	0.414615	0.332747	0.387231	0.575245	1.23622
Gm561	0.390183	6.39598	13.3236	6.54036	11.8792	9.34752	3.33414	10.6702	11.8882	7.74186
4930441O14Rik	0.390929	0.160205	0.13349	0.215555	0.143974	0.130075	0.417564	0.121484	0.0451172	0.0484792
Pnpla3	0.391684	0.395112	0.452686	0.451878	0.236722	0.320803	0.257459	0.224711	0.194726	0.149455
Piwil1	0.392341	0.116934	0.0487174	0.0314667	0.035029	0.0949418	0.30478	0.0295571	0.032931	0.106155
Edil3	0.393105	0.085685	0.143131	0.277437	0.281532	0.138738	0.559708	0.34748	0.290348	0.415994
Ros1	0.393952	0.492019	0.102493	0.926812	0.0736953	0.299613	0.160302	0.0777291	0.0519612	0.0744442
Nlrp4a	0.39464	1.03505	0.107806	0.243713	0.0387576	0.105048	0.337222	0.163516	0.0364363	0.0391515
Unc13c	0.394769	0.731522	0.445432	0.605696	0.421416	0.86807	1.24666	0.426704	0.507106	0.936537
Pex5l	0.395085	0.6502	0.243818	0.204847	0.175311	0.767551	0.562666	0.311618	0.91708	0.442728
Psd2	0.395428	0.0997225	0.0415467	0.161011	0.0298731	0.161935	0.12996	0.100826	0.0842519	0.0301767
Slc8a3	0.395595	0.370831	0.0771353	0.0498219	0.0554622	0.225744	0.120641	0.0700445	0.104434	0.0561464
Bmp5	0.395784	0.185365	0.0772275	0.149645	0.166586	0.150503	0.241571	0.0468543	0.261014	0.112186
Thbs4	0.398	0.579921	0.362413	0.351126	0.217153	0.235427	0.188941	0.109939	0.285807	0.131616
Wdr96	0.398333	0.307274	0.0320044	0.144702	0.161084	0.062371	0.300334	0.0388344	0.151436	0.139475
Smpd5	0.398941	0.261582	0.544906	0.492739	0.313441	0.424771	0.340898	0.264478	0.147334	0.158313
Nyap2	0.399217	0.934867	0.584231	0.503143	0.364067	0.910853	0.243667	0.236304	0.0789835	0.480925
Eya1	0.39985	0.318726	0.0910109	0.117579	0.13089	0.354761	0.142318	0.110444	0.0307545	0.13222
Rfpl3s	0.400241	0.656085	0.27334	1.41241	0.786154	1.06539	1.71004	0.663348	0.369535	1.19121
Ovol2	0.401305	0.986759	0.169157	0.796706	0.608158	0.329658	2.14712	0.332586	0.457386	0.368601
2810454H06Rik	0.402873	0.3302	0.343922	0.355425	0.148373	0.670246	0.645483	0.333855	0.371965	0.0499603
Kif7	0.402954	0.508102	0.423374	0.355497	0.213092	0.330033	0.132433	0.256863	0.171711	0.123004
Ankrd63	0.402997	0.0943719	0.0786351	0.076186	0.0565406	0.153246	0.122987	0.238542	0.0797314	0.11423
Fam169a	0.403003	0.101465	0.0422728	0.328188	0.121752	0.495048	0.397201	0.128425	0.17171	0.399812
Kcnj5	0.405342	0.613335	0.51106	0.357603	0.336843	0.248992	0.266436	0.103354	0.230304	0.309332
Bex4	0.406182	3.99495	5.54796	2.50841	4.58749	2.1624	1.73543	1.51469	3.75021	3.62669
Col19a1	0.406475	0.171949	0.0895477	0.0809748	0.167406	0.13961	0.168066	0.641083	0.0605308	0.0650413
Evi2a-evi2b	0.407399	0.000109117	0.000118089	0.000827421	0.0041594	6.19077e-05	1.45324	5.03301e-05	0.289363	0.000310392
Grip2	0.407679	0.0891036	0.185613	0.191821	0.266921	0.50642	1.04509	0.27027	0.250935	0.350524
Cyp46a1	0.408455	0.223183	0.27895	0.120117	0.133715	0.724834	0.581713	0.282067	0.251413	0.135073
Kcnc1	0.408763	0.116806	0.0445054	0.142067	0.17545	0.0474191	0.27843	0.137532	0.136783	0.11465
Rnf32	0.410986	0.898266	1.12272	0.483444	0.40363	0.364663	1.17064	0.340579	0.505941	0.135911
Chl1	0.411711	0.234744	0.171149	0.126338	0.140641	0.285892	0.152961	0.0296678	0.148745	0.248622
Hhip	0.41181	0.300022	0.145829	0.134559	0.149792	0.60899	0.130331	0.0758358	0.0422463	0.166446
Grhl1	0.412603	0.299835	0.333719	0.201718	0.119977	0.243445	0.195368	0.101235	0.0422184	0.317571
Mpp2	0.412625	1.35277	0.657529	0.697722	0.3377	0.366117	0.293826	0.740863	0.761938	0.409358
E230008N13Rik	0.41268	0.360787	0.18789	0.0485436	0.0540391	0.366166	0.822821	0.205189	0.127006	0.354824
Pkdrej	0.413395	0.129076	0.188216	0.0694682	0.193331	0.524001	0.252321	0.21207	0.199928	0.0195296
Lgals12	0.413528	1.0168	0.141207	0.319222	0.0507658	0.550378	0.220852	0.0428357	0.190902	0.102563
Smgc	0.414356	0.156352	0.0651398	0.168296	0.187348	0.253892	0.407521	0.118562	0.0880639	0.0946262
B430319G15Rik	0.414501	0.452973	0.377438	0.243789	0.271388	0.275836	0.147581	0.228994	0.255134	0.274145
Rimkla	0.41492	0.226716	0.236138	0.183026	0.30562	0.55223	0.14773	0.171919	0.255392	0.102908
Afp	0.415064	0.226795	0.188976	0.549271	0.611453	0.368281	0.591125	0.343958	0.191611	0.137259
Adcy8	0.416195	0.18193	0.113694	0.0734356	0.0817491	0.295428	0.237094	0.091972	0.0256177	0.192686
Olfml2a	0.416256	0.194953	0.243666	0.524616	0.175202	0.316576	0.7622	0.246389	0.219612	0.471954
Dnah17	0.416512	0.0606895	0.101139	0.106154	0.0727212	0.221739	0.0790916	0.130393	0.0512743	0.0734601
F9	0.416995	0.170887	0.0711955	0.275913	0.102383	0.138748	0.222703	0.129584	0.0481254	0.155135
Dcx	0.417015	0.151747	0.0421375	0.0680729	0.0757793	0.0821187	0.0658571	0.0895295	0.0987729	0.0306058
Dpysl5	0.41772	0.182597	0.038037	0.0491365	0.109398	0.0741276	0.118982	0.0461545	0.0257115	0.0552549
Igf2	0.417771	1.37659	2.3469	0.645332	0.450257	18.9176	9.46168	0.379603	12.9753	18.1832
Kcnn3	0.419059	0.1792	0.174204	0.337556	0.196832	0.290994	0.233536	0.166085	0.302798	0.108454
St6galnac1	0.419354	0.196405	0.0818268	0.0528522	0.0588355	0.318933	0.255958	0.0992895	0.0553117	0.1783
Mutyh	0.420267	0.292215	0.243508	0.23593	0.175088	0.447476	0.38082	0.221612	0.246909	0.176867
Mest	0.420274	0.393647	0.304259	0.264834	0.176886	0.479429	0.7138	0.199009	0.0554264	0.66324
Pou3f2	0.421721	0.0727679	0.0909505	0.0979087	0.108993	0.118165	0.0948324	0.128754	0.081972	0.1101
Fam78b	0.421828	0.196763	0.163958	0.19796	0.165276	0.159757	0.384647	0.198952	0.083121	0.0595419
Prr18	0.422032	0.285321	0.0594295	0.115173	0.0854714	0.115818	0.185898	0.0360562	0.040172	0.0863483
Il31ra	0.422762	0.378001	0.157484	0.0678131	0.22647	0.102303	0.164206	0.0636977	0.0354844	0.114386
Bsn	0.423507	0.226685	0.0472211	0.106751	0.0933712	0.0920259	0.073855	0.064461	0.0558594	0.0514473
Rab3c	0.423872	0.213791	0.155873	0.100679	0.16011	0.130187	0.139308	0.0945692	0.0602082	0.097042
A330009N23Rik	0.424661	0.741482	0.617877	0.960475	0.42768	0.282597	0.483099	0.45109	1.00517	0.526624
Osr2	0.427088	0.840112	1.75005	0.753576	0.503332	1.81896	0.729899	0.141569	0.473187	1.01689
Scara5	0.427648	0.365079	0.1014	0.261979	0.413685	0.228484	0.183358	0.289586	0.386078	0.110475
4930570G19Rik	0.428079	0.14873	0.185893	0.390388	0.267324	0.623291	0.193828	0.308713	0.562249	0.369583
Cpn2	0.42813	0.100257	0.125309	0.107917	0.0600668	0.162804	0.130657	0.0253418	0.0564693	0.21237
Ankrd34b	0.428456	0.234112	0.0975364	0.125998	0.105197	0.285123	0.305099	0.0295879	0.164827	0.141688
Ptprz1	0.42969	0.112697	0.0704285	0.13647	0.15192	0.274506	0.367173	0.0284862	0.0476069	0.153463
AA543186	0.430854	0.84752	0.353097	0.456133	0.761656	0.688125	0.368168	0.285634	0.477359	0.170977
Atp2b2	0.430863	0.527902	0.219936	0.159816	0.197676	0.696517	0.17197	0.308358	0.371681	0.319501
Gpr111	0.430938	0.141281	0.058861	0.114056	0.084645	0.11471	0.18412	0.0357113	0.119363	0.0427526
2810011L19Rik	0.431074	0.282651	0.117759	0.304244	0.0846717	0.114746	0.184178	0.0714451	0.0398003	0.21383
Slc22a7	0.432335	3.30724	14.4677	2.2885	3.82137	20.5229	15.393	11.5243	24.6153	36.8149
Cdc6	0.432969	0.405503	0.380175	0.509645	0.21261	0.161863	0.132055	0.128126	0.0856446	0.122708
Trank1	0.433614	0.0861564	0.125632	0.0927382	0.0258092	0.139905	0.0561403	0.0326663	0.0363952	0.052143
Frmpd4	0.434531	0.0527625	0.175857	0.369156	0.205474	0.214197	0.412566	0.186713	0.0742952	0.239494
Nlgn3	0.434926	0.356471	0.247523	0.191851	0.177975	0.385904	0.309706	0.0901042	0.368096	0.143827
Neu4	0.43543	0.101967	0.254891	0.192074	0.94691	0.0827897	0.132885	0.0515479	0.14358	0.308559
BC037704	0.435546	0.713959	0.198301	0.320209	0.213875	0.579682	1.24059	0.300776	0.201066	0.0720162
Mum1l1	0.436509	1.10098	0.733872	0.622138	0.758583	0.536333	0.529538	0.348038	0.403301	0.499751
Rasgef1a	0.437414	0.143404	0.238982	0.308719	0.343668	0.232867	0.186887	0.108744	0.121157	0.130185
Ttn	0.437447	0.252378	0.195645	0.225739	0.207743	0.299359	0.20848	0.0805295	0.153341	0.192341
Calr3	0.438029	0.35521	1.07693	0.573538	0.467588	0.46639	0.748598	0.58078	0.566203	0.595306
Klhl32	0.439552	0.617568	1.02923	0.221586	0.493356	0.835723	0.268237	0.728512	0.695717	0.74756
Gm13298	0.442231	0.111526	0.185857	0.240091	0.133636	0.452754	0.726711	0.19733	0.188448	0.0674968
Olfr920	0.443309	0.242228	0.100918	0.456282	0.435374	0.196671	0.947026	0.122455	0.204649	0.513098
BC061194	0.443423	0.581496	0.363397	0.15648	0.174194	0.236066	0.378908	0.146983	0.163762	0.263947
Mapk10	0.443669	0.252965	0.210782	0.153163	0.0757788	0.308083	0.082417	0.111897	0.0712151	0.095686
Lrat	0.443786	0.513505	0.499189	0.667886	0.666583	0.903345	1.00381	0.605721	0.554353	1.11363
Gm6583	0.444875	0.208357	0.0868064	0.168206	0.124832	0.507512	0.271535	0.105332	0.0586778	0.252201
Dlgap2	0.445235	0.208487	0.1303	0.112219	0.124924	0.169276	0.135821	0.105409	0.0587144	0.0630896
Pik3c2g	0.445457	0.834519	1.16736	2.07725	2.65616	2.87966	1.90415	2.60408	1.73326	2.52541
9430018G01Rik	0.446114	1.01254	0.234361	0.0302749	0.101107	0.365383	0.146618	0.284376	0.0633675	0.0340447
2610305D13Rik	0.446238	0.182871	0.304754	0.393683	0.38347	0.148478	0.953284	0.23112	0.206002	0.332028
Baat	0.446686	0.488146	2.74554	0.919516	1.16984	1.78353	1.90848	0.246775	2.74945	2.06803
Chrm3	0.447136	0.293183	0.73288	0.670607	0.483046	0.238043	0.955202	0.518749	0.743098	0.487955
Tmc5	0.447859	0.856501	0.203908	0.32542	0.109966	0.397808	0.318917	0.247563	0.10338	0.148105
Kiss1r	0.448014	0.734397	0.305967	0.197625	0.175998	0.119255	0.191416	0.0742527	0.124093	0.26668
Ptprn2	0.448094	0.195874	0.0816056	0.079064	0.0293382	0.318071	0.127633	0.0990211	0.137906	0.148182
Chadl	0.448984	0.919983	0.306629	0.445619	0.881896	0.597567	1.43872	0.697625	0.310904	0.445429
Pde10a	0.449512	0.589481	0.29471	0.364846	0.26488	0.382893	0.307289	0.238403	0.0996062	0.231895
Klk8	0.450904	0.739133	0.92382	0.596699	0.221417	0.600122	0.481625	0.0934144	0.832622	0.559166
Clic6	0.451678	0.617002	1.18246	0.464896	0.887188	0.601153	0.964906	0.124767	0.486531	0.485443
Cntd1	0.451801	0.211601	0.176316	0.227766	0.443714	1.20263	0.551524	0.481373	0.834278	0.384191
Adcyap1r1	0.452191	0.148199	0.401457	0.378987	0.155423	0.541628	0.482948	0.374724	0.370619	0.691042
Acan	0.453088	0.123786	0.025786	0.0666211	0.0370816	0.100505	0.0806598	0.0469335	0.0348607	0.0561876
Xlr3b	0.453416	2.0811	0.743174	1.28005	0.17812	1.20693	1.54979	0.826627	0.0837261	0.629756
Rgs7bp	0.454458	0.313667	0.0980107	0.0844073	0.117454	0.318343	0.204388	0.138748	0.110419	0.0711883
A330033J07Rik	0.454739	0.828243	0.828157	0.53491	0.396977	2.4209	1.29526	1.04677	1.1196	1.05265
Tnn	0.455972	3.14712	2.06508	2.583	0.589225	3.06628	1.33295	0.815378	0.753352	0.761872
4930513N10Rik	0.456932	0.166448	0.277384	0.268745	0.149585	0.135144	0.433835	0.252436	0.140626	0.201473
Cacna2d3	0.457723	0.500208	0.0520996	0.134605	0.149844	0.101533	0.16297	0.252873	0.105652	0.151366
Fam154b	0.45949	0.16738	0.418405	0.360333	0.200563	0.5436	0.436264	0.169233	0.235688	0.354551
AA536875	0.459686	0.502313	0.313932	0.386094	0.225718	0.611781	1.30931	0.634897	0.269375	0.152003
Stab2	0.460306	0.782491	0.978012	0.391053	1.1218	0.589946	0.145679	0.197788	0.110183	0.507401
Mmp25	0.460964	0.961703	0.171715	0.184852	0.370402	0.223095	0.358088	0.243087	0.309527	0.124722
Ephb1	0.46263	0.202196	0.337004	0.136041	0.363477	0.492566	0.131728	0.198955	0.387918	0.275376
Prss36	0.46334	0.759518	1.13916	0.531401	0.910093	0.616674	0.791854	0.691134	1.0267	0.643539
Klkb1	0.464811	0.380965	0.872953	0.35881	0.285307	1.39192	0.49648	0.722217	0.429151	0.518771
Pdlim3	0.465449	2.13633	1.01719	0.821262	0.274271	0.743376	1.59092	0.231426	0.257844	0.461763
Bdnf	0.465466	1.03617	0.383507	0.4649	0.807786	0.280395	0.14999	0.959131	0.0648342	0.513334
Homer2	0.466121	0.330168	0.189198	0.2556	0.197913	0.200937	0.376839	0.208763	0.10462	0.187317
Chrnb2	0.466773	0.340065	0.389618	0.320289	0.229209	0.276108	0.332384	0.580213	0.335194	0.308718
Ugt1a5	0.467016	6.9001	6.72325	3.909	5.34837	7.98851	5.239	0.774164	5.91647	5.74818
Col24a1	0.467141	0.446688	0.159515	0.0515155	0.114695	0.155433	0.0831616	0.0967784	0.0359419	0.0386202
Cntn1	0.467284	0.725577	0.705438	0.911266	0.313998	0.196321	0.420191	0.183402	0.293934	0.195165
Nat8l	0.468762	0.0698552	0.17462	0.0751917	0.10463	0.113435	0.0910365	0.0176571	0.0590181	0.0211387
Tenm2	0.468826	0.372612	0.271668	0.150404	0.181383	0.491617	0.364196	0.176595	0.17052	0.366453
4930563E22Rik	0.469595	0.419875	0.29155	0.263638	0.377337	0.227272	0.182396	0.176885	0.197076	0.0847047
Spink5	0.470063	0.0963175	0.0401281	0.0777566	0.230825	0.234608	0.125523	0.0486919	0.0542501	0.0582926
Rdh7	0.470855	1.23491	0.643132	0.415401	0.739908	0.501275	0.402207	0.546281	0.434732	1.21459
Gm16516	0.472308	1.16133	0.806395	0.312512	0.695782	0.942915	0.504488	0.684942	0.981165	1.52285
Gm10872	0.475782	3.11966	1.51634	0.559663	0.311511	1.68862	0.677598	1.97137	1.17142	0.629353
Adamts3	0.476033	0.420175	0.200063	0.387663	0.233803	0.341152	0.312902	0.0910342	0.101426	0.109006
2310042D19Rik	0.476344	0.961027	0.500483	0.35559	0.287888	1.6581	0.93932	0.910937	1.04875	1.09055
Klhl4	0.476584	0.85225	0.355067	0.344009	0.595705	0.691965	0.370222	0.430842	0.320016	0.343862
Kbtbd8	0.476718	0.586086	0.651139	0.882245	0.965632	0.415633	0.1273	0.469326	0.692011	0.384267
Pcdh19	0.476829	0.535985	0.220148	0.324516	0.107032	0.290096	0.058166	0.203212	0.322427	0.162184
Kcnt1	0.477151	1.00796	1.61395	1.05084	0.981435	1.49096	1.27904	1.25392	1.51196	0.985439
Gm20755	0.477615	0.260973	0.108727	0.210682	0.234533	0.211891	1.02031	0.131931	0.0734955	0.0789722
Slc35f1	0.478087	2.21278	1.22919	1.26534	1.49145	2.17091	1.20156	0.466099	0.701061	0.948603
Trim6	0.478265	0.361839	0.603002	0.129827	0.252918	0.293787	0.157185	0.213409	0.305704	0.21899
Ccdc177	0.478276	0.209067	0.217756	0.225039	0.532344	0.169747	0.27246	0.132113	0.0883166	0.25306
Ttbk1	0.479279	0.589235	0.300042	0.17618	0.294188	0.265787	0.0853224	0.513014	0.0921895	0.237742
Ppp1r3c	0.479533	0.349361	1.23719	1.36318	1.51751	1.13462	0.227647	0.397383	0.245969	0.317157
Myom2	0.480061	1.57386	0.501422	0.498261	0.471468	1.8792	1.68912	0.444622	0.86039	0.868473
5430416O09Rik	0.481517	0.563797	0.328847	0.303434	0.135114	1.09863	0.14695	0.228015	0.34931	0.272974
C77370	0.482133	0.249576	0.294608	0.190288	0.161988	0.135092	0.0542086	0.126169	0.0937145	0.176221
Tll1	0.482551	0.4653	0.891732	0.525888	0.836319	0.453348	1.57661	0.823289	0.44553	0.647693
Dnah7a	0.48363	0.516227	0.368696	0.208374	0.265101	0.239508	0.192216	0.316894	0.23884	0.156214
Tarm1	0.483631	2.11408	0.440388	0.142224	0.791625	0.42912	1.37755	0.667964	1.19074	1.11954
Draxin	0.483642	0.176177	0.0733996	0.0711135	0.0263881	0.0715216	0.114799	0.0890638	0.0248076	0.0266562
Igf2bp3	0.484143	0.317448	0.396769	0.227799	0.190191	0.687319	0.413704	0.133734	0.2086	0.160103
Gsdmc4	0.484732	0.227024	0.189167	0.488735	0.136016	0.921636	0.295862	0.114769	0.191804	0.206097
Atp13a4	0.48503	0.227094	0.283906	0.122244	0.408295	1.09114	1.18413	0.114825	0.351853	0.412444
Asic1	0.486507	0.613458	0.204465	0.231113	0.220523	0.199233	1.27915	0.434174	0.0345525	0.148509
Akr1c12	0.487454	3.19619	1.83096	1.29013	1.55587	2.91946	2.60333	0.807893	1.12514	1.69258
Htr3a	0.489361	0.458189	0.668514	0.616783	0.892613	0.186117	0.298356	0.115815	0.710041	0.138651
Gcnt3	0.489455	0.213954	0.0891382	0.316661	0.192278	2.08458	0.139414	0.0540806	0.0903809	0.16186
D330045A20Rik	0.489992	0.741423	0.154447	0.432284	0.518239	0.601981	0.483117	0.0624692	0.626401	0.822651
D3Bwg0562e	0.490292	0.803699	1.07149	0.432548	0.505592	1.4356	0.733176	0.365668	1.2675	1.67811
Zfp454	0.491701	0.460576	0.57566	0.805612	0.413914	0.186977	0.900346	0.756722	0.64854	0.487807
Cacng2	0.492354	0.322832	0.134499	0.0868736	0.0967084	0.262116	0.21036	0.204004	0.136374	0.0976911
Pcdhb14	0.493053	0.134704	0.897934	0.471233	0.52458	0.21874	0.877744	0.136195	0.151742	0.326099
Chrnb3	0.493453	0.303246	0.0842112	0.02718	0.06055	0.164113	0.263417	0.178887	0.0569235	0.152962
Syt1	0.493615	0.0968965	0.0403693	0.179315	0.0871184	0.314852	0.126277	0.0735096	0.0272881	0.0586622
Tex11	0.49366	0.182722	0.380631	0.232972	0.14733	0.148357	0.476246	0.144401	0.154375	0.221172
Hdx	0.49417	0.43203	0.179994	0.0871939	0.32355	0.175388	0.281514	0.109203	0.0912515	0.26147
Upk1b	0.494297	1.89062	0.67515	1.67165	0.0809082	3.07008	0.703967	0.341347	0.380312	0.490383
Gm906	0.494435	0.147362	0.920916	0.396549	0.397297	0.239294	0.960223	0.521476	0.373502	0.936447
Insc	0.494641	0.202707	0.67562	0.272741	0.364341	1.15208	0.528343	0.46114	0.513779	0.613405
D930020B18Rik	0.494687	0.405452	0.168921	0.363688	0.20243	0.548663	0.528392	0.170809	0.380613	0.408975
Alb	0.495005	4.17304	2.51129	2.62024	1.59733	3.76467	2.41706	3.34023	2.80746	1.33294
4930412C18Rik	0.49611	0.464706	0.726028	0.312629	0.591637	0.94327	0.757017	0.704776	0.556203	0.632805
Ccdc85a	0.496678	0.43159	0.232837	0.479057	0.39467	0.480919	0.439844	0.249811	0.357042	0.299067
Ndst3	0.497039	0.257292	0.107194	0.23079	0.0513834	0.348171	0.447077	0.195106	0.096612	0.155717
Rundc3b	0.498647	0.125753	0.209567	0.30456	0.376709	0.306307	0.327767	0.413222	0.354148	0.266376
4921506M07Rik	0.499068	2.61787	0.681666	1.84922	0.882243	0.79707	2.55874	0.413571	0.552936	0.693162
Kntc1	0.499103	0.523612	0.545372	0.228967	0.274495	0.106284	0.0852975	0.049632	0.0552975	0.138642
Pus7l	0.499363	1.146	0.477449	0.440551	0.294255	0.930466	0.213355	0.372434	0.737685	0.148623
Nanos1	0.501435	0.117424	0.146764	0.347584	0.175879	0.190679	0.153029	0.0890427	0.132276	0.0355332
Cpne4	0.501601	1.01198	0.79053	0.578687	0.833669	0.71895	1.97825	0.671466	0.463119	0.727304
Nap1l3	0.503591	0.3302	0.825414	0.621994	0.44512	0.536196	0.430322	0.375587	0.371965	0.649484
Ncan	0.50399	0.190651	0.0794296	0.119709	0.171336	0.0515982	0.0828199	0.0642538	0.0536913	0.0384615
Kif14	0.505427	0.207127	0.129441	0.181147	0.217166	0.084086	0.134966	0.0916212	0.0583314	0.094017
Ccdc173	0.505873	1.38207	0.34548	0.595059	0.82803	1.12214	0.720453	0.558946	0.934125	0.418222
Sfrp2	0.505989	0.47396	0.0987315	0.255084	0.141981	0.962054	0.308837	0.119802	0.333693	1.14739
Fam198a	0.506181	0.33438	0.319092	0.137649	0.152957	0.414572	0.217883	0.0967975	0.257173	0.115883
Tdrd1	0.506267	0.093697	0.117232	0.024436	0.084293	0.152251	0.122108	0.0711255	0.0263871	0.056744
1700055N04Rik	0.506525	0.474462	0.889523	0.702223	0.781721	1.3483	0.618327	0.359786	0.668093	0.861452
3300002I08Rik	0.507046	1.66233	0.346282	0.44733	1.49391	0.674844	2.16637	0.840365	0.70222	0.503031
Reln	0.507582	0.773992	0.499818	0.562356	0.556462	0.534162	0.75651	0.234768	0.359655	0.245926
Cntn2	0.507948	0.285477	0.178405	0.153643	0.128277	0.193155	0.186019	0.108239	0.0937958	0.215968
Slc12a5	0.508865	0.227494	0.157966	0.244873	0.204446	0.0615696	0.296474	0.210845	0.0427115	0.0688413
Bmp15	0.509329	0.303602	0.379463	0.490192	1.00042	1.72552	0.395659	0.268592	0.299252	0.321552
Gli3	0.509882	0.16177	0.449314	0.42081	0.177688	0.131346	0.702738	0.149931	0.258161	0.0979054
Wnt11	0.510545	0.502139	0.209203	0.0450416	0.0501407	0.1359	0.218132	0.211541	0.188551	0.1013
Baiap3	0.512653	0.395461	0.782601	0.718321	0.296163	0.802713	0.515371	0.674728	1.05802	0.718014
Nsg2	0.512715	0.840456	0.700307	0.395789	0.314711	0.682389	0.273824	0.63732	0.710071	0.190746
Adamtsl3	0.514696	0.124993	0.260375	0.134542	0.224659	0.152228	0.325786	0.0315942	0.052801	0.113471
Pvalb	0.516497	1.69331	3.99768	1.82267	2.70535	6.41594	13.9761	2.14007	3.49706	5.46568
Gm20139	0.517373	0.230715	0.18381	0.103478	0.161272	0.24977	0.10021	0.13608	0.0216551	0.116364
Ccne2	0.518096	0.15417	0.450327	0.74538	0.370053	0.250335	1.20741	0.234047	0.478348	0.373658
Sbspon	0.518281	1.18941	0.566328	1.82897	0.101801	1.24163	0.221437	0.214746	0.143556	0.205671
Vmn1r18	0.518455	2.2663	0.236049	0.304929	0.169725	1.84007	0.738372	1.00248	1.27648	0.342899
Slc6a4	0.518478	1.18986	1.41636	1.05205	1.57851	4.41638	0.664564	2.14828	3.06369	1.90318
Bmx	0.519527	0.15484	0.12902	0.166669	0.231922	0.125719	0.807163	0.234832	0.0872127	0.187423
Naip7	0.520177	0.852748	0.355277	0.495467	0.153441	2.27156e-05	8.83782e-06	0.143698	0.0800494	0.114688
Tmc3	0.520224	0.319787	0.0888204	0.258162	0.0957962	0.346192	0.555669	0.215551	0.210137	0.451592
Pcdhgc4	0.521013	0.111812	0.254908	0.22305	0.208697	0.354959	4.07753e-09	0.397578	0.354006	0.452533
Spag6	0.522247	1.33168	0.158517	0.255966	0.170966	0.308922	0.247924	0.14426	0.0535756	0.402975
Lrtm2	0.522532	1.03415	0.226583	0.585422	0.464689	0.772764	2.12635	0.378051	1.14875	0.28801
Mn1	0.522716	0.745087	0.434589	0.340853	0.558	0.181487	0.388404	0.452001	0.503597	0.315655
Zfp354a	0.523412	0.800791	1.00088	0.892751	1.19943	2.7865	0.894518	1.2434	1.15982	1.35009
Gm3336	0.524353	1.71907	0.716203	0.231299	0.257484	0.348939	0.560079	0.760418	0.363094	0.260101
Rarres1	0.52512	1.03295	0.2869	0.18531	0.515721	0.55912	0.448719	0.522192	0.0969668	0.312577
Camk1g	0.525142	0.765179	0.717281	0.36034	1.31801	0.310635	0.997195	0.0483531	0.323236	0.173661
Mcm10	0.525306	0.927333	0.772697	0.677333	0.634958	0.215122	0.34529	1.27246	0.298465	0.320705
Csrnp3	0.526089	0.517408	0.592822	0.406112	0.348751	0.805208	0.730489	0.32697	0.595019	0.587164
Gm5415	0.526234	0.246462	0.154023	0.132645	0.258408	0.100055	0.321193	0.186893	0.0694089	0.074581
Ndrg4	0.526618	0.318132	0.397723	0.599454	0.285973	3.22986	0.207216	0.120635	0.224032	0.433336
P2rx1	0.527844	0.384558	0.480647	0.25871	0.575996	1.09282	0.250581	0.243009	0.379049	0.930958
Htra4	0.528053	0.649198	0.540942	0.465862	0.324126	0.527102	0.282015	0.218795	0.121885	0.458387
Kif5c	0.528398	0.533023	0.305346	0.34066	0.279429	0.486873	0.868307	0.185255	0.225166	0.342755
Themis	0.529899	0.463266	0.530771	1.09081	0.381638	0.188069	0.301868	0.117099	0.260931	0.0700938
4931406B18Rik	0.531409	0.464586	0.145168	0.156274	0.104379	0.565815	0.454093	0.14679	0.130837	0.140587
Amdhd1	0.532409	0.775767	0.404003	0.208758	0.116195	0.314933	0.758245	0.196089	0.273091	0.704257
Slc2a3	0.532927	0.349435	0.582331	0.658227	0.383818	0.189144	0.758983	0.206094	0.164014	0.422965
Serpinc1	0.533198	1.09254	0.728284	0.294001	0.130914	0.354825	0.284763	0.276159	0.369219	0.396732
Phex	0.533305	0.291403	0.0303513	0.176436	0.109117	0.118299	0.284821	0.184143	0.0615489	0.110225
Abcb1a	0.533894	2.94795	2.76341	2.72693	2.73208	3.36589	2.88136	1.39715	3.37271	2.23017
Itga2b	0.534301	0.404234	0.224551	0.616413	0.766925	0.656417	0.526805	0.340591	0.607151	0.611619
Atp8a2	0.535503	0.627008	0.0522452	0.236218	0.375656	0.101817	0.326851	0.0950924	0.24721	0.0758947
Nr4a2	0.535863	0.461147	0.192125	0.354564	0.657839	0.594332	0.200299	0.112867	0.206147	0.0886032
Cyp26b1	0.536307	0.0975845	2.03477	0.893693	0.731512	1.74481	1.65478	0.148121	1.12785	1.18233
Kcnmb1	0.536546	0.21988	0.595447	0.177508	0.362273	0.26779	1.14621	0.222314	0.21673	0.299417
Nup62cl	0.536696	0.439883	0.916327	0.473487	0.263545	0.357153	1.71979	0.111188	0.495521	0.665557
D030045P18Rik	0.536911	0.502925	0.20953	0.473677	0.225986	0.612508	0.655421	0.127123	0.849806	0.837036
Proz	0.537757	1.17534	0.816123	0.263568	0.352088	0.954291	0.510574	0.841749	0.937835	1.12627
Gsdmc3	0.538179	0.882197	0.091886	1.42439	0.132137	3.40233	0.287424	0.222991	0.186334	0.266959
Gpr151	0.538389	0.882541	0.245125	0.237491	0.528753	0.238853	0.766762	0.446156	0.0828475	0.178042
Itm2a	0.538743	0.588747	0.367929	1.0298	0.440916	1.19505	0.383633	0.446449	0.248705	0.0890794
Upp2	0.540516	1.18137	0.246093	1.03319	0.619315	0.239797	0.384896	6.42016	0.332699	0.0893727
Defb42	0.541142	3.54822	1.1087	0.954819	0.797185	2.88089	2.31205	2.01797	1.24907	0.536857
P2ry1	0.541368	0.893026	0.956724	1.43753	0.687909	1.35085	1.0794	1.22487	1.09963	1.08096
Fam83b	0.542234	0.444422	0.185157	0.199322	0.266264	0.721677	0.772238	0.299561	0.125159	0.582769
Syt7	0.542549	0.140918	0.361763	0.232333	0.301743	0.934673	0.562561	0.421415	0.44571	0.54431
Chst9	0.542616	0.355788	0.592918	1.24465	0.213161	0.288874	0.463669	0.53959	0.300592	0.322991
Impg2	0.542914	0.329614	0.21972	0.301575	0.217228	0.267623	0.429559	0.149968	0.129957	0.199487
Ano4	0.543245	0.447442	0.0465666	0.298978	0.0670018	0.272446	0.583114	0.141381	0.126009	0.270831
St6galnac3	0.543369	0.118761	0.989569	0.415458	0.498067	0.7714	1.54771	0.210132	0.234119	0.610942
Cacna1e	0.543374	0.106886	0.252342	0.450616	0.266824	0.0289278	0.0464317	0.12608	0.16054	0.0539071
Trpm1	0.544419	0.162218	0.133792	0.216042	0.1443	0.259521	0.104627	0.0817581	0.135235	0.145766
Sp6	0.544442	0.274604	0.286016	0.147791	0.370175	0.445917	0.357869	0.173528	0.0773344	0.124646
Pgr	0.544755	0.264586	0.192907	0.231399	0.19815	0.26853	0.431016	0.133757	0.0558847	0.140114
4921536K21Rik	0.545129	0.536153	0.148916	0.0961853	0.160611	0.290212	0.232908	0.0451741	0.201323	0.324487
Lgals6	0.545763	3.53481e-06	0.00328149	0.0945905	1.84612	2.75906	0.388084	3.65993e-06	0.724619	1.62838
Gm2115	0.545785	0.255619	0.31949	0.412719	0.153148	0.415087	0.666253	0.516897	0.215963	0.541463
2010002M12Rik	0.546114	0.137724	0.344273	0.370612	0.577596	0.447286	0.717936	0.278497	0.543003	0.583466
Cxxc4	0.546271	0.162811	0.101746	0.109531	0.0975443	0.264382	0.106089	0.0205767	0.0229255	0.0739016
BC035044	0.546439	1.89798	1.58148	0.964188	1.69972	0.436361	0.233466	0.271694	0.266888	0.0542108
Ackr4	0.547057	0.672562	0.467008	0.482628	0.268632	1.09214	0.876494	0.170002	0.315679	0.203522
Pnma1	0.547075	0.797138	0.0830266	0.107254	0.0596982	0.647218	0.519422	0.352609	0.168368	0.241219
Runx1t1	0.549358	0.312779	0.311614	0.348573	0.273728	0.317456	0.305692	0.232619	0.154164	0.30407
Ak7	0.550046	0.751375	0.187824	0.444826	0.180067	0.610062	0.587523	0.56977	0.126962	0.272845
Brdt	0.550211	0.487343	0.203041	0.314744	0.291982	0.6331	0.508092	0.369556	0.0860195	0.294947
Zfp831	0.550239	0.277528	0.231249	0.336071	0.277123	0.112666	0.12056	0.0467667	0.0260526	0.0419909
Galnt15	0.551486	1.20535	0.836959	0.486535	0.782333	0.815545	0.785415	1.01558	0.848628	0.182373
G630071F17Rik	0.551895	0.15078	0.0628185	0.202874	0.0451681	0.122423	0.589498	0.114337	0.0424629	0.273763
1810010H24Rik	0.552407	0.45276	0.565891	0.487348	0.40689	1.10282	0.590045	0.343329	0.127507	0.548033
Fst	0.552476	0.805007	0.251538	0.541565	0.180862	0.326804	1.0491	0.15261	0.113353	0.609001
Gm7173	0.552527	0.329351	0.0686077	0.265884	0.0493306	0.133705	0.214608	0.0832493	0.0463761	0.0498319
Nat1	0.5527	0.3624	0.150984	0.0975212	0.108561	0.294242	0.472286	0.274809	0.102059	0.109665
Lrrc34	0.553035	0.518028	0.107911	0.209101	0.232773	0.841202	1.01265	0.0654703	0.145888	0.235138
Aspn	0.553138	0.805815	0.839479	0.759141	0.663975	0.490636	0.524874	0.764009	0.397195	0.487776
4921507P07Rik	0.553221	0.403046	0.167918	0.271148	0.543319	0.490866	0.262628	0.152815	0.283766	0.0609822
Hoxa11os	0.553354	0.77749	0.647841	0.976367	0.621085	0.420844	1.01324	0.0655081	0.437916	0.392123
Pak3	0.553958	0.332547	0.184751	0.253625	0.232505	0.450091	0.144309	0.119932	0.109268	0.127626
Itga10	0.554364	0.181746	0.151439	0.097815	0.326665	0.0737821	0.118427	0.275637	0.15355	0.274987
Pcdhb18	0.554927	0.36386	0.227389	0.220307	0.245247	0.369285	0.118547	0.091972	0.4355	0.275266
Klhl31	0.556249	0.291782	0.273517	0.471108	0.196666	0.177679	0.190128	0.258135	0.102715	0.309033
Tacr1	0.556394	0.182411	0.22799	0.0736297	0.0819652	0.444313	0.118861	0.0230538	0.0256854	0.0275994
Bco2	0.556514	1.59644	0.855148	1.04331	1.63966	1.29619	1.7833	4.03529	1.54146	1.5183
Ube2cbp	0.556894	1.30411	0.325993	0.561493	0.156265	0.635304	0.339907	0.46149	0.440717	0.0789263
Fhdc1	0.557201	0.308107	0.380534	0.456089	0.20521	0.500374	0.100315	0.253145	0.108466	0.18649
Efhc2	0.559394	0.916973	0.305626	0.0987024	0.494444	0.595613	0.478006	0.417206	0.0516478	0.332979
Lef1	0.560129	0.816731	0.109145	0.384469	0.196266	0.828908	0.170683	0.206443	0.114888	0.31127
Foxp2	0.560186	0.284098	0.177546	0.0764504	0.184347	0.230667	0.370242	0.125672	0.0800081	0.22445
Fam189a2	0.56077	1.10307	1.14892	0.841034	0.881173	1.34342	0.479182	0.325292	0.414199	1.22392
Aldh1b1	0.561291	0.613388	1.44813	1.04539	0.367496	0.996053	1.86522	0.413452	1.15162	1.91803
Plp1	0.561922	0.55267	0.614014	0.545316	0.386305	0.598304	1.20041	0.605354	0.726336	0.334483
Pradc1	0.561995	0.556705	2.30301	2.0567	2.33587	4.74552	0.72551	2.32878	1.0129	1.34776
Zfpm2	0.56234	0.460901	0.384044	0.297667	0.110455	0.299374	0.360393	0.326202	0.10384	0.111577
Gm14446	0.562834	1.27739	0.886997	1.03126	1.22835	0.345686	0.554857	0.699593	0.179861	0.386545
Scn3a	0.564502	0.142361	0.0988515	0.102158	0.156369	0.192645	0.0618424	0.0719685	0.120276	0.100519
Atp7b	0.564749	0.877027	0.690181	0.445791	0.350299	0.553842	0.507981	1.47789	0.603752	0.67823
Fbxl16	0.56488	1.19053	1.04711	0.605141	0.713274	0.644414	0.517172	0.367799	0.745061	0.680494
Lypd6b	0.565675	2.0606	0.858493	1.38626	0.308639	1.67305	1.07416	0.416682	0.290154	0.74826
Zfp286	0.566561	0.619148	0.257951	0.374876	0.139105	0.377027	0.403442	0.117375	0.174365	0.187358
A4gnt	0.568172	1.69339	2.11651	1.00251	1.21746	2.19985	3.08959	3.42427	2.33678	2.20345
Mylk4	0.568727	0.324269	0.135098	0.21815	0.36427	0.263283	0.105648	0.225403	0.0913209	0.220783
C030034I22Rik	0.570542	0.510134	0.354223	0.411829	0.254695	0.552256	0.443211	0.429818	0.526771	0.257284
Akr1c20	0.57116	0.749008	0.312054	0.201557	0.224375	0.60814	1.46418	0.189325	0.527341	0.453309
Entpd3	0.57282	0.13414	0.0558859	0.0721938	0.0401834	0.326736	0.174814	0.135625	0.0377767	0.0405917
Ncam2	0.573625	0.712829	0.312443	0.201804	0.478695	1.1521	0.244332	0.494333	0.269221	0.597106
Tlr11	0.573961	0.868478	0.723656	0.38951	0.346885	0.117523	0.377272	0.219523	0.203818	0.175205
Wdr89	0.574107	0.209842	1.0452	0.393944	0.750856	0.169583	0.544701	0.475332	0.824229	0.44328
Myo15	0.575551	0.285909	0.0482601	0.138488	0.37681	0.219573	0.100558	0.0722576	0.0322071	0.242251
Cetn4	0.575651	0.943622	0.589703	1.26964	1.41337	1.14923	2.45949	2.0274	0.797232	1.57051
Amph	0.576192	0.145309	0.121078	0.117307	0.0435291	0.235961	0.189369	0.0367294	0.20461	0.0439715
Slc22a26	0.57675	0.472712	0.689299	0.63603	0.920444	1.34333	2.46418	2.15075	2.8622	4.0768
Lypd6	0.577832	0.794595	0.331047	0.356379	0.436397	1.29033	0.690342	0.836888	0.372963	0.56106
Tmem254a	0.577921	1.89081	0.263121	1.56824	1.51696	1.48678	3.58447e-90	0.722953	0.787327	0.574105
Tead4	0.578327	0.157969	0.19747	0.297622	0.0473216	0.256548	0.617696	0.439313	0.311472	0.239055
Rph3a	0.578446	0.111553	0.32533	0.120075	0.233921	0.181146	0.145378	0.19738	0.0628316	0.0337568
Ica1l	0.579424	0.126641	0.211046	0.204473	0.189684	0.308469	0.330081	0.160054	0.106994	0.191612
Apc2	0.579843	0.25013	0.166736	0.228853	0.194817	0.121852	0.325974	0.240254	0.0704419	0.181658
Gpr22	0.580385	0.300437	0.0834459	0.134745	0.0599997	0.325244	0.261023	0.151881	0.112812	0.0606094
F5	0.581149	1.16775	1.99725	0.959254	1.10467	1.14773	0.640769	0.248563	0.450022	0.836923
Slc25a14	0.582307	1.90906	1.19293	1.28432	0.858348	0.516665	1.65861	1.04553	0.896568	1.34796
Acot5	0.582312	2.22726	1.7233	1.02746	1.9063	2.06671	0.829316	1.20639	0.98567	1.44425
F13a1	0.582636	0.359014	0.299328	0.418843	0.143419	0.194258	0.311801	0.121016	0.0673793	0.144941
Ube2u	0.582726	2.22884	0.795933	0.34273	1.6215	2.58523	1.24486	1.36821	1.25538	2.31244
Exo1	0.582952	0.249284	0.242334	0.313049	0.298705	0.337334	0.108291	0.0840146	0.0702037	0.025145
Skint3	0.583246	0.254937	0.159319	0.20581	0.420033	0.103495	0.332239	0.0322199	0.0717957	0.231438
Zfp711	0.583311	0.212484	0.265578	0.514613	0.286435	0.258783	0.553826	0.161127	0.2992	0.257197
Gabrb3	0.583689	0.748758	2.18381	0.959994	0.648014	0.466991	0.6505	0.399571	0.398319	0.497283
Nphp4	0.583976	0.54701	0.189914	0.294399	0.300417	0.518155	0.118812	0.115222	0.128375	0.331058
Gm3604	0.584098	0.159578	0.33242	0.472365	0.478037	0.518264	0.623895	0.0806724	0.179762	0.144868
Sall3	0.585194	0.661562	0.716618	0.516273	0.653991	1.18171	0.258648	0.852829	0.484406	0.620599
Plekhn1	0.585862	0.213413	0.266739	0.574292	0.319653	0.346552	0.556248	0.431552	0.180305	0.0645803
Dlg2	0.586244	0.292115	0.699796	0.808104	0.35011	0.875282	0.602093	0.272464	0.715624	0.605842
F630111L10Rik	0.587021	0.372488	0.051729	0.300708	0.20457	0.252028	0.161811	0.188306	0.0524502	0.0939311
Etohd2	0.587614	0.444569	0.493914	0.518409	0.22196	0.601596	1.15874	0.636778	0.459067	0.807177
B3galt1	0.588574	0.350839	0.438503	0.566461	0.57804	0.142428	0.342914	0.133021	0.197607	0.159249
Gng7	0.588644	0.137778	0.401993	0.296744	0.289043	0.559565	0.538855	0.139377	0.155266	0.208551
Ceacam20	0.589129	0.321905	0.20117	0.0866242	0.0482154	0.130682	0.839025	0.0406836	0.226638	0.0487053
Slc22a14	0.589226	0.214639	0.178847	0.231036	0.257191	0.522813	0.279721	0.488284	0.120894	0.259805
Kcng3	0.589753	0.276211	0.0575379	0.222984	0.165485	0.336395	0.359963	0.104726	0.155574	0.167166
BC090627	0.590386	5.63482e-09	1.60265	0.631391	1.17125	7.77124e-10	4.28988e-10	0.595101	0.418074	8.89423e-06
Wscd2	0.591177	1.21134	1.31215	0.65194	0.544309	1.77034	1.10505	0.581757	0.477595	0.769776
Adamts14	0.592514	0.441484	0.331078	0.308887	0.317405	0.143381	0.11507	0.15623	0.298395	0.32063
Efs	0.592643	0.518121	0.215861	0.348564	0.0776048	0.315507	0.506418	0.229187	0.145914	0.195983
Akap6	0.592784	0.132505	0.165614	0.106971	0.119081	0.107585	0.287806	0.133972	0.0995102	0.133657
6720489N17Rik	0.594901	0.177305	0.221608	0.811111	0.318683	0.143959	0.462133	0.179268	0.199731	0.375575
Zfp879	0.594909	0.975191	0.731317	0.524845	0.175278	0.633427	0.254177	0.443694	0.329561	0.236079
Kif27	0.597049	0.103021	0.0858418	0.277228	0.493779	0.167291	0.134259	0.130202	0.0290129	0.374098
Chit1	0.59755	0.559725	0.349792	0.225932	0.335345	1.13614	0.364722	0.424441	0.315261	0.338753
Gm6531	0.597769	0.195976	0.163296	0.421894	0.234828	0.159118	0.255399	0.0495363	0.0551909	0.177911
Dpf3	0.597958	1.96235	1.22539	0.46362	0.663768	0.777788	0.417229	0.446541	1.34726	1.30158
Peli3	0.598513	0.735823	0.510935	0.396018	0.514325	1.39401	0.639292	0.123995	0.207223	0.296887
Palmd	0.598553	0.588698	0.572286	0.422448	0.529056	0.47798	0.255734	0.793621	0.276317	0.475051
Gucy2e	0.598962	0.436371	0.159077	0.102748	0.0980403	0.0442877	0.142172	0.0965128	0.0460842	0.0990365
Lphn3	0.599648	0.393183	0.294857	0.42322	0.164896	0.255389	0.102481	0.198768	0.310041	0.214164
1700120E14Rik	0.600154	0.245947	0.512336	0.397103	0.515735	0.399382	0.961567	0.621674	0.554111	0.297701
Cxcr5	0.600359	0.357863	0.745471	1.78156	0.643215	0.290559	0.466374	0.0904562	0.100782	0.162438
Ano3	0.601082	0.909515	0.726274	0.265145	0.204343	0.923075	1.97549	0.402318	0.576312	0.642193
Palb2	0.601576	0.862854	0.564905	0.597067	0.443106	0.600492	0.160641	0.342731	0.17357	0.186504
Gm14405	0.602058	0.281974	0.117477	0.531151	0.253407	0.686827	0.367473	0.213822	0.555869	0.170654
Gpr81	0.602934	0.141192	0.764711	0.569919	0.296071	0.802464	0.368008	0.571021	0.755491	0.939965
Apold1	0.603124	0.42371	0.941479	0.912157	1.48082	0.344022	0.184062	0.5355	0.357977	0.384652
Fndc7	0.604109	0.754482	0.550091	0.304547	0.197762	0.290538	0.245797	0.0715129	0.0755808	0.114153
Plag1	0.604454	0.792669	0.454086	0.453275	0.415544	1.04583	0.129127	0.651173	0.390657	0.629651
Dcaf12l1	0.605304	0.661226	1.2678	0.534015	0.911576	0.321944	1.03418	0.601946	0.298014	0.640553
Zpld1	0.606652	1.08484	0.828613	0.535204	0.595793	0.587209	0.942524	1.18826	0.305515	0.765988
Fbxl22	0.607772	0.468835	0.488319	0.536192	0.210668	0.666156	0.152749	0.444399	0.330085	0.177341
Proser2	0.60881	0.665298	0.609808	0.617783	0.159437	1.62057	1.04044	0.369974	0.149888	0.201324
Trem1	0.609776	0.153779	0.0640677	0.0827632	0.0921326	0.374571	0.200407	0.0777405	0.129922	0.0930689
Nwd1	0.610774	0.0588939	0.0981464	0.0950896	0.194067	0.0956352	0.0767516	0.0595459	0.0331716	0.0356434
Elf5	0.610844	0.444989	0.0926862	1.85625	0.0666437	1.98732	0.289927	0.22497	0.125318	0.404
Arhgef9	0.61378	0.731727	0.381068	0.492266	0.520595	0.222791	0.715199	0.60111	0.41214	0.415173
Papolb	0.613862	0.603755	0.0838462	0.487409	0.422012	0.326804	0.262275	0.661309	0.226707	0.1218
Zfp667	0.614409	0.88126	0.891659	0.609804	0.301706	0.511085	0.820339	0.350042	0.779999	0.800026
Gfra1	0.614739	0.719782	0.779683	0.774769	0.517488	1.16882	0.187607	0.582201	1.29732	1.00193
Wnt16	0.614813	0.287948	0.239932	0.154973	0.431292	0.701378	0.750517	0.36392	0.0810922	0.609945
Bard1	0.614905	0.167995	0.489933	0.38426	0.176137	0.0681997	0.109467	0.23355	0.212899	0.228763
Zfp791	0.615242	1.21023	0.588243	0.434226	0.60423	0.491308	0.788593	0.560827	0.68165	0.427259
Nsun7	0.615837	0.734179	0.382345	0.148175	0.164949	0.5961	0.717596	0.371153	0.0516901	0.166626
Socs1	0.615891	0.403805	1.17773	1.19539	1.08877	0.327861	0.526246	0.102069	0.34118	0.244399
Rgs9	0.616144	1.13145	0.519649	0.361347	0.113548	0.193687	0.247593	0.434088	0.218339	0.432519
Car11	0.616421	0.673636	0.701631	0.63446	0.605388	0.546943	0.438947	0.25541	0.284565	0.407693
Tbxa2r	0.617033	1.59552	0.997101	0.85871	0.796601	0.64771	1.58781	0.672164	0.374442	0.724233
Cenpk	0.61734	0.358906	0.598132	0.772674	0.967671	1.16568	0.935482	0.453613	0.0820403	0.868888
Neto2	0.617624	0.566958	0.33744	0.32693	0.315416	0.0657612	0.211106	0.184254	0.159667	0.245093
Dclk2	0.618059	0.545055	1.05883	0.537125	0.341107	0.442545	0.445298	0.230355	0.160396	0.615484
Flnc	0.619266	0.0990357	0.185673	0.159902	0.192838	0.482459	0.0645325	0.100132	0.0976169	0.0599377
Cntn3	0.620057	0.176767	0.184114	0.11892	0.158859	0.215283	0.34555	0.111703	0.124454	0.187219
Rs1	0.620588	0.31301	0.0652037	0.105288	0.234415	0.381212	0.30594	0.0988985	0.0881503	0.0236797
Xkr4	0.620857	0.127216	0.053001	0.068467	0.304872	0.309869	0.16579	0.032156	0.10748	0.0384963
Shank1	0.621216	0.239603	0.0748681	0.241788	0.143552	0.0972701	0.0780637	0.181692	0.0506079	0.19939
1700030J22Rik	0.621279	0.156679	0.456934	0.0421622	0.281612	0.254425	1.22512	0.277224	0.30887	0.42671
3632451O06Rik	0.621938	3.39832	2.54847	1.87469	1.93422	2.89715	4.87162	1.88977	2.63186	2.3138
Gfra4	0.62292	0.717097	0.597631	0.289477	0.40783	0.291047	0.443389	0.181259	0.302948	0.434048
Gm8363	0.624174	0.454739	0.568365	0.367109	0.272446	0.184607	0.296312	0.0574716	0.128064	0.550428
Tmem254c	0.624946	0.026742	1.04821	1.56949	0.919651	3.29093	0.0350111	0.00675421	0.00756157	2.22199
Stac	0.625305	0.5591	0.0776447	0.100302	0.279142	0.453948	0.242876	0.0471074	0.209939	0.39477
Unc5c	0.625394	0.732258	1.30166	0.735651	1.14066	0.911628	0.954291	0.62931	0.618658	0.901117
Gm14308	0.626582	0.533021	0.139268	0.139387	0.241222	0.466091	2.3743e-11	0.27143	0.153076	0.13613
Gper1	0.626868	0.373665	0.62271	0.603316	0.503712	1.36525	0.486967	0.377801	0.315696	0.734978
Fgfbp1	0.627743	0.823158	1.20041	0.553812	0.589487	1.67097	2.14562	1.76876	1.62288	2.02462
Slc18a2	0.629486	0.242793	0.15173	0.163338	0.109097	0.492825	0.316412	0.214796	0.239315	0.183677
Rragb	0.629685	0.412878	0.430037	0.22221	0.556573	0.167613	0.807105	0.521811	0.348826	0.562228
Exoc3l	0.630017	0.751084	0.547609	0.303173	0.618741	1.52456	0.244706	0.427162	0.528803	0.965953
Bbox1	0.630187	0.295148	0.245931	0.238272	1.23782	1.43783	1.15393	0.447624	0.58184	0.446569
Cwh43	0.630295	2.06639	2.08052	2.36327	2.26972	4.1944	2.69296	2.78569	3.24916	3.49128
Lpar3	0.63081	3.76014	4.30805	2.42844	3.94239	2.90031	2.45014	3.99186	3.2827	3.29975
Wdr78	0.631195	0.60863	0.709994	0.851663	0.911613	0.592996	0.475906	0.584599	0.685612	0.589361
Ppp1r3b	0.632344	0.218222	0.50004	0.763402	0.326856	0.708721	0.142195	0.193058	0.184368	0.297159
Mybl1	0.634168	0.649715	0.757922	1.01406	0.38926	0.316513	0.338688	0.394144	0.109784	0.432538
1700028J19Rik	0.634173	3.32657	2.77185	1.45466	1.12108	1.01285	0.541906	2.41744	2.57629	2.13912
Raver2	0.634405	0.693288	0.38512	0.590782	0.311525	1.03198	0.752921	0.408895	0.325408	0.664347
Capn6	0.635456	0.651035	0.379731	0.490539	0.702093	1.05719	1.18782	0.526594	0.77005	0.51222
Kif18b	0.635793	0.277922	0.289472	0.224365	0.124883	0.225653	0.181097	0.210749	0.0391344	0.168202
Tbr1	0.636701	0.347899	0.0966286	0.0312064	0.312653	0.0941562	0.151129	0.11725	0.0653172	0.0701844
Usp44	0.637941	0.501103	0.46096	0.170135	1.32577	0.256666	0.859032	0.119857	0.044513	0.33481
Nepn	0.638306	4.44689	3.37841	1.83017	3.44785	1.27431	2.72718	1.78522	1.32601	3.48288
Ccr9	0.638747	0.638294	0.310254	0.314915	0.159337	0.345481	0.415873	0.188233	0.20972	0.193152
Ppm1e	0.639219	1.01169	0.692456	0.758397	0.562836	0.410711	0.565053	0.438383	0.447722	0.568555
Dlgap1	0.63929	0.607821	0.219822	0.265548	0.155098	0.608369	0.22491	0.334907	0.290659	0.566643
Prdx6b	0.6396	0.4839	0.672013	1.25876	0.966388	1.4406	1.05104	1.427	1.13564	0.780967
Slfn3	0.640923	2.62654	1.75085	0.918838	0.786813	1.06628	1.02689	0.995857	0.813659	1.19221
Ttll7	0.642003	0.451023	0.657674	0.58662	0.360292	0.122066	0.0979635	0.266009	0.359883	0.204724
Sncaip	0.642533	1.17989	0.382315	0.388077	0.334074	0.532144	0.34149	0.25057	0.586687	0.238009
Igsf9b	0.642542	0.978038	0.20427	0.706488	0.195166	0.397463	0.637965	0.164679	0.321389	0.164304
Gm14827	0.642582	0.601907	0.125384	0.0809861	0.0901543	0.244352	0.196104	0.152142	0.0423774	0.136606
4930474G06Rik	0.642631	0.17557	0.0731464	0.141737	0.26297	0.427649	0.457611	0.26627	0.0494441	0.0531285
Palm2	0.642871	0.166391	0.231075	0.40298	0.149534	0.090065	0.0722813	0.210291	0.109338	0.151053
Naip6	0.642936	5.63251e-06	1.13208e-06	0.229946	0.215777	0.276004	0.177209	1.32195e-06	1.42855e-06	4.62436e-07
Akr1c18	0.643117	3.79517	2.28389	1.02127	1.64218	6.84756	6.59458	0.746119	9.02542	15.9506
Lrriq3	0.645918	0.352935	0.367603	0.474872	0.528631	0.573116	0.689927	1.02592	0.49697	0.480603
Ccdc103	0.646985	0.265138	0.662777	0.214045	0.238277	0.215273	0.345533	0.40211	0.448012	0.722094
Emr4	0.647104	0.530374	0.883865	0.606572	0.317761	0.215313	0.518395	0.100546	0.560117	0.200619
Nrip3	0.647244	0.235773	0.0491143	0.793078	0.141258	0.287146	0.614528	0.119192	0.298794	0.21404
3110099E03Rik	0.647447	0.176885	0.736945	0.523595	0.211953	0.71809	1.61364	0.357687	0.846849	0.856426
Lrrn3	0.647768	0.530746	0.386691	0.893037	0.357807	0.969792	0.345721	0.369021	0.261612	0.321275
Kcnip2	0.647877	1.4681	0.52423	1.01657	0.782695	1.917	1.23077	0.716158	1.19633	1.99994
Ncrna00086	0.648017	0.151749	0.316112	0.326684	0.227292	0.12321	0.395525	0.460288	0.0427359	0.137761
Zcwpw1	0.648489	0.212604	0.62003	1.31586	0.509506	1.55357	0.277069	0.537394	0.898107	0.900695
Med31	0.649838	3.83483	1.59768	1.60525	1.65934	2.42169	1.66587	1.50783	1.55996	1.80514
D430019H16Rik	0.650586	0.315987	0.69115	0.701511	0.354967	0.897955	0.92655	0.45926	1.13461	0.693244
Gm10548	0.6513	0.533813	0.296532	0.239414	0.373125	0.433418	0.463783	0.404792	0.150333	0.10769
Synm	0.652551	0.305302	0.354686	0.465756	0.304715	0.376055	0.376734	0.204596	0.244263	0.262434
Cmya5	0.652591	0.114615	0.302426	0.195338	0.217452	0.465297	0.248948	0.115884	0.17215	0.0809279
Agbl2	0.652699	0.26748	0.111439	0.0719785	0.0400635	0.325762	0.174293	0.270441	0.150656	0.323765
Lgi4	0.656221	0.268924	0.2801	0.542752	0.281958	0.109173	0.175233	0.13595	0.227204	0.0813781
Gm4636	0.658785	0.278683	0.290265	0.524952	0.333932	0.395973	0.544777	0.228937	0.333553	0.168663
Olfr138	0.658816	0.539974	0.449931	0.290612	0.161756	0.438419	0.703703	0.272976	0.456204	0.1634
Vstm2a	0.660597	1.65615	0.689991	1.02846	1.18306	1.65498	2.15833	1.28807	1.50685	1.54204
Creb3l4	0.662905	0.310472	0.12935	0.33419	0.0930056	0.25208	0.404612	0.0784771	0.174871	0.187902
Tmc8	0.663213	0.173899	0.217388	0.405075	0.200413	0.706119	0.435939	0.295937	0.195897	0.26317
Tmem51os1	0.663457	0.543778	0.792927	0.365824	0.488687	0.220754	0.35433	0.549798	0.0765697	0.164551
Mmrn1	0.664973	0.396378	0.371689	0.106665	0.17811	0.402288	0.387425	0.175335	0.306978	0.53976
Slc25a53	0.665714	0.733134	0.121236	0.590282	0.3924	0.295505	0.711474	0.110331	0.256247	0.0550668
Magix	0.665954	1.33208	0.913307	1.03058	1.09736	2.05372	1.51899	1.40663	0.759836	1.53089
Sfmbt2	0.666933	0.249887	0.097063	0.134377	0.122134	0.203014	0.0757871	0.088333	0.049132	0.15856
Zfp69	0.667166	0.795371	0.414213	0.374558	0.0595658	0.484337	0.259135	0.703654	0.783977	0.782225
9330159F19Rik	0.667275	0.162046	0.0337562	0.0436065	0.145629	0.26314	0.105591	0.286721	0.0912714	0.0735545
Fbxl7	0.667702	0.398005	0.373091	0.696166	0.655751	0.484727	0.259344	0.452712	0.67252	0.541975
Gabbr2	0.668272	0.461242	0.048041	0.248239	0.172713	0.374495	0.150275	0.116587	0.162369	0.209362
Ikzf4	0.669921	0.129194	0.69973	0.417192	0.270913	0.629379	0.336737	0.261249	0.109152	0.15638
Ankrd9	0.670177	2.56333	0.915381	0.837601	0.493636	0.44598	0.238613	1.20329	0.670325	0.720276
Pln	0.670424	0.199781	0.33298	0.483925	0.658425	1.07485	0.520765	0.555571	0.585871	0.544184
9830132P13Rik	0.670683	0.32982	0.229018	0.207093	0.230538	0.624844	0.286552	0.0833679	0.123846	0.133074
Ranbp17	0.670947	0.549917	0.190923	0.197309	0.329469	0.595323	0.119443	0.139001	0.129057	0.0554695
Gm10789	0.671426	0.300168	0.125057	0.2154	0.0599462	0.0812383	0.130395	0.0758729	0.14089	0.0302777
6430571L13Rik	0.671822	0.550634	0.688221	0.493916	0.219933	1.63927	0.956795	1.43822	1.18887	1.0553
Grin2d	0.672092	0.20985	0.174857	0.0282351	0.220021	0.255574	0.13674	0.212173	0.118196	0.127004
Nsg1	0.673386	0.441533	0.551859	1.00993	0.859734	1.61322	2.30165	0.725434	0.932588	1.33611
4833418N02Rik	0.67363	0.946484	0.920097	0.679193	0.472552	0.512317	1.64463	0.956962	0.7108	0.954708
Rasef	0.673975	0.176767	0.552341	0.475678	0.158859	0.502328	0.575916	0.201065	0.273798	0.320946
Pdzd9	0.674169	0.368035	0.920024	0.79233	0.441012	0.298817	1.552	0.752484	0.167675	0.11137
Aatk	0.674368	0.321366	0.257904	0.367559	0.3179	0.143591	0.345728	0.357557	0.448293	0.615505
Tal1	0.675151	0.332018	0.461088	0.297818	0.265227	0.269574	0.432691	0.307719	0.218174	0.234432
Ntrk3	0.675514	0.312594	0.0501827	0.246663	0.403779	1.19941	0.407372	0.361865	0.596448	0.359739
Tet1	0.675546	0.452422	0.471254	0.708279	0.461526	0.577261	0.547485	0.334928	0.591602	0.547667
Rufy4	0.675552	0.805368	0.255023	0.216723	0.183368	1.15982	0.529233	0.567424	0.51032	0.365565
Rnft2	0.676158	0.634914	0.485054	0.310732	0.412178	0.0858078	0.551735	0.213992	0.148998	0.35231
Rab30	0.677029	0.986492	1.23299	1.32732	1.10819	1.40168	0.321403	0.37403	0.555634	0.373149
Pkn3	0.678551	0.476699	0.595812	0.555876	0.380803	0.51606	0.414162	0.281153	0.223748	0.336589
Gm17762	0.679653	0.417789	0.348122	0.187378	0.041718	0.226143	0.36298	0.316811	0.156878	0.252852
Pcdhgc5	0.679729	0.36411	0.0558104	0.139058	0.113641	0.384561	0.162837	0.154194	0.104997	0.189395
Sec14l3	0.680519	1.64393	2.29931	0.473978	0.351757	1.62077	2.44846	1.81053	3.50531	5.04571
Gm6568	0.682649	0.559508	1.39862	2.86069	3.01694	2.72568	0.729161	0.848553	0.630277	0.846554
Gsdmc2	0.682918	2.73396	0.189832	2.20806	0.204744	2.77644	0.593803	0.460703	0.229281	0.206825
Dusp10	0.683082	0.516796	0.502389	0.695345	0.670855	0.979069	0.673498	0.435431	0.388109	0.312772
Pcdhb19	0.683198	0.194768	0.202862	0.550324	0.495934	0.553481	0.126913	0.123078	0.246829	0.353629
Mmp28	0.683219	0.830235	0.933195	0.273979	0.248707	0.505546	1.35251	0.308823	0.701496	0.690952
Hebp2	0.683418	0.74685	0.933466	1.00488	0.149152	1.01065	0.973308	0.18878	0.420658	0.904008
Col6a6	0.68501	0.128389	0.05349	0.345481	0.115351	0.0946949	0.167319	0.340616	0.0328451	0.0388357
Kcnj6	0.685292	0.78301	0.26478	0.205227	0.250161	0.309606	0.331297	0.2249	0.143185	0.153854
4921531C22Rik	0.685319	0.748929	1.14408	0.47025	0.82262	1.01346	1.95203	0.37861	0.703047	0.377718
A230073K19Rik	0.685975	0.312352	0.546559	0.336214	0.299421	0.811543	0.569888	0.31581	0.281488	0.151232
Procr	0.686179	0.642744	0.937238	0.864807	0.770168	0.521862	0.418818	0.32493	0.452526	0.0972494
AA415398	0.686466	1.2503	1.56272	1.00936	0.524361	2.03031	0.651766	1.01132	0.91549	0.60536
Zfp820	0.686585	0.500208	0.364697	0.605723	0.337148	0.304599	0.977819	0.158045	0.457825	0.416257
Trpc3	0.686776	0.37526	0.364799	0.50491	0.487127	0.203123	0.815077	0.284561	0.493179	0.340669
Onecut3	0.686927	0.293747	0.163176	0.131745	0.293318	0.159001	0.127605	0.173249	0.0275751	0.0592598
Plcxd1	0.689352	0.279454	0.719843	0.714468	0.33488	0.113438	0.36419	0.459183	0.196762	0.422856
Zfp566	0.691108	0.28322	0.471985	0.152428	0.424211	0.459909	1.10729	0.143178	0.319043	0.514226
Klf8	0.692115	0.206279	0.171881	0.333056	0.154483	0.0837416	0.403239	0.0782108	0.0290462	0.093632
Smarca1	0.693285	0.68187	0.189389	0.611634	0.170219	0.276815	0.148104	0.315984	0.0640097	0.447067
Abca6	0.694343	0.174838	0.655575	0.541062	0.392813	0.925482	0.45701	0.899673	0.712401	0.382755
Hyal6	0.695567	0.13414	0.167658	0.108291	0.12055	0.326736	0.174814	0.101719	0.0377767	0.284142
Stag3	0.69738	0.217745	0.0907177	0.146487	0.163071	0.441983	0.141885	0.165117	0.0919825	0.164728
Ccdc3	0.697549	1.2314	0.513029	1.32547	0.526972	0.999805	0.458508	0.266792	0.148623	0.425862
Rwdd3	0.69818	0.326975	1.49857	0.38013	0.979554	0.530977	0.852267	1.40511	0.646237	1.28636
Gm7457	0.698402	0.954033	0.556461	0.564803	0.400109	0.619684	0.248662	0.530527	0.429881	0.519654
Elp6	0.699556	1.14673	1.62436	0.802316	0.549628	0.558637	2.09221	1.10145	0.452121	0.347008
Slco1a4	0.699755	0.8452	0.754564	0.519867	0.32553	0.490172	0.786771	0.793517	0.442049	0.511526
Blm	0.701496	0.699285	0.541063	0.645191	0.389038	0.0810984	0.781129	0.151505	0.1688	0.392991
Rasgrp4	0.701572	0.0997636	0.208256	0.403642	0.179701	0.243449	0.260413	0.12635	0.140773	0.181527
Iqcd	0.701743	0.287579	0.59906	0.386935	0.603035	0.466986	1.12433	0.799596	0.323953	0.783209
Slc2a13	0.701832	0.557799	0.61003	0.900618	0.835479	0.849173	1.45387	0.898834	0.824713	1.11826
Fgf12	0.702886	0.48451	0.243396	0.367149	0.345972	0.40472	0.743162	0.241417	0.1212	0.211001
Casc5	0.703582	0.419393	0.524186	0.790005	0.418781	0.170258	0.0910933	0.229686	0.19685	0.317278
Zik1	0.7037	0.439437	0.27462	0.443445	0.131639	0.445989	0.429512	0.777528	0.309387	0.365686
Ces4a	0.706214	0.385881	0.723452	0.57112	0.577978	0.469961	1.00577	0.731537	0.271681	0.23354
Ido2	0.706252	0.463082	0.643103	0.539997	0.508648	1.12797	0.603497	1.28757	0.521655	1.07434
Nudt11	0.707258	0.535087	0.37155	0.431973	0.480876	1.30336	1.39467	0.270505	0.401845	0.809605
N28178	0.708061	0.13655	0.0568898	0.293962	0.204526	0.221737	0.177954	0.51773	0.153821	0.330567
Wdr62	0.708289	0.580523	0.201549	0.182254	0.202887	0.157114	0.126091	0.317931	0.272479	0.17567
B3gnt5	0.70859	0.100988	0.462969	0.625137	0.225645	0.246046	0.131609	0.0510624	0.0284404	0.183414
Ubl4a	0.709423	2.12699e-27	0.850527	1.45603e-19	1.40117	1.98722e-55	1.30518e-134	0.370808	0.185908	5.6947e-22
Mroh7	0.710244	0.635046	0.52915	0.427225	0.507296	0.859352	0.275868	1.57844	0.774984	0.992874
Armcx6	0.710454	0.465838	0.194079	0.313391	0.209321	0.378227	0.303544	0.353246	0.13119	0.352414
Slc2a12	0.711438	0.368276	1.89233	1.02406	1.02967	2.59145	2.39972	1.42735	1.52114	2.3403
Nova2	0.711878	0.271379	0.27135	0.219083	0.276403	0.440679	0.282932	0.219506	0.366845	0.229939
Zfp423	0.712739	0.186934	0.155763	0.553342	0.363991	0.303554	0.365424	0.189004	0.131612	0.282838
Lgr5	0.713367	0.292342	0.162396	0.157338	0.0875749	0.237361	0.253991	0.270947	0.137216	0.324371
Cdk5r1	0.713664	0.111415	0.371344	0.239852	0.400509	0.0904607	0.145198	0.14081	0.0941303	0.202289
Naif1	0.71425	0.439056	0.853632	0.905812	0.306891	0.475309	1.3351	0.702869	0.329727	0.487158
Nova1	0.714642	0.130162	0.352486	0.280211	0.155967	0.317046	0.16963	0.115153	0.091641	0.118164
Edn3	0.715112	1.87557	0.716288	1.21972	0.421387	1.14212	0.814757	0.671617	0.660249	0.709449
C920006O11Rik	0.715397	1.00517	1.11674	1.26228	0.501852	0.544083	1.30995	0.423457	1.03795	1.31807
Hs3st3a1	0.7154	0.586351	0.146572	0.473358	0.562076	0.476074	0.305657	0.414989	0.363283	0.283894
Pcdhga9	0.715517	0.48417	0.389359	0.519942	0.67993	0.575324	0.162384	0.398814	0.488633	0.679924
Fam184b	0.715619	0.670321	0.0465452	0.120255	0.133869	0.272126	0.145596	0.112957	0.125851	0.236651
Sprr2a1	0.716136	0.652171	0.434736	0.421196	0.195366	1.48264	1.52986	0.131878	0.146932	0.355232
Pkd2l2	0.716664	0.412365	0.631645	0.477141	0.248406	0.179944	0.866515	0.224093	0.178549	0.230863
Plagl1	0.716874	1.21864	1.01543	0.913531	0.573664	1.27215	0.907517	0.836089	0.416737	0.974603
Klk1b9	0.718502	3.53336	2.94416	1.26776	2.29333	2.86883	2.30237	1.78624	2.98521	2.13844
Kcnc2	0.719134	0.589411	0.613906	0.773222	0.926969	0.538379	0.384065	0.37246	0.580967	0.824914
Lmx1a	0.720119	0.27775	0.231434	0.149484	0.249611	0.451026	0.361969	0.0351031	0.0391102	0.126074
Spag8	0.720907	0.393909	0.328224	0.212001	0.354002	0.319826	1.54005	0.696973	0.3328	0.1192
Abca8b	0.721266	0.738949	0.800445	0.815285	0.597676	0.299986	0.674108	0.821842	0.728363	0.357777
Pcdhgb1	0.721323	0.385927	0.416499	0.443861	0.563514	0.508763	0.864499	0.261574	0.557241	0.482689
Zfp105	0.721698	1.41963	0.887177	1.20973	0.779659	1.15264	0.308348	0.897092	0.399798	0.930778
A630010A05Rik	0.723069	0.592637	0.370359	0.318955	0.621361	0.962356	0.386167	0.224699	0.0834495	0.44834
Mpped2	0.724958	0.39574	0.577077	0.905222	0.0592725	0.481975	0.773614	1.20041	0.445808	0.659395
Rbfox1	0.725278	0.529893	0.282258	0.332713	0.474071	0.366299	0.146982	0.0892918	0.386821	0.622047
Hsd3b6	0.726998	1.32413	1.54465	0.926433	1.7453	0.860076	1.03537	2.209	1.34245	1.28221
Chrnb4	0.729069	0.39837	0.33194	0.214401	0.278452	0.323447	0.519162	0.033565	0.149586	0.200916
4930422G04Rik	0.729412	0.452416	0.242341	0.41741	0.290415	0.262378	0.168456	0.375742	0.25482	0.254251
Tmem181c-ps	0.729798	0.113934	0.474674	0.429231	0.409563	0.277518	0.14848	0.259189	0.449206	0.275817
Bbs5	0.730681	1.02664	1.28317	0.552537	0.922632	0.83356	1.33794	0.951508	0.289125	0.724895
BC055324	0.732469	0.640363	0.533581	0.430802	0.287743	0.129982	0.208633	0.323726	0.36068	0.145334
Zfand4	0.732906	0.184831	0.0770047	0.248688	0.221473	0.150069	0.240874	0.140158	0.208209	0.055931
Gm5141	0.73352	1.13167	0.648288	0.837463	0.508511	0.689128	0.368704	0.321807	0.557731	0.599291
Gadl1	0.733523	0.253139	0.158195	0.204358	0.151662	0.41106	0.329895	0.191956	0.0356446	0.0766015
Tmem178b	0.733641	0.150325	0.62629	0.52588	0.360255	0.244106	0.58772	0.303979	0.211674	0.318426
Wt1	0.733641	0.901952	0.313145	0.121357	0.405287	3.53954	0.391813	0.379974	0.508018	0.955279
Tonsl	0.734331	0.437722	0.319139	0.500609	0.393375	0.444248	0.285223	0.221284	0.184908	0.0331144
Lrdd	0.735092	0.321329	0.468555	0.47558	0.288774	0.652239	0.209381	0.365497	0.180986	0.291709
Nr6a1	0.736504	0.311072	0.874836	1.04608	0.676083	1.19857	0.608102	0.541071	0.503746	0.847229
Ccdc170	0.736736	0.658733	1.55518	0.413616	0.986658	1.60453	1.43079	0.666025	2.65902	3.18939
Trim45	0.73799	0.499861	0.341457	0.460109	0.419378	0.608221	0.180757	0.290473	0.390617	0.50367
Aldh1l2	0.739293	0.151483	0.252446	0.387258	0.453788	0.18449	0.592248	0.15316	0.191974	0.18336
Spin4	0.739928	0.99238	0.36751	0.771472	0.792746	0.447633	0.431096	0.250841	0.496845	0.400401
5031426D15Rik	0.740418	0.151714	0.0632076	0.163304	0.136344	0.123181	0.0988582	0.115045	0.106815	0.137729
Gnmt	0.740599	2.42802	4.85553	1.69878	2.61843	8.67404	3.79708	11.6608	8.06862	8.81681
Faxc	0.740807	0.194296	0.141659	0.405207	0.276468	0.0394386	0.25321	0.110501	0.0957563	0.161687
Tenm4	0.740927	2.00294	1.38487	0.963296	0.829794	1.28023	1.22183	0.721715	1.42818	1.48302
Pdilt	0.74109	2.20875	1.19628	1.6048	0.264664	0.179335	0.863545	0.837451	0.186609	0.601545
4933400F21Rik	0.742109	0.512204	0.320094	0.241208	0.153437	0.51984	0.166878	0.388405	0.0721237	0.193745
Gm14057	0.742186	0.663606	0.921579	0.714301	0.397583	0.1796	0.288274	0.391389	0.685247	0.535498
Med12l	0.742295	0.442469	0.313383	0.226229	0.318113	0.359253	0.51897	0.324341	0.348904	0.267788
Lrp8	0.742378	0.187206	0.31869	0.369426	0.37386	0.506654	0.162644	0.141957	0.474483	0.339911
Zfp385b	0.745672	1.21285	1.5159	0.979125	0.75068	0.709246	1.3548	0.48175	1.26866	1.48185
Add2	0.745954	0.321574	0.0922988	0.152617	0.149498	0.261165	0.147966	0.17062	0.071838	0.0943735
BC065397	0.74599	0.287728	0.359623	0.541991	0.732637	0.350422	0.374973	0.763648	0.729273	0.391808
Bzrap1	0.747117	0.179223	0.348454	0.466211	0.447405	0.679077	0.155711	0.302013	0.134595	0.415796
Ctse	0.74809	0.891845	0.371564	1.43997	0.200373	0.724114	0.581134	0.22543	0.0627906	0.202409
Ugt1a2	0.748152	150.379	139.83	106.372	118.731	201.071	163.963	1.55067	179.83	166.099
Coch	0.748634	0.755171	1.02254	0.71127	0.62212	0.459855	0.492063	0.811271	0.797539	0.285652
Chek1	0.7488	0.272767	0.170462	0.367006	0.285988	0.221467	0.888687	0.344733	0.153634	0.0412706
Nudt10	0.74957	0.273048	0.341274	0.734767	0.245385	1.10847	0.35584	0.828211	1.30723	0.661008
Gm7444	0.750189	0.585585	0.341556	0.189096	0.350839	0.285272	0.152629	0.414447	0.164913	0.283523
Ptchd1	0.750434	0.281173	0.380715	0.586389	0.357972	0.342438	0.183215	0.24875	0.178164	0.127627
Pnpla1	0.750547	0.615158	0.0854297	0.275897	0.214991	0.166488	0.133614	0.336899	0.0866208	0.155126
Nfatc2ip	0.750855	1.23082	0.740695	0.699225	0.819351	0.888299	0.178225	0.587655	0.654736	0.289687
Gnb1l	0.751442	0.907629	0.378303	0.418881	0.271892	0.105276	0.844885	0.163871	0.438185	0.392364
Bmp2	0.751767	0.648587	0.756607	0.698135	0.582877	0.631927	0.50715	0.19673	0.29225	0.588801
Zfp78	0.752061	0.394545	0.452069	0.238901	0.206844	0.160152	0.514178	0.199468	0.166675	0.328352
Cacnb4	0.752153	1.65217	1.85138	1.36594	0.671366	2.12781	2.5244	1.27702	1.36917	1.34402
Art3	0.752397	1.54169	0.513842	0.829731	0.646564	1.00139	1.20549	0.155875	0.955177	0.37322
Ccdc14	0.752696	0.78517	0.280389	0.271656	0.268809	1.00179	0.292356	0.311874	0.347475	0.373368
Phf19	0.752797	0.246801	0.411292	0.365276	0.110898	0.500961	0.160818	0.311916	0.278017	0.0373418
Nim1	0.75345	0.224559	0.608117	0.2115	0.403617	0.364651	0.292649	0.45409	0.442684	0.543624
Slc1a2	0.75378	1.33179	0.613924	0.527996	0.782388	0.89983	0.53675	1.34911	0.504781	0.523467
Fam196b	0.753882	0.340905	0.213044	0.412817	0.127653	0.138395	0.333205	0.129255	0.120008	0.12895
Cacna1c	0.75425	0.549134	0.434263	0.237024	0.164922	0.403616	0.215842	0.291512	0.2489	0.267451
6330549D23Rik	0.754553	0.824589	0.412252	1.02072	0.938661	0.803407	0.214924	0.958775	0.743109	0.449147
Kif18a	0.755462	0.687985	0.917218	0.407298	0.247313	0.223437	0.896594	0.27824	0.271251	0.208189
Asb15	0.756452	0.75478	0.404304	0.377204	0.258404	0.52528	0.281041	0.599606	0.242928	0.293659
Dnaaf2	0.756847	0.708939	1.32912	1.00157	1.00876	0.575607	0.923901	1.03038	0.748696	0.804486
Cass4	0.76076	0.637286	0.636882	0.704713	0.190783	0.517095	1.16203	0.0321817	0.179357	0.231272
Zfr2	0.761772	0.693731	0.289025	0.4107	0.249379	0.450607	0.723266	0.210423	0.156295	0.251913
Ank2	0.761795	1.484	1.16813	1.03372	0.68821	2.21313	1.85834	1.23041	1.11965	0.839038
Tspan2	0.761831	0.226635	0.188853	0.243968	0.203688	0.276027	0.443049	0.0859322	0.319153	0.445817
Rasgrf2	0.763401	0.625693	0.260678	0.841865	0.492015	0.762026	0.61156	0.375618	0.484573	0.284008
Zfp112	0.764818	0.527877	0.659778	0.745768	0.395331	0.321449	0.171985	0.300218	0.297323	0.359413
Kcnk2	0.764867	0.444102	0.453345	0.818056	0.407519	0.456792	0.733193	0.412552	0.475351	0.297942
Ces2b	0.765728	1.2552	0.732125	0.405327	0.827225	1.01913	0.98148	4.88602	2.19165	3.19059
Dyrk3	0.766376	1.14206	0.666131	0.614652	0.615812	0.370907	0.89301	0.692821	0.0643255	0.345594
Siah1b	0.767321	1.11806	0.815164	0.150433	1.08851	1.58861	1.0928	0.35326	0.708453	0.592079
Klf1	0.767702	0.629219	0.917515	0.169322	0.942452	0.51088	0.410004	0.556661	0.354403	0.571217
Aox1	0.768285	0.839595	0.480968	0.649559	0.28295	0.426056	0.136772	0.106111	0.177336	0.381101
Cdca2	0.76958	0.261006	0.434983	0.913118	0.195475	0.211918	0.170063	0.151824	0.183768	0.197462
Ppp1r13l	0.76969	0.29687	0.123683	0.399436	0.311259	0.241037	0.193443	0.450234	0.292617	0.404256
Gm10825	0.770373	0.101025	0.168358	0.163114	0.27237	0.16405	0.131658	0.0255359	0.142254	0.0917128
Car3	0.770404	5.36718	2.10456	4.24794	1.51323	19.7381	1.23434	4.30936	1.24477	2.57953
Elfn1	0.77113	1.20386	0.601869	0.939478	0.360632	0.488725	1.25512	0.486876	0.372937	0.546446
D130017N08Rik	0.771166	1.12366	1.17035	0.982717	1.26227	0.684246	0.732185	0.639054	0.395557	1.19009
Cyp4a30b-ps	0.771491	0.316162	0.395161	0.170157	0.378841	0.770101	0.412028	0.639324	0.178076	0.382691
Itih2	0.771734	0.892973	0.248022	0.280347	0.535003	0.725029	0.193956	1.31667	0.25148	0.315256
Cmss1	0.772467	2.11041	0.879247	1.02224	1.13796	2.0562	3.30039	1.60033	0.713204	0.894075
Gfod1	0.773318	0.822255	0.685141	0.608485	0.472107	0.778879	0.44649	0.329079	0.250861	0.4147
Gm14405	0.774075	0.281974	0.587385	0.986424	0.591282	0.915769	1.83737	0.427643	0.873508	0.511963
1700003E16Rik	0.77506	1.155	0.28872	0.435132	0.345994	0.187555	0.602086	0.75906	0.195163	0.419412
Bambi	0.77674	1.54609	0.757809	0.954469	0.762837	0.590736	0.711139	0.781604	0.819599	0.715547
Gpr174	0.777521	0.439494	0.695794	0.567749	0.60987	0.214102	0.12054	0.177744	0.182431	0.239389
Slco4c1	0.778119	3.72842	2.69792	1.68979	2.52771	1.59327	2.30161	3.07528	1.32632	1.06886
Ror2	0.7794	1.04532	0.871008	1.00016	1.009	1.13163	0.908185	0.352297	1.01399	0.948961
Pole	0.779456	0.319426	0.825098	0.928336	0.344477	0.207481	0.249769	0.355259	0.197906	0.173989
Gpr17	0.780273	0.529259	0.624755	0.189897	0.42279	0.57296	0.34487	0.624305	0.42231	0.373701
Zbtb3	0.780331	0.991909	0.723204	0.62583	0.0742762	1.00671	0.323131	0.235132	0.349181	0.281494
Ccdc108	0.780412	0.319818	0.333109	0.0860624	0.167659	0.389503	0.208396	0.202099	0.157618	0.145168
Suv39h2	0.781238	0.111329	0.371156	0.389567	0.133428	0.180808	0.290212	0.281475	0.0313525	0.37067
Wdr52	0.781798	0.138545	0.144303	0.0932058	0.0622544	0.168733	0.270832	0.105059	0.0390173	0.0419247
Slc22a29	0.781893	7.26296	6.40783	4.19632	4.03147	12.4878	11.6923	3.29372	8.90352	7.69237
E130317F20Rik	0.784752	0.257277	0.321563	0.553863	0.385353	0.313335	0.167644	0.422704	0.217364	0.467123
Tmem254a	0.786174	1.89088	1.32714	0.398749	1.70544	0.511695	0.821422	1.04814	0.194011	1.33792
Triqk	0.786745	4.51863	2.14687	1.04171	1.83653	1.04823	1.26052	0.815268	0.54479	0.487294
1700001L05Rik	0.789097	0.456532	0.792508	0.389032	0.706593	0.864899	0.892441	1.0578	0.557133	0.621673
Lrrc17	0.789413	0.862684	0.808682	0.870551	1.74439	1.75109	0.562132	0.763205	0.668113	0.913688
Gm4956	0.789556	4.74562	1.07844	1.62532	1.55085	2.10169	1.12447	5.01626	2.79443	1.95826
Sema3e	0.790132	0.464945	0.166035	0.107242	0.179074	0.647146	0.432803	0.235046	0.261877	0.341689
Paqr8	0.793244	0.312073	0.346712	0.615842	0.186971	0.253381	0.542266	0.105176	0.234364	0.314785
Cep41	0.794507	0.274184	1.0852	0.811609	0.410677	0.445236	0.178661	0.485135	0.308865	0.24891
Ankrd45	0.794811	0.868583	0.672048	0.56764	0.446048	0.805973	0.323415	0.250914	0.419334	0.450581
Rhov	0.795068	2.31697	1.80995	0.389683	0.954357	1.41091	0.754879	2.26941	2.20221	2.01575
Pdxp	0.795126	0.947921	0.592389	0.318855	0.141981	0.577232	0.308837	0.239604	0.133477	0.143424
Zswim3	0.795196	0.695203	0.868913	0.748312	0.468578	0.705568	0.6795	0.395381	0.195784	0.578526
C430049B03Rik	0.7953	0.173686	0.511594	0.649866	0.52249	0.63122	0.674774	0.305384	0.194424	0.472339
Wasf3	0.79643	1.04442	0.507653	1.12421	0.677885	1.55466	0.226852	0.527993	1.02946	1.15885
Rp1	0.797002	0.21324	0.128534	0.198626	0.304785	0.271563	0.435883	0.176468	0.1868	0.198783
Irs3	0.798021	0.402503	0.251538	0.649878	0.422012	1.14381	0.524549	0.20348	0.226707	0.2436
Zc3h12b	0.798167	0.688618	0.286895	0.741225	0.453825	0.559108	0.89742	0.382933	0.155144	0.541789
Npcd	0.798715	0.000215412	0.263275	0.662892	0.113333	0.502419	1.88632e-08	0.314075	4.48439e-05	0.316452
Pm20d2	0.801119	0.738683	0.820674	0.750941	0.909715	1.26615	0.427851	0.788353	0.85523	1.04314
Spata17	0.801632	2.25269	1.23795	0.606189	0.97804	0.378681	1.21568	0.569402	0.845868	0.56806
Tmem26	0.802528	0.544355	0.944962	0.390627	0.570739	1.84157	0.709413	1.76581	0.766509	0.796173
Slc9a5	0.802601	0.526258	0.146168	0.18882	0.446667	0.142428	1.14305	0.155191	0.148205	0.238874
B330016D10Rik	0.803319	2.1947	1.37155	0.826827	1.05192	2.49471	1.7161	1.49782	0.803497	0.464892
Zfp273	0.803792	0.405414	0.928977	1.30916	0.546511	1.15208	0.792514	0.409902	1.08465	0.552064
A830018L16Rik	0.803908	0.222044	0.083587	0.0899827	0.193095	0.120187	0.192912	0.201337	0.0625323	0.134962
Rbbp8nl	0.804519	0.405781	0.169058	0.163792	0.0607784	0.494197	0.528821	0.256421	0.399968	0.368376
Gys2	0.80518	1.40786	1.83297	1.37335	1.05436	1.71462	2.75213	4.44828	1.98242	2.1834
Etnppl	0.80641	2.115	2.86387	1.89722	1.63679	2.86198	2.7563	8.121	1.48912	2.10217
Tspyl5	0.80668	1.60979	0.383244	0.309424	0.516679	0.933597	0.749254	0.813807	0.194294	0.52193
Enox1	0.807185	0.132239	0.38586	0.356049	0.11889	0.64454	0.517221	0.300996	0.8429	0.760775
Eva1c	0.807521	2.8698	1.38442	0.949604	0.995435	2.698	0.618615	0.119984	1.13756	0.937241
Cr2	0.807566	0.147087	0.18384	0.554132	0.308432	0.537408	0.383373	0.278841	0.248537	0.311567
Atl1	0.807827	0.993158	1.24132	0.517641	0.743783	0.268791	0.647151	0.334718	0.466157	0.399939
Ccdc144b	0.80827	0.378553	0.315428	0.305604	0.1134	0.307358	0.986674	0.287058	0.106609	0.171829
Nos2	0.810629	0.346644	0.4814	0.24875	0.380753	0.469083	0.150584	0.204448	0.195245	0.209794
Mettl18	0.810933	1.3293	1.93836	1.07314	1.49328	1.0793	0.866185	0.840012	1.02949	0.201128
Gm12060	0.81116	1.32967	1.66192	1.07344	0.19916	1.6194	0.866428	0.336099	1.49786	0.603553
Cyp2r1	0.811844	0.887197	0.369627	0.795811	0.708722	1.68079	0.385403	0.523261	0.582991	0.626434
Zc2hc1c	0.813279	0.922948	1.19629	0.993456	0.737282	1.582	0.668223	1.29606	1.09745	1.17923
AA474331	0.813572	0.666814	1.94467	1.25607	0.998763	2.70702	2.60701	1.34839	1.31452	1.00891
Il22ra1	0.813667	0.313831	0.522998	0.358919	0.376049	0.382213	0.511238	0.951917	0.464003	0.498579
Taf7	0.813912	1.40441	1.6383	1.54949	1.13591	1.14028	1.64722	0.816473	0.553714	1.06246
Gpat2	0.814448	1.42407	0.222487	0.191607	0.106649	0.43359	0.463967	0.359958	0.250655	0.269333
Zfp963	0.81484	0.821973	1.02736	0.663575	0.738697	2.00215	1.87462	1.14272	1.2153	1.05712
Foxl1	0.815576	0.629135	0.458697	0.169299	0.188465	0.255406	0.40995	0.357806	0.0885889	0.0951903
Tigd5	0.8163	1.14694	0.597304	0.411521	0.458108	0.853631	0.373679	0.507342	0.323003	0.578454
Gm4872	0.817581	0.376706	0.156944	0.608225	0.909285	2.49979	1.50111	0.095219	0.106088	0.227987
Gm14872	0.817583	1.41904	1.11672	0.721293	0.802949	1.66422	1.23288	1.15577	0.888069	0.811108
Myzap	0.817837	0.618747	0.601498	1.16553	0.185354	2.84681	2.68788	0.781997	0.638926	0.748949
Tmem14a	0.817878	1.34069	1.11712	0.841812	0.803239	1.45139	0.582402	1.80737	0.880986	0.540934
Sowaha	0.81859	0.383387	0.372698	0.481454	0.153131	0.415043	0.666181	0.419933	0.17995	0.464061
Eda	0.819606	0.466603	0.311074	0.351554	0.530913	0.302938	0.364614	0.259518	0.21021	0.395179
Gm10516	0.819653	0.358292	1.34346	0.626703	0.804982	1.45454	0.233466	1.17734	0.908124	1.19264
Tubg2	0.819878	0.268793	0.335956	0.361659	0.483122	0.654721	0.700592	0.203827	0.227093	0.0813386
Scrn1	0.819878	0.268793	0.559927	0.433991	0.402602	0.654721	0.700592	0.203827	0.605583	0.406693
Cdca7l	0.81998	1.61296	1.11999	1.10923	0.912677	1.30961	0.467119	0.588905	1.0599	1.24735
Bend4	0.821544	0.343837	0.358127	0.400946	0.42917	0.232642	0.0746824	0.275218	0.0968318	0.156071
Kctd7	0.822626	0.86302	0.449443	0.754772	0.484741	0.875887	0.421764	0.354483	0.425328	0.2938
Map2	0.823096	1.16032	0.983716	1.38571	0.555745	1.91709	0.87913	0.796075	0.816954	0.918652
Pld6	0.823828	0.540176	0.337575	0.145361	0.647266	0.438584	0.703967	0.136539	0.152125	0.490383
Abca4	0.823949	2.07307	1.36097	1.14953	1.01621	1.27514	1.5555	1.07977	1.06149	1.04554
Grid1	0.82423	0.40533	0.39403	0.181789	0.242843	0.329098	0.176078	0.204909	0.152199	0.0408852
Gm10069	0.825084	0.324638	0.55922	0.978372	0.272637	0.286671	0.919616	0.455186	0.682114	0.320381
Pcdh15	0.826102	0.268027	0.162099	0.059966	0.176082	0.312635	0.133969	0.108781	0.0786082	0.0459374
Celf4	0.827946	0.597231	0.368629	0.28698	0.250478	0.50822	0.541192	0.182644	0.0672688	0.144578
Masp1	0.827995	0.678636	0.636155	0.27393	0.254117	0.137751	0.221102	0.0428843	0.143339	0.513399
Sytl1	0.828391	2.46894	1.02862	0.797267	0.813564	1.0023	0.321757	0.81129	0.486715	1.04597
Car8	0.828596	0.878872	0.532594	0.645008	0.694094	2.27048	1.35361	0.62606	0.585021	0.918745
Bcl11b	0.828816	0.767314	0.959059	0.667115	0.707269	0.287531	0.461513	0.841431	0.550102	0.660872
Qpct	0.828847	1.72921	1.02919	0.930657	0.444007	1.20342	0.643869	0.811737	0.486983	0.598025
Adgb	0.830004	0.52667	0.073141	0.118105	0.157771	0.142539	0.114394	0.110938	0.0988809	0.0265623
Fgfbp3	0.830328	1.90553	0.340238	0.146507	0.48928	0.663066	0.709521	0.275233	0.459976	0.411876
Nrxn3	0.830554	0.433568	0.177766	0.418952	0.241013	0.0568299	0.456103	0.145897	0.25429	0.1919
9930111J21Rik2	0.830984	0.434098	0.192837	0.485958	0.308975	5.37337e-08	5.61305e-06	0.265261	0.611246	0.292237
Mipol1	0.831197	2.9326	3.88894	1.88331	2.3444	1.70185	1.30314	3.18402	1.54966	2.64229
Maob	0.831427	0.973497	0.973396	1.72898	1.45812	1.10657	0.507472	0.246069	0.109663	0.412422
Pcdhga2	0.832043	0.38166	0.235097	0.584822	0.43765	0.402625	0.341858	0.194	0.22037	0.198823
R3hdml	0.832814	0.910114	0.568762	0.24491	0.136318	2.21684	1.18608	0.690142	0.256307	0.275406
Neil2	0.833438	1.49039	0.724421	0.935812	0.81852	1.41177	1.61859	0.565084	0.839452	0.375835
Pgm5	0.834121	1.48126	0.830746	1.31846	0.443729	1.75775	1.70766	0.604822	0.978705	0.827516
Tbx3	0.835247	0.912722	0.418321	0.810566	0.164041	1.5563	0.594688	0.346069	0.436986	0.469549
Kcnip3	0.835492	0.512835	0.795265	0.506032	0.476542	0.416385	0.445547	0.564233	0.288856	0.6725
Fbxo43	0.836179	0.228448	0.237942	0.276637	0.0684344	0.278224	0.446576	0.0577442	0.160839	0.207389
Chst8	0.836876	0.587927	1.06142	0.527367	0.998018	0.79559	0.510798	0.445826	0.551909	0.830249
Adra1b	0.837985	0.610509	0.190764	0.369646	0.548657	0.619611	0.198907	0.192896	0.257899	0.46186
Syn2	0.839207	0.359231	0.448992	0.677601	0.514519	1.39101	0.985617	0.552542	0.884033	0.652233
Cacna1a	0.840443	0.409324	0.194801	0.125823	0.326605	0.237259	0.1523	0.177287	0.296434	0.225733
A330035P11Rik	0.841039	0.516995	0.430784	0.741987	0.619489	0.979445	0.673757	0.261359	1.06771	0.365041
Six3	0.842683	0.125577	0.104637	0.0675852	0.150473	0.101959	0.327309	0.126967	0.0707304	0.152002
Treml4	0.842873	0.278325	0.23204	0.299838	0.500724	0.22598	0.725833	0.14078	0.627678	0.168538
Gm13139	0.843058	1.58524	0.713555	1.33841	0.584739	8.96262e-06	1.01931	0.24674	0.271442	0.499388
Hsf2bp	0.843071	0.812931	0.880584	0.700027	0.340933	0.396025	1.27131	1.35619	1.09891	1.08239
Rtn2	0.843458	0.713589	1.53707	0.621097	0.689542	0.193125	1.20316	0.466268	0.52	0.838124
Kif26a	0.843788	0.263459	0.576257	0.336758	0.493265	0.374342	0.686689	0.699236	0.352429	0.558071
Abca8a	0.844544	3.0131	4.85167	4.49238	4.83019	5.15731	5.7309	3.39639	5.73347	3.89357
Inca1	0.844795	0.923166	1.15391	0.621081	0.829674	0.749593	0.601502	1.08839	0.631315	1.53542
Jph2	0.845174	0.44329	0.461748	0.208767	0.265603	0.0899446	0.144369	0.196097	0.0918265	0.167683
Wfikkn1	0.845313	0.369509	0.076973	0.298303	0.387419	0.300014	0.722326	0.466999	0.104062	0.670895
Pgbd1	0.845996	1.00633	0.372636	0.352337	0.172275	0.847241	0.777063	0.285423	0.167921	0.631548
Gpr110	0.846072	0.132086	0.495271	0.568706	0.158272	3.6463	0.51641	0.100161	0.0743964	0.15988
Snx31	0.846241	0.69359	0.50569	0.606593	0.207774	1.54865	1.12987	1.88466	0.537157	0.83954
Gm6710	0.847798	1.79488	0.437946	1.12524	0.832786	1.40791	2.21456	0.616741	0.99951	0.632832
Rassf10	0.84782	0.926512	0.661725	0.427411	0.634396	0.859726	0.344985	0.401472	0.186375	0.520685
6430562O15Rik	0.848349	1.66876	0.579371	0.449062	0.166633	0.451638	1.08738	0.632714	0.156653	0.0841631
Nrcam	0.848714	0.123645	0.463699	0.449257	0.129654	0.200816	0.0805542	0.203177	0.139302	0.261949
Opn3	0.848876	0.556599	0.695677	0.59912	0.91705	1.1298	0.72537	0.281381	0.627001	0.168431
Pcsk6	0.848996	4.28214	3.03287	3.16887	1.73174	3.82447	6.13862	4.11307	3.19575	3.85502
A830082N09Rik	0.849333	0.406072	0.555875	0.343431	0.173777	0.282601	0.2268	0.366578	0.326739	0.386195
Ano5	0.849981	0.417114	0.893999	0.882163	0.839185	0.629045	1.08735	0.467061	0.688206	0.556406
Wnt9a	0.852478	0.698702	0.232877	0.263228	0.293027	0.453836	0.364224	0.282575	0.0393539	0.0422864
Dnmt3b	0.85264	0.232824	0.242544	0.376012	0.209279	0.567225	0.606933	0.147153	0.360716	0.176167
Ropn1l	0.853312	2.79754	0.466208	1.95732	2.34651	0.45428	2.91664	2.54566	1.57569	2.87829
Plek2	0.853488	0.621804	0.777174	0.501979	0.745077	1.26215	0.810346	1.41455	1.92624	0.752648
Ppil6	0.853599	1.39924	2.33183	1.25511	1.11776	1.51478	0.607839	2.35789	0.788112	1.83482
Ntng1	0.853768	0.181682	0.179534	0.17148	0.190535	0.174614	0.280795	0.435285	0.181923	0.195356
Prdm11	0.854254	0.509206	0.636441	0.890672	0.457617	1.0336	0.995409	0.450487	0.286806	1.00158
Ccdc176	0.854375	0.646391	0.62837	0.347886	0.193635	1.92435	0.561592	0.599085	0.788829	0.326004
Cecr2	0.856486	0.788196	1.16986	0.980973	0.841156	1.07993	1.34819	0.958796	0.721411	0.924239
1500015A07Rik	0.857174	1.27736	0.851488	0.549979	0.688771	1.6594	2.33056	0.645753	2.01451	0.850386
Sh2d2a	0.857642	0.872667	0.323094	0.574036	0.116123	0.314738	0.12604	0.147055	0.218399	0.146646
Gypc	0.857672	0.216295	1.71216	1.86255	1.36067	1.40493	0.563759	0.874758	0.974612	1.24359
Col4a6	0.857706	0.617257	0.428606	0.664411	0.267088	1.39213	0.80442	0.225366	0.193147	0.20754
Shisa7	0.858141	1.67282	0.665255	1.4323	0.683336	1.04952	1.3873	0.845667	0.813719	0.644261
Zap70	0.8585	0.649511	1.35301	1.74782	0.453995	0.175785	0.282152	0.218901	0.121944	0.393093
Kcp	0.858687	0.563033	0.781909	0.530289	0.562212	1.14285	0.244585	0.759021	0.52854	0.738302
Arhgef26	0.858964	0.440011	0.439965	0.663075	0.711779	1.00032	0.917488	0.48937	0.545232	0.852162
Fam132b	0.859268	0.662839	0.276154	0.312146	0.198562	0.269089	0.647868	0.293203	0.140002	0.150435
Espl1	0.860073	0.343867	0.343831	0.40715	0.206019	0.111678	0.179253	0.208604	0.174312	0.0416226
Zfp354b	0.860195	0.188007	0.548297	0.252962	0.394239	1.67913	0.490028	0.855398	0.582415	0.682707
Col10a1	0.860242	0.742174	0.309207	0.319549	0.0444655	0.361555	0.773772	0.300156	0.125407	0.134752
Timd4	0.860577	0.217028	0.632931	0.116804	0.260053	0.176211	0.282834	0.109715	0.611196	0.591066
Col23a1	0.861717	0.403585	0.538058	0.347533	0.435236	0.327682	0.420767	0.326442	0.318243	0.390808
Pole2	0.862251	0.282685	0.471092	0.60856	0.423409	0.688559	0.3684	0.571629	0.47766	0.513254
Vwf	0.86233	0.514019	0.920856	0.912924	0.384953	0.918162	0.468915	0.129927	0.260566	0.435528
2610027K06Rik	0.86367	0.4045	0.589834	0.435401	0.484692	0.985274	0.527151	0.817956	0.398705	0.306011
4922501L14Rik	0.863759	0.943931	0.393264	0.317513	0.282766	0.191601	1.23015	0.298244	0.0664577	0.14282
Ccl25	0.864331	0.920386	0.393474	1.38052	1.26257	1.53377	1.84632	1.0469	1.59609	1.12
Rnf144b	0.864338	0.708326	0.71676	1.13465	0.545724	1.06815	0.65931	0.255788	0.284987	0.48998
Sell	0.865674	0.852395	0.976631	1.5274	0.574543	0.519054	0.833129	0.269325	0.180036	0.451417
Il20rb	0.866003	0.378553	0.394285	0.356538	0.0567002	0.307358	0.493337	0.047843	0.106609	0.286382
Ccdc17	0.866495	1.18365	1.28215	0.700741	0.496408	0.384415	0.617022	1.31643	0.400009	1.00291
Pp2d1	0.866735	0.757746	0.157847	0.509771	0.0567481	1.07666	1.48126	0.430951	0.266747	0.114649
Sgol2	0.86726	0.258483	0.323065	0.775691	0.180675	0.349778	0.449183	0.186461	0.0900361	0.234652
Zfa-ps	0.867533	0.948054	1.07209	0.947589	1.82572	1.09964	0.882515	0.855848	0.839118	0.778695
Hs3st1	0.86772	0.568956	1.54076	0.765525	0.681751	0.692926	1.85368	0.503347	0.64092	0.688679
4930564K09Rik	0.868169	0.284534	0.118714	0.153135	0.170471	0.346531	0.185671	0.216203	0.0801308	0.0862257
Ppp1r3d	0.868718	0.56961	0.415297	0.498164	0.682535	0.578102	0.371163	0.539921	0.360932	0.301644
1700001J11Rik	0.869673	0.570236	0.475147	0.869548	0.683286	0.30866	0.990856	0.288274	0.214121	0.287595
4930412O13Rik	0.870134	0.228215	0.427859	0.337768	0.13673	0.463236	0.446121	0.173056	0.353486	0.172649
Prx	0.870527	0.786925	0.286869	0.238744	0.235733	0.239593	0.128183	0.220069	0.360125	0.238129
Gm12830	0.870738	0.203905	0.679613	0.438964	3.17628	0.82778	0.265733	0.309244	0.459392	0.431921
Stxbp5l	0.870902	1.4345	1.22682	1.00573	1.28509	1.02623	2.4107	2.32858	1.16948	1.21092
Col20a1	0.871674	0.549566	0.18317	0.266197	0.329259	0.267724	0.143241	0.250042	0.247631	0.266084
Hpd	0.872337	24.6668	9.681	13.7566	17.3486	58.0511	14.9084	21.5965	49.9356	33.5354
Pcdhga3	0.872393	0.365693	0.448447	0.314316	0.380519	0.193096	0.981397	0.340706	0.457013	0.380488
Mrgprb1	0.87253	0.220042	0.183349	0.0888194	0.164791	0.178658	0.143381	0.278097	0.0309842	0.133172
Ankmy1	0.872875	0.71542	0.655733	0.42354	1.15729	0.813216	0.559408	0.36167	0.241773	0.259789
Camk4	0.873047	0.366954	0.473933	0.404862	0.219851	0.357528	0.526043	0.380292	0.289358	0.31092
Cntf	0.873239	0.408978	1.19277	1.21066	0.735099	0.664038	0.532691	0.827045	1.03663	0.990107
Ttc18	0.874241	0.130221	0.651323	0.175278	0.0390111	0.207029	0.509277	0.0658469	0.183434	0.308964
Tshr	0.874324	0.106697	0.452502	0.344568	0.327193	0.952934	0.943037	0.365732	0.714962	0.219395
Col17a1	0.87439	0.421566	0.175634	0.204197	0.126285	0.342281	0.329635	0.0852465	0.0237444	0.0510274
Arhgef37	0.875388	0.860975	0.358702	0.501989	0.21493	0.582541	0.561019	0.253898	0.202057	0.521074
Fancd2os	0.875828	0.35892	0.149534	0.772678	0.322557	0.582833	1.871	1.45157	0.101079	0.543058
Exog	0.876781	0.838299	0.498959	0.709056	0.394644	0.388888	1.09249	0.302721	0.601543	0.471144
Gm13034	0.881306	0.82552	0.515896	0.777511	0.618237	0.335131	1.07583	0.208665	0.232484	0.374712
2310061J03Rik	0.881471	1.80616	0.902987	1.45811	0.973905	1.75977	0.470764	1.27831	1.3225	1.20242
Rai2	0.883608	2.06917	1.4655	1.06656	1.09304	1.51201	1.95797	0.375357	1.18216	1.25238
Adcy5	0.884117	0.362317	0.339637	0.389996	0.515549	1.1767	0.590222	0.732656	0.51018	0.520788
C330013F16Rik	0.884541	0.395443	0.474318	0.625299	1.01843	1.40369	1.48369	0.299865	1.23188	0.0398879
C330027C09Rik	0.884765	0.928211	0.483393	0.718118	0.312814	0.282615	0.151208	0.234622	0.0980264	0.140441
Srpk3	0.885183	0.241836	0.503772	0.911087	0.217335	0.589059	0.315165	0.305641	0.204318	0.365906
Lca5	0.885481	0.326073	0.543428	0.584955	0.162812	0.529488	0.614749	0.357923	0.132869	0.296008
P2ry4	0.885557	0.311063	0.172795	0.0837066	0.0931829	0.252561	0.270255	0.0786267	0.0292007	0.0941298
Gm10767	0.886271	0.871678	1.21054	1.32921	0.870407	0.471826	3.40796	0.954772	0.572794	0.967178
Nacad	0.886383	0.562444	0.156218	0.353157	0.280812	0.304443	0.122165	0.189557	0.105598	0.312032
Fam228b	0.886557	0.161474	0.403643	0.347619	0.435344	0.524421	0.210436	0.285708	0.181898	0.439768
Flt3	0.886947	1.26427	0.421378	1.1227	0.340854	0.410597	0.329523	0.0319566	0.142418	0.191288
AI429214	0.887096	1.69651	0.807778	0.913056	0.726015	0.590332	1.57923	0.673864	0.750786	0.440036
Abcg3	0.88847	0.459917	0.638707	0.990103	0.505171	0.373419	0.998952	0.0775013	0.21587	0.278348
Robo3	0.888813	0.388524	0.40467	0.444342	0.290968	0.709769	1.13924	0.810201	0.765916	0.499672
4930577N17Rik	0.889151	0.874511	0.850131	0.549102	0.611265	0.23668	0.379893	0.221048	0.164187	0.176422
Pbk	0.889729	0.583387	0.97221	0.706448	0.174761	0.473667	0.76028	0.442384	0.164294	0.441342
Ercc8	0.889856	0.897646	1.02845	1.69089	1.21006	0.91103	0.292457	1.24793	0.568792	0.611176
Gm9958	0.889882	0.324159	0.675262	0.436154	0.291318	1.31597	1.26735	0.409685	0.730321	0.784742
Gm13305	0.889977	0.729422	0.901533	1.11231	1.99817	2.56641	0.633724	1.46746	1.02712	1.4626
Cnbd2	0.890302	0.673572	0.654793	0.785448	0.605331	1.45838	0.585207	1.24855	0.632307	1.01914
Fam115c	0.890363	0.864892	0.810752	1.1928	0.453406	1.31668	0.704464	0.300598	0.578484	0.588875
Gm2027	0.891211	0.461336	0.256271	0.413816	0.322464	0.249714	0.200407	0.272092	0.47638	0.465344
Armc2	0.891601	0.37717	0.157138	0.25374	0.310712	0.0765587	0.368651	0.166839	0.132774	0.171201
Ccdc92	0.891821	0.835369	1.74017	0.955385	0.875858	0.508694	0.8165	0.686251	1.05866	1.45353
Klhdc1	0.891916	0.48735	0.913687	0.852444	1.53292	1.58277	1.58781	0.923898	0.823489	0.811115
Nxpe4	0.892813	0.731761	0.609737	0.669513	0.526099	0.475309	0.381457	0.295945	0.329727	0.221436
Letm2	0.892984	0.675601	0.938237	0.969617	1.07939	2.19416	1.46743	0.910774	0.951318	1.43109
Endou	0.893686	0.781512	0.325525	0.525683	0.292576	0.475795	1.52705	0.148123	0.330064	0.413769
Epb4.2	0.894793	0.53337	0.111107	0.287058	0.0798889	0.108264	0.173774	0.134819	0.300417	0.0403504
Prkd1	0.894985	1.34482	1.8846	1.48046	1.61144	1.58822	2.54924	1.01978	1.44606	1.18386
Fndc5	0.896705	0.345859	1.29684	0.651491	0.518032	0.280813	0.676095	0.174844	0.438306	0.366308
Trp63	0.897709	0.299848	0.24109	0.422578	0.0834271	0.159222	0.390768	0.310549	0.333071	0.151237
Tnik	0.898757	0.794422	0.487754	0.350125	0.178395	0.161252	0.388238	0.115074	0.363405	0.150209
Tmsb15l	0.900028	0.00436575	0.929591	0.000126604	2.24684	6.34679e-06	1.53763	1.06749	1.43572	0.243613
Colgalt2	0.901042	2.61317	1.23071	1.83444	1.46351	2.6752	2.96133	1.8667	2.27177	1.9941
Fam83f	0.901098	0.932907	0.518228	0.753131	0.512351	0.883695	1.01315	0.314412	0.525453	0.376405
Slc4a8	0.901537	0.998009	0.943533	0.754042	0.505943	0.903809	0.550264	0.485124	0.399971	0.360082
Nipal1	0.901665	0.766387	0.273681	0.883858	0.196784	0.622251	0.428044	0.221392	0.0924989	0.0662611
Sh2d5	0.902531	0.29589	0.0616374	0.159247	0.132957	0.240242	0.38561	0.112187	0.124994	0.0447692
Clec5a	0.902842	0.493271	0.411041	0.597379	0.289595	0.200225	0.321379	0.0935084	0.138915	0.149267
Sdr42e1	0.90314	0.822472	1.85037	0.929569	0.443487	1.8698	1.5006	0.748419	0.787527	1.04532
Ckap2l	0.903425	0.592367	0.0616985	0.996282	0.310539	0.12024	0.192996	0.187164	0.0417058	0.134441
Apol7e	0.904028	0.423402	0.440998	0.569684	0.126835	0.171886	0.551784	0.107022	0.238478	0.128124
Lrfn1	0.905213	0.905983	0.150966	0.523255	0.0542724	0.294207	1.08603	0.140428	0.157333	0.33638
Sox17	0.905518	1.18748	0.927621	0.918703	0.578052	1.44622	0.580329	0.825429	1.04506	0.808513
Tbc1d30	0.906066	0.240851	0.33448	0.172833	0.264549	0.391107	0.313881	0.243517	0.248705	0.242943
Stk36	0.907485	0.437521	0.546845	0.494493	0.52426	0.142094	0.684223	0.442365	0.443575	0.582547
Cacnb2	0.907666	0.467614	0.585704	0.57762	0.362561	0.589588	0.630869	0.295496	0.272674	0.566012
1700025G04Rik	0.907731	0.697488	0.387453	0.600618	0.334306	0.641818	0.242394	0.329098	0.445236	0.422129
Zfp599	0.907933	0.258836	0.37743	0.452741	0.271382	0.315234	0.16866	0.130851	0.109341	0.117488
Armcx5	0.909201	0.912387	0.993022	1.33209	0.928849	2.44444	1.58548	1.14393	1.39987	0.83101
Clec1a	0.909267	1.98732	1.06453	1.26057	0.892992	0.922036	0.369988	0.89702	0.919463	0.687289
BC037032	0.909292	0.298107	0.372595	0.21392	0.178603	0.484082	0.647497	0.301407	0.419766	0.360837
Zfp647	0.910025	0.213056	0.443909	0.229375	0.57454	0.865102	0.277654	0.430923	0.180033	0.193449
Chst3	0.911494	0.597658	0.933743	1.04539	0.492349	0.606568	0.389439	0.755343	0.946761	0.632993
Naip1	0.911589	0.341554	0.391324	0.390625	0.358109	0.0693293	0.22256	0.151084	0.144283	0.0516783
Camk2b	0.91167	0.116272	0.193914	0.588096	0.206874	0.283405	0.151528	0.0882571	0.163856	0.211285
Gm853	0.912209	4.69956	5.96284	2.18439	2.17571	7.97829	6.95972	9.2872	5.53462	10.278
Ccdc8	0.912221	0.460104	0.670915	0.495253	0.551319	0.747141	2.69827	0.407047	0.777449	0.348076
BC030307	0.913059	1.02445	0.581146	0.567419	0.252596	0.647101	0.998231	0.692489	0.718468	0.704472
Hey1	0.913514	0.427844	0.3565	0.172698	0.128166	0.521068	0.278787	0.162218	0.180735	0.194203
Aldh1a3	0.914366	2.45267	0.624457	8.83679	0.367364	10.0676	1.4206	0.17221	0.230241	0.329864
Dnase1l3	0.914427	2.12351	0.67654	0.941186	0.411611	0.20284	0.488365	0.315739	0.105534	0.264596
Tdrkh	0.915051	0.882338	0.955767	0.474872	0.317179	0.573116	0.919903	0.178421	0.347879	0.587403
Sprr2a1	0.915062	0.130434	0.434736	0.807292	0.0781464	0.953128	1.18989	0.131878	0.183665	0.355232
Kcnma1	0.915314	1.13392	0.738597	0.667597	0.699359	0.60006	0.494311	0.695638	0.55519	0.719613
Adcy4	0.915757	0.272933	0.852827	1.10169	0.613204	0.443204	0.177846	0.793369	0.807069	0.660731
Mctp1	0.916272	0.214568	0.75985	0.664009	0.482074	0.261321	0.139814	0.162708	0.0906404	0.227254
4933433G15Rik	0.91674	0.429355	0.536638	0.346617	0.643094	0.348605	0.559543	0.651163	0.241831	0.259852
Cpt1c	0.916927	0.668272	0.62644	0.58445	0.100095	0.406941	0.435452	0.422136	0.0940997	0.303335
A430090L17Rik	0.917493	0.375994	0.208864	0.202359	0.0375446	0.20352	0.326668	0.0950392	0.141184	0.0758523
Zfp119b	0.917846	0.501519	1.98497	1.21462	0.8263	1.42519	1.30718	0.82399	1.12991	0.834697
Kcnn2	0.917871	1.15738	0.964385	0.49832	1.04013	1.69148	0.603328	0.292549	0.782264	0.77051
Cts8	0.917926	0.752344	0.156722	0.151841	0.281718	0.458136	0.245117	0.142626	0.158907	0.113832
D7Ertd715e	0.918773	0.215154	1.34457	0.92636	0.451164	0.873446	1.96274	0.924526	0.545326	0.651069
Cdc7	0.918986	0.980988	0.946586	0.880081	0.342856	0.132573	1.27844	0.449198	0.1381	0.403322
A930024E05Rik	0.920419	0.251462	0.314295	0.473677	0.451972	0.204169	0.655421	0.190685	0.212451	0.0760942
Neu2	0.920633	3.27466	2.15415	2.2917	1.9611	1.71076	3.1037	3.64376	1.76061	1.76032
Asxl3	0.92081	0.464436	0.290242	0.312447	0.208691	0.345664	0.151315	0.626103	0.0653974	0.163965
Trpc6	0.920898	1.7418	0.480113	0.502312	0.51782	0.701744	0.375454	0.691807	0.206299	0.435902
Serpind1	0.920982	0.647013	0.179707	0.116073	0.323035	0.175109	0.281066	0.272573	0.0607375	0.0652635
Myom1	0.921367	0.172139	0.271573	0.208464	0.154708	0.489205	0.560865	0.174056	0.31513	0.26047
Slc17a4	0.921792	0.377756	0.550837	0.355788	0.396066	0.920132	1.23075	0.572907	0.26596	0.342935
Miat	0.921801	0.468853	0.108498	0.112146	0.124841	0.380674	0.135633	0.223878	0.10269	0.125501
Zfp108	0.921943	1.06678	1.18519	1.10043	0.585874	1.44358	1.39025	1.12353	1.00143	0.968445
Immp2l	0.922036	2.15918	1.4393	2.09171	1.6817	2.45433	2.2511	1.419	1.45937	1.17609
Zfp341	0.922108	0.863739	0.479805	0.154954	0.21562	0.233764	1.12564	0.400263	0.648659	0.304935
Phf11c	0.923357	0.302718	0.882836	0.81461	1.0882	1.22893	0.394508	0.535622	0.682015	0.366418
Spag1	0.92359	0.865127	0.720864	0.620812	0.734286	0.819491	1.12745	0.218676	0.690308	0.218161
AI427809	0.924056	0.699071	0.194159	0.479277	0.209416	0.189172	0.303639	0.176703	0.0626971	0.282063
Loxl4	0.924522	0.420972	0.982443	0.747457	0.731424	3.48733	0.987513	0.595886	0.735039	2.0388
A230077H06Rik	0.925152	0.159635	0.133015	0.300703	0.286924	0.129612	0.416078	0.161402	0.0449566	0.0966132
Zfp383	0.925981	1.25003	1.33918	1.92217	1.60484	1.4499	0.698168	0.722209	1.55901	1.18884
Kcnk13	0.926579	0.30349	0.506151	0.449557	0.0909144	0.123127	0.19763	0.115103	0.256579	0.183763
Srl	0.927099	0.552627	0.920949	0.470918	0.496639	1.04695	1.08029	0.44234	0.804096	0.947629
Zfp940	0.927286	1.01335	0.351822	0.454486	0.505938	0.411385	1.10052	0.170762	0.142691	0.408863
Gm9199	0.9278	0.380218	0.792039	0.204632	1.13899	0.617419	0.495507	0.768855	0.85662	1.26562
AK129341	0.927864	1.14073	1.16174	1.50074	1.02516	1.74948	1.98217	1.1854	1.28502	1.189
Slc25a33	0.928226	2.28236	3.16961	1.77429	1.67129	2.05901	0.991469	3.65374	2.35679	1.68827
Kif5a	0.928723	0.289245	0.134667	0.234143	0.195604	0.293574	0.140147	0.338033	0.12161	0.349958
Snurf	0.929916	1.53208	0.886961	0.850547	0.497645	1.24393	0.300112	1.29539	0.401659	0.67334
Nlrc3	0.930043	0.677578	0.470491	0.820508	0.338295	0.458453	0.588688	0.34254	0.445247	0.375906
6430550D23Rik	0.930653	0.609951	0.763791	0.478783	0.22842	0.495236	1.6562	0.513978	0.42948	0.184575
Ovol1	0.931117	1.60664	1.27179	1.42674	1.29948	0.913134	0.628142	1.54321	0.995422	1.36131
Cep72	0.931814	1.0183	0.742435	0.650806	0.457568	0.723439	0.165884	0.579136	0.322622	0.539254
Mamdc2	0.931919	0.416625	0.231434	0.373711	0.374416	0.225513	0.180984	0.140412	0.11733	0.126074
Btbd8	0.933723	0.874618	0.182193	1.41215	0.655007	0.710127	0.569909	0.552688	0.492622	0.529331
Hsd17b2	0.934135	0.765629	0.637958	0.412059	0.344031	1.55409	1.49667	5.03168	1.2937	1.39011
Filip1	0.934604	0.328291	0.866234	0.294476	0.491719	0.621947	0.142612	0.138302	0.369815	0.198686
Gm10658	0.934634	0.875472	0.729484	0.824559	1.18016	0.71082	2.28186	1.10645	0.986206	0.529847
Wipf3	0.935354	0.336879	0.327512	0.241763	0.134559	1.09419	1.46356	0.397417	0.0632439	0.407807
Atad5	0.935773	0.876539	0.365187	0.522295	0.337601	0.406678	0.163189	0.332341	0.282117	0.208408
Strip2	0.936237	0.779726	0.758018	0.940712	0.76621	1.05516	0.338671	0.459894	0.43919	0.340825
Hmgcll1	0.936331	0.25581	0.639458	0.275352	0.34484	0.311548	0.166688	0.355632	0.360207	0.232229
Nudt15	0.93642	0.541766	0.978087	0.534557	0.432781	0.29325	0.470693	0.45647	0.457718	0.327884
Synpo2	0.937083	0.448026	0.799964	0.775049	0.460155	0.831462	1.16775	0.372096	0.702968	0.600407
Ccdc106	0.938207	1.89284	1.1829	0.891381	0.212634	0.192106	0.925044	0.239224	0.333165	0.357992
2310007B03Rik	0.939179	0.820607	0.512974	0.718073	0.430346	1.1664	2.13975	0.570704	0.635851	1.67727
Stc1	0.940997	2.46801	1.23388	1.52752	0.998086	0.300577	0.64327	0.530258	0.486531	0.746836
2810410L24Rik	0.941357	1.12225	0.935112	0.75499	0.924508	1.13898	0.731269	0.709172	0.790125	0.933902
AI197445	0.941572	0.193341	0.198601	0.220227	0.115837	0.708849	0.50393	0.207552	0.417128	0.594978
Apba1	0.943694	0.412514	0.200507	0.462528	0.164765	0.446575	0.268798	0.139027	0.348518	0.416098
Sdk1	0.944098	0.640382	0.778161	0.617501	0.431628	0.259972	0.347732	0.296758	0.315604	0.193784
Eya2	0.944812	1.14437	0.9452	0.462113	0.685906	0.334899	0.537544	0.573458	0.751974	0.374467
Nek3	0.945666	1.43086	0.496773	1.18473	0.555307	0.774487	0.310699	0.761413	0.335778	0.793838
Klhl29	0.946401	0.581762	0.134653	0.41747	0.387276	0.419865	0.421201	0.326779	0.455101	0.449893
Zbtb8b	0.946574	0.705294	0.411379	0.341629	0.126768	0.11453	0.18383	0.285241	0.158901	0.213427
Pram1	0.946708	0.206916	0.086206	0.333775	0.123969	0.168001	0.269656	0.156905	0.0582719	0.187842
Tnfrsf23	0.948065	0.282562	0.058861	0.304148	0.380903	0.57355	0.55236	0.214268	0.198939	0.256516
Gm10778	0.948272	0.388608	0.445234	0.470582	0.349237	0.315521	0.37983	0.319239	0.383041	0.146994
B3galt2	0.948851	0.401389	0.376263	0.432052	0.300603	1.05917	0.523097	0.558019	0.197819	0.121463
4921507L20Rik	0.948977	0.933353	0.259238	0.251164	0.186398	0.757815	0.405454	0.157281	0.262852	0.282439
Rfx2	0.949542	1.13197	0.471606	0.571161	0.339096	0.689297	0.184331	0.429196	0.717292	0.556643
Tymp	0.949692	0.379387	0.313458	5.72711e-314	0.228549	0.27685	3.06159e-214	0.257351	0.292668	5.20017e-134
L3mbtl4	0.950553	0.201054	0.167528	0.135258	0.271027	0.326483	0.131009	0.2541	0.0849317	0.0608404
Rad51ap1	0.950805	1.03906	0.108224	0.559216	0.155631	0.210909	0.338529	0.19698	0.073155	0.235819
Rnf165	0.951153	0.249465	0.207866	0.167826	0.130778	0.15191	0.24383	0.236462	0.0526909	0.0943621
Scn2b	0.95226	0.302123	0.377615	0.596206	0.482692	0.245302	0.262488	0.127278	0.311976	0.243799
Dsc2	0.952776	1.04121	0.390413	0.840564	0.343098	0.845387	0.678462	0.368458	0.469163	0.535631
Ksr2	0.953416	1.11633	0.992192	0.680914	0.557352	1.87319	1.55181	1.73066	1.02698	1.14855
Kremen2	0.953536	0.223294	0.0930297	0.120176	0.535125	0.362598	0.582002	0.112883	0.0628844	0.405422
Napb	0.954122	0.875852	0.521286	0.875421	0.524745	0.609538	1.14143	0.695788	0.91616	0.605803
Slc25a35	0.95523	1.82681	1.73964	2.38773	1.79809	4.44971	1.02031	2.90248	1.76389	2.21122
Rad51b	0.955253	0.769047	1.10579	0.837061	0.383963	0.220852	1.06358	0.339862	0.288774	0.405749
Slc30a10	0.955584	1.17481	1.46836	0.948421	1.54849	0.890272	0.612415	0.554315	0.860216	1.56423
Fam212b	0.955725	0.302637	0.168118	0.0788403	0.120881	0.327634	0.13144	0.204004	0.142054	0.335817
Krt23	0.956274	1.56755	0.261231	0.928015	0.281747	3.05457	0.817143	0.15849	0.088291	0.28461
Tmem207	0.956943	4.39221	2.87555	3.8835	1.59769	3.31143	5.724	2.69622	2.29717	2.8481
Fbxl21	0.957915	0.966301	1.20775	0.845098	0.94077	0.588425	0.62965	0.610624	0.884425	1.31584
Pkib	0.958249	0.417097	0.327224	0.34002	0.356333	0.133085	0.22732	0.108471	0.147448	0.176375
Cbx8	0.958461	0.698282	1.01822	1.12744	0.836716	2.26782	1.82003	1.41202	0.688278	1.16218
Cenpe	0.958848	0.698563	0.291038	0.751929	0.296457	0.0945305	0.379325	0.279576	0.081971	0.140927
Ccnj	0.959109	0.241876	0.503857	0.846151	0.398514	0.589158	0.157609	0.672524	0.578999	0.292774
Spns3	0.959698	1.04877	3.16784	1.05834	1.64941	0.638646	1.36678	1.5243	1.10759	1.03144
Akr1b7	0.960365	0.393564	1.14778	0.635445	1.29687	1.27818	0.512899	0.497401	0.55418	0.95276
Rad51c	0.961524	0.157615	0.328331	0.21207	0.377726	0.255945	1.43785	0.1992	0.266327	0.429259
Kank4	0.962068	0.286736	0.756585	0.643001	0.65853	1.31925	0.747358	0.918048	0.565256	0.867681
2610203C22Rik	0.9629	1.18381	0.657603	0.318561	0.709249	1.60194	1.54276	1.49614	0.333385	0.835866
Sp5	0.963126	0.90216	0.751722	0.910387	0.743197	0.915611	0.881783	1.8813	0.825719	0.955499
Mcoln2	0.965178	1.50514	1.47342	2.02535	1.29639	2.13873	0.735427	0.380452	0.891133	1.13875
Acpp	0.966322	0.204819	0.426661	1.29065	0.548526	0.914646	1.20116	0.329052	0.312778	0.464846
Olfm3	0.967057	2.23105	1.8101	1.07435	2.39202	3.07652	2.44846	2.79001	2.44711	1.77668
Dusp18	0.967767	1.88384	1.48709	1.33405	1.54447	1.61004	1.42134	0.977408	0.893521	1.08012
Lancl3	0.969084	0.47068	0.686338	0.569967	0.669742	1.43309	0.306699	0.74358	0.861598	0.462901
Igfbp1	0.969145	2.85957	6.88342	1.36801	4.28309	10.8349	7.86734	1.68655	2.50542	5.57653
Map1a	0.969513	0.156936	0.245205	0.306203	0.23508	0.191137	0.204522	0.168603	0.176799	0.273089
Gpr171	0.969517	1.27141	1.05939	0.855333	0.698253	0.172048	0.552306	0.214247	0.238703	0.0641226
Clmp	0.970046	0.63605	0.79498	1.19812	1.00032	0.258213	0.828911	0.562705	0.582157	0.336828
Sptb	0.970956	0.436059	0.472348	0.469371	0.300442	0.885121	0.966076	0.473953	0.405252	0.303495
2210404O09Rik	0.971352	0.212302	0.97295	1.31399	1.14476	0.517122	1.1067	0.375642	0.298944	0.513952
Fam122b	0.971616	0.530898	0.398131	0.402169	0.650383	0.517271	0.415139	0.536813	0.65786	0.674598
Zfp941	0.971888	0.590053	0.344162	0.857425	0.388867	0.383264	0.153794	0.477268	0.398812	0.321397
Hkdc1	0.972956	0.132908	0.498353	0.500714	0.557399	0.431646	0.346416	0.403138	0.224578	0.281532
Gm4787	0.974071	0.751399	0.469575	0.707701	0.844091	0.762601	0.734427	0.61727	0.846439	0.795824
Hs3st3b1	0.974601	0.912909	0.380339	1.10548	0.592526	0.61768	0.991433	0.634573	0.578463	0.874799
Mbnl3	0.974609	0.419044	0.392813	0.606106	0.502119	0.595408	0.477842	0.251562	0.545803	0.538923
AW495222	0.975307	3.73041	1.55418	1.57748	0.95785	2.16345	1.38901	3.3676	1.65089	1.45138
Edaradd	0.975403	0.673224	0.257107	0.498199	0.218479	0.136652	0.438678	0.241073	0.205394	0.101861
Abcb9	0.975487	0.834284	0.868955	0.449009	0.583147	0.338689	0.543627	0.667786	0.665697	1.43061
Ndn	0.97553	0.290748	0.847926	0.782398	0.696777	0.708198	0.757815	0.293967	0.245642	0.351929
Fa2h	0.975706	1.50532	0.548757	0.911428	0.563672	2.29164	0.980879	1.04636	0.741877	1.48044
F8a	0.976525	0.941615	0.549218	1.41897	1.24112	1.83485	1.71798	1.61847	1.37893	1.02578
Coro2b	0.976738	0.384262	0.213457	0.55149	0.575553	1.24797	0.834629	0.323764	0.541082	0.426361
C030039L03Rik	0.976767	0.500139	0.583633	0.35004	0.239766	0.812372	0.782222	0.328797	0.450882	0.363342
Meox1	0.977366	1.2817	2.40294	1.32213	0.895881	2.60162	1.94872	1.07991	1.20318	0.969627
Layn	0.978576	0.267351	1.33662	2.15831	0.720795	0.868278	1.04525	0.473044	1.05408	0.889924
Dand5	0.978587	1.205	1.00407	1.40489	0.601624	0.97838	0.52345	1.82752	1.58366	1.94477
Bcl11a	0.97901	0.451312	0.870811	0.241244	0.675906	0.566974	0.426132	0.290359	0.0631174	0.0226069
Gm13399	0.979283	0.573309	0.477708	0.339409	0.343484	0.186194	0.597718	0.579656	0.80728	0.485764
Tc2n	0.979404	0.377756	0.46677	0.203313	0.340033	1.07349	1.7521	1.29065	0.18931	0.610709
4930451G09Rik	0.979546	1.23515	0.617697	0.731374	0.197397	1.00285	0.214687	0.437208	0.603145	0.523414
Gm19589	0.97967	0.713733	0.223019	0.144048	0.320712	0.434625	0.697612	0.315715	0.201002	0.10799
Fut10	0.980576	1.10021	1.3098	0.804395	0.754416	0.481119	0.597087	0.497657	0.719261	0.586818
Pcdhb16	0.98067	0.608258	0.832648	0.607959	0.676785	0.352758	0.792692	0.175712	0.41601	0.368126
Plxna3	0.980819	1.44372	0.328085	0.759349	0.393169	0.532818	0.256566	0.215638	0.203292	0.377306
Hist2h2be	0.981231	0.536153	0.297832	1.20232	0.803057	1.30595	1.16454	0.722785	1.50992	0.91938
Gm16576	0.981689	1.10104	0.17643	0.34187	0.152229	0.137533	0.220753	0.342531	0.23852	0.307552
Mmp9	0.981774	1.02413	0.487631	0.472443	0.175309	0.237577	0.571999	0.036981	0.123607	0.0442727
Sytl4	0.983779	0.868342	0.465135	1.00144	0.594567	2.01437	1.2933	0.376267	1.11791	0.788299
Prkg2	0.984087	0.293298	0.814633	0.289396	0.585741	0.714411	0.254821	0.247121	0.110132	0.325431
Prox1	0.984802	1.22465	0.881286	1.01861	0.700368	2.98298	1.30581	1.12564	0.783835	0.909624
Zfp174	0.984959	0.615074	0.480477	0.620683	0.41457	0.374547	1.10217	0.60245	0.736177	0.581643
Zbtb32	0.985034	1.34558	0.11212	0.651767	0.322468	1.09251	0.701432	0.340119	0.227366	0.407181
Agbl3	0.985141	2.36019	1.34558	1.90537	1.19078	2.21888	0.809433	1.69554	1.39933	1.61637
4930442L01Rik	0.985932	0.692642	1.73143	0.621296	0.691632	1.87458	2.4071	2.45109	1.88561	1.11786
Abcc6	0.987342	1.01733	0.886216	1.04527	0.775736	1.27654	1.3258	2.47797	1.11996	1.06348
Apoc3	0.987484	9.71225	6.29432	4.06553	4.52578	2.62855	7.03177	3.27326	3.6469	2.61244
Gm15455	0.988072	0.462764	0.899725	1.12076	1.47868	0.375731	1.00514	0.974764	1.08603	1.12028
Rpp40	0.989232	0.341384	0.711143	0.275598	0.715861	0.415768	0.444898	1.03549	0.336493	0.464873
Zfp14	0.989353	1.08114	0.900881	1.01831	0.485812	0.768128	1.76122	0.444084	0.532838	0.531646
Pcdhga6	0.989668	0.635559	0.587134	1.2416	0.675768	0.502864	0.341558	0.323055	0.513749	0.675406
Astn2	0.989834	0.883913	0.654691	0.434464	0.588427	0.877161	0.511949	0.322728	0.525525	0.683568
Gja5	0.989919	0.292037	1.11573	0.720654	0.267389	0.71134	0.193786	0.376047	0.460872	0.585258
Insl6	0.992032	2.43925	2.03249	2.40679	0.487138	1.32033	2.11925	1.0276	0.457962	0.738132
Mex3b	0.992665	1.356	0.790919	1.24065	0.649932	0.550487	0.353433	0.171377	0.611006	0.533436
Sh3d21	0.992763	1.75433	1.70017	1.41664	0.825834	3.05226	2.93949	1.61281	0.941901	0.949128
Cyp2d12	0.992908	1.77556	6.65767	3.34461	4.96433	23.0661	8.09881	31.8652	17.2513	17.9995
Osbp2	0.994678	0.224897	0.234243	0.393376	0.437909	1.5521	0.293089	3.55291	0.380014	0.612497
Fmod	0.994733	0.652236	1.08695	0.570426	0.879235	0.661961	0.850006	0.989185	0.734734	0.838827
Ces2g	0.994733	3.26118	2.24183	2.32558	1.85616	1.19153	1.06251	1.36013	0.872497	1.08554
Rapsn	0.995536	1.18684	0.988932	0.958132	0.444417	0.722722	1.16003	0.974984	0.752039	0.718292
Vwce	0.996662	1.4377	1.85139	1.37168	1.13543	2.65298	1.53298	1.98221	1.98763	1.70068
Oit3	0.996819	0.516003	0.143319	0.138856	0.2061	0.279305	0.672465	0.173905	0.290635	0.0520487
Dtwd1	0.997277	2.54296	2.57297	1.27086	1.52355	4.71932	0.946867	1.37738	1.22769	1.7589
Hjurp	0.997786	1.45872	1.06451	1.08057	0.577874	1.21714	0.129458	0.714845	0.665876	0.656236
1810064F22Rik	0.99785	0.408925	0.170368	0.605227	0.367496	0.332018	0.799378	0.465134	0.230324	0.123744
C730027H18Rik	0.998761	0.409299	0.937879	0.495637	0.551748	2.99089	0.533405	2.84508	1.67137	1.61013
Fam57a	0.999048	0.545888	0.45486	0.440693	0.163528	1.77289	0.711411	0.827898	0.461201	0.991137
Slc25a21	0.999244	1.43489	1.63761	1.45794	1.08506	2.87769	1.99052	3.20723	2.1768	1.82515
Gbp10	1.00016	2.2297	2.2404	2.11768	1.49303	1.06492	1.70929	0.497291	1.10811	0.754102
Zfp345	1.00066	0.345327	0.287742	0.278781	0.206894	0.70095	0.225018	0.174575	0.291754	0.208996
Nr2f1	1.0009	0.965118	0.562927	0.311654	0.0578227	0.313442	0.251552	0.0975802	0.434876	0.233641
Tns4	1.00103	0.289574	0.160858	0.311696	0.375898	0.548598	0.125793	0.317178	0.1631	0.204463
Col26a1	1.00104	0.863649	0.287853	0.511295	0.258717	0.560976	0.450209	0.654907	0.291866	0.888576
Zfp808	1.00137	0.89535	0.808218	1.08422	0.849342	0.726959	1.36131	0.641227	0.924548	0.451565
Gm4841	1.00239	0.164314	0.479198	0.486382	0.541444	0.800464	0.428273	0.498398	0.370194	0.19889
Epha7	1.00349	1.13423	0.650149	1.45172	0.637038	0.673249	0.582588	0.08558	0.199747	0.290574
Rdh9	1.00375	2.59795	3.03063	1.63124	3.11299	2.67184	2.93427	2.62671	2.97533	3.19704
Hsd3b5	1.00417	8.97853	7.8554	5.39597	8.42751	11.9069	8.58071	6.35455	11.7156	11.7735
Sec31b	1.00419	0.823043	0.636812	0.854278	0.563549	1.24104	0.153229	0.653836	0.463573	0.640436
Mms22l	1.00486	0.2059	0.428914	0.387851	0.370079	0.250764	0.134166	0.234202	0.173957	0.218073
Gcfc2	1.00512	0.823812	0.572033	1.18233	0.74035	0.891834	0.178934	0.867638	0.850678	0.830971
Pde1c	1.00515	0.492826	0.616645	0.818265	0.232741	0.718193	0.402111	0.408253	0.275696	0.574973
Jag2	1.00552	0.909391	0.236796	0.642379	0.476734	0.922949	0.296283	0.459729	0.480194	0.550375
2010001E11Rik	1.00564	1.0303	1.28774	0.776305	1.97529	2.00767	0.537081	1.51047	0.638338	1.18475
Fam222a	1.00569	1.56179	0.433784	0.98064	1.09166	0.422686	0.452299	0.482495	0.390962	0.577631
4930430F08Rik	1.00653	1.16466	1.86002	1.5148	2.9074	3.30966	4.04747	1.57007	1.80396	1.82091
Tmem56	1.00698	1.54062	2.65913	2.05316	2.6592	1.90609	2.3902	3.04118	1.17765	1.97581
Mx2	1.00708	1.55255	1.05175	0.940755	0.232543	1.26056	0.505827	0.34338	0.382577	0.352359
Amigo2	1.00758	0.656871	0.752691	1.23757	0.73802	0.399969	0.213859	0.365052	0.462222	0.347886
Slc7a4	1.00766	1.00544	1.0173	1.23685	0.731464	0.11662	0.561558	0.798731	0.444953	0.521574
4732471J01Rik	1.00778	0.72352	0.150718	0.531383	0.270924	0.293723	0.976501	0.763674	0.601242	0.218942
Zc4h2	1.00809	1.54233	1.10155	0.948659	0.924048	0.178894	0.287141	0.334158	0.372302	1.06679
Hspa1l	1.00828	0.388892	0.891119	1.36045	2.6212	1.57876	0.506811	0.589797	0.492842	0.76493
Kcnn1	1.00859	0.798144	0.570044	0.306828	0.27325	0.0925764	1.04016	0.461131	0.321106	0.586558
Mzf1	1.00931	0.794153	0.0551438	0.213705	0.158599	0.429863	0.862462	0.33456	0.037275	0.400527
Tmem151b	1.00962	0.378284	0.315204	0.432631	0.623258	0.230354	0.369739	0.358567	0.133166	0.372031
Gprasp2	1.01117	0.122573	0.460423	0.627738	0.294176	0.398538	0.479684	0.372376	0.622369	0.482956
4930427A07Rik	1.01132	0.690739	0.287778	0.557631	0.124152	0.224332	0.180037	0.104758	0.194527	0.167218
Tmc2	1.01253	0.432981	0.18039	0.116515	0.216175	0.468732	0.18809	0.182406	0.243873	0.262046
Tmem194b	1.01347	0.276792	1.0382	1.21224	0.705018	1.0116	0.360721	0.279933	0.623804	0.209444
Hspa12b	1.01352	1.26582	1.51619	0.766416	0.805782	0.642344	0.412409	1.07986	0.846642	0.957612
Zfp759	1.0138	2.12716	1.44011	1.28793	0.597391	1.51121	1.21281	0.7057	0.748816	0.925307
Itih1	1.01385	0.453255	0.314728	0.853791	0.271556	0.36801	0.196896	0.801977	0.170195	0.137158
Syt13	1.01404	1.10816	0.820778	0.728947	0.59016	0.499861	0.802322	0.280108	0.173379	0.670676
Zfp438	1.01481	1.30188	0.903987	1.08992	0.433326	1.05703	0.188514	0.731271	0.570323	0.262638
Il4i1	1.01593	0.925134	0.221964	0.939164	3.61275e-23	0.751378	0.30131	0.178723	0.260619	0.139976
Fam217a	1.0171	0.980735	1.06235	0.475046	0.646341	0.637028	0.255622	1.04117	0.607631	0.890331
Pip5k1b	1.01857	0.927593	1.62312	0.748842	0.611319	0.903766	0.241771	0.234466	0.574706	0.617531
Apobr	1.01901	1.4134	0.749454	0.449498	0.230947	0.208651	0.334904	0.19487	0.253301	0.311058
Gata6	1.01975	0.290712	0.787264	0.821417	0.478976	0.708112	0.568292	0.293931	0.409354	0.483843
Aifm3	1.01989	1.75983	1.31973	1.23128	0.948922	1.57174	0.917376	3.51414	0.693847	1.70412
1700096K18Rik	1.02047	1.67278	0.696921	0.540172	0.801765	1.90145	0.436	0.676521	0.659528	0.708674
Hmcn1	1.02198	0.36954	0.656892	0.477325	0.309961	0.340045	0.128424	0.143225	0.249769	0.290746
Nos3	1.02231	0.782041	1.72217	1.23261	1.07095	0.997795	0.436787	0.875416	0.69218	0.845181
Flrt3	1.02329	1.15726	1.20536	1.24568	0.515766	1.69131	0.452442	0.789471	1.01093	0.805452
Wnt9b	1.02358	1.9321	0.550761	2.21652	0.426473	2.22924	0.927665	0.282742	0.372293	0.215403
Disp1	1.02368	0.838599	0.639289	0.6492	0.364337	0.778654	0.374911	0.26666	0.532667	0.799752
Foxs1	1.02381	0.372947	1.39841	0.200719	1.89926	0.908417	1.94412	0.0942689	0.840238	0.902849
Mthfd2l	1.02447	1.67934	0.874565	1.24275	1.1319	1.87481	1.91498	0.689784	0.591172	0.444657
Rab38	1.02468	1.22159	2.41748	2.3011	2.01269	1.73573	1.99	2.70181	3.44026	2.68005
B3galt4	1.02468	2.13778	1.27236	0.904003	0.823372	1.48777	1.194	0.463168	0.172013	0.739323
Cep76	1.025	1.04289	0.91726	1.59029	0.937231	0.752666	0.906073	1.55236	1.14216	0.946755
Epha3	1.02527	0.927251	0.579472	0.592614	0.590261	0.188215	0.151051	0.234379	0.0979251	0.315666
Cenpq	1.02583	0.336313	1.96162	0.995513	1.20896	1.36531	0.438289	0.850089	0.0947128	0.610623
Esr2	1.02615	0.28027	0.229727	0.301749	0.12595	0.569	0.182564	0.283437	0.118407	0.296905
Gm8994	1.02748	0.306232	0.510333	0.824065	0.917356	0.497276	0.798174	0.464433	0.862414	0.556007
Foxm1	1.02847	0.316106	0.482889	0.964053	0.347209	0.171103	0.274636	0.585942	0.178044	0.404171
Nlrp5-ps	1.02907	1.9916	1.34834	1.57714	0.904853	0.808517	0.649264	1.07282	0.933664	1.12891
Zdhhc2	1.03051	1.12615	0.860168	0.858632	1.34942	0.304785	0.244604	0.948851	0.687156	0.397579
Slc13a4	1.03091	1.75749	0.337943	0.291038	0.850464	0.98789	0.704735	0.717612	0.723383	0.572738
Slc14a1	1.03183	0.89782	0.801577	1.03539	0.307378	1.2497	0.33423	0.389053	0.288969	0.271686
Eme1	1.03269	0.423202	0.881579	0.854122	0.253551	0.171805	0.551524	0.213943	0.297957	0.384191
Lig4	1.03312	1.58062	0.893709	2.6432	1.65723	0.733341	1.47135	1.48396	1.24002	1.29826
Zfp456	1.03364	1.01662	1.0824	0.790318	0.67676	0.275141	0.441627	0.256969	0.381737	0.820365
6530402F18Rik	1.03435	0.910286	0.580645	0.676275	0.706535	0.435222	0.279428	0.0604937	0.452877	0.682462
Bbs10	1.0346	1.86554	2.473	2.09933	1.06689	0.826192	2.21019	1.28604	1.43284	1.59094
Apln	1.03518	0.885335	2.09016	0.913262	1.06085	1.79707	2.30757	0.969731	1.70375	2.45583
Gm13305	1.03831	1.45886	2.32991	1.20718	2.84066	2.56641	1.58435	1.18728	1.78035	2.05253
Zfp248	1.03973	0.757492	0.683776	0.645493	0.491652	0.615029	0.822648	0.382939	0.284435	0.382037
Serpini1	1.04031	0.296575	0.679581	0.917791	0.755164	0.481595	0.579753	0.48727	0.87698	0.358983
Ccdc15	1.04108	1.05019	0.87507	0.777164	0.550547	1.17244	1.02647	0.398182	0.628483	0.556142
Ntrk2	1.04195	0.873881	0.468997	0.492603	0.245538	0.598253	0.129987	0.236068	0.109923	0.225642
Lrfn3	1.04371	0.325881	0.950388	1.09618	0.732164	0.529184	0.637041	0.411861	0.412988	1.08475
Ccdc138	1.04449	0.57072	0.951101	0.614319	0.854832	0.926766	1.73547	0.721298	0.750059	1.03622
Fam13c	1.04465	0.424555	0.64863	0.647462	0.678361	0.804372	0.18442	0.607851	0.358722	0.342619
Mycn	1.0449	0.721193	0.826281	0.291108	0.702138	0.292778	0.234968	0.273441	0.152327	0.381916
Dmd	1.04519	1.0443	0.897351	0.930876	0.684322	0.847895	0.935652	0.610419	0.799575	0.730777
Spire2	1.04544	0.201614	0.923966	0.651047	0.483167	2.29174	0.788239	0.713459	0.283893	0.549087
Tpx2	1.04617	0.552828	0.783531	1.15684	0.695968	0.269261	0.288103	0.531311	0.124535	0.234261
Zranb3	1.0483	1.66296	0.739017	0.716	0.332107	1.17018	0.57792	0.616502	0.624433	0.536771
Setmar	1.04919	0.297273	1.11475	0.800024	0.979653	0.48275	0.774858	1.5781	1.70792	1.43943
Fzd2	1.04948	1.27432	0.743279	0.925881	0.57261	0.517329	0.664289	0.289897	0.717753	0.8098
Gja1	1.05003	0.748366	1.06007	1.12775	0.851893	0.97219	0.195057	0.680986	1.64389	0.86055
Lrrc4	1.05127	0.12765	0.26591	0.343504	0.229435	0.41457	0.332712	0.129063	0.323541	0.386278
Aspm	1.05154	0.50562	0.459607	0.841109	0.30293	0.0746413	0.059903	0.174279	0.116504	0.139095
Slc23a3	1.05256	2.07047	1.82105	0.866692	2.68768	4.48285	2.99807	3.37268	2.72107	4.1073
Klk1b27	1.05287	1.15059	1.67777	1.08368	3.10207	4.67099	0.749737	2.32666	1.78217	2.95951
Rnf157	1.05314	0.690534	0.493187	0.106184	0.325063	0.240284	0.385678	0.19948	0.0833439	0.0895544
Sgtb	1.05373	0.518189	0.935522	0.650739	0.569177	0.560976	1.12552	0.611247	0.145933	0.313615
Snrpn	1.05374	1.59914	0.919322	0.964302	0.512503	1.29839	0.327597	1.38345	0.412325	0.711509
Kdm8	1.05433	1.72829	0.80005	1.13686	0.690307	1.55916	1.00104	0.679552	0.757124	0.929762
Lyrm1	1.0545	1.15238	3.36075	1.34378	1.03563	2.18318	2.0024	2.81574	1.62267	0.697435
6330408A02Rik	1.05573	1.24602	0.5768	0.484324	0.580627	0.562042	0.360852	0.559916	0.389894	0.963581
Zfp418	1.05576	1.55757	0.865225	0.93142	0.673962	1.40515	1.12769	0.568681	0.633597	0.62844
Fam196a	1.05733	0.792319	0.412623	0.479726	0.178012	0.804131	0.258141	0.500681	0.251025	0.389612
Mamdc4	1.05734	0.57774	0.33698	0.40422	0.346139	0.375267	0.301169	0.262861	0.227786	0.139862
Nccrp1	1.05782	2.20691	1.3135	1.27259	0.377776	1.27989	2.05435	1.99227	2.21969	2.09888
Plcxd2	1.05984	1.24094	0.930608	0.601083	0.520434	0.554154	1.53635	0.705756	0.803792	1.089
Xkr8	1.0601	0.977481	0.814483	0.526077	0.357887	0.529096	0.566164	0.576509	0.214106	0.460121
Il12rb2	1.06028	0.632016	0.0658282	0.255112	0.236661	0.256576	0.617741	0.0399383	0.133492	0.0956262
Rom1	1.06155	2.53108	1.31813	1.1068	0.94777	1.54129	0.824636	0.87969	0.712805	1.05314
Tspyl3	1.06173	0.30268	0.567465	0.733056	0.136007	0.737262	0.197229	0.191269	0.085241	0.0457964
Scd4	1.06173	0.454019	0.945775	1.14031	0.6347	2.58042	0.986143	0.267777	1.06551	1.00752
Scn10a	1.06302	0.78236	0.237054	0.24881	0.276978	0.230989	0.185379	0.485399	0.0400598	0.408927
Zfp37	1.0643	1.03385	0.807613	1.25194	0.619407	0.94434	0.673667	0.424652	0.363944	0.547489
Sult2b1	1.06504	0.872916	0.545516	0.469801	0.261493	0.354372	1.1376	0.110322	0.491663	0.26415
Mei4	1.06568	0.303807	0.18986	0.163508	0.182019	0.370004	0.197963	0.0767926	0.213896	0.0919341
Sox11	1.0659	0.215047	0.179187	0.188074	0.273785	0.0873013	0.140127	0.231017	0.136264	0.178955
B130006D01Rik	1.06616	0.145639	0.18203	0.627061	0.610793	0.354746	0.379599	0.331316	0.410151	0.3085
Ly6f	1.06794	1.16706	0.972449	0.314054	0.699215	0.473784	0.760467	0.442492	0.328669	2.29554
Slc1a3	1.06838	1.09457	0.547229	0.61855	0.590207	0.71097	0.713232	0.442675	0.308255	0.231857
Gins3	1.06898	0.973497	0.89228	1.25744	0.349948	0.316164	0.761207	0.39371	0.274157	0.353504
Agmo	1.06952	3.06808	2.83037	1.82815	2.75724	3.38072	1.14239	0.60933	1.23434	0.795789
Hexim2	1.06955	0.751189	0.521672	0.876178	0.375095	1.01665	0.652532	0.823069	0.705331	0.303111
Pcdhga1	1.06977	0.38166	0.293862	0.328969	0.159145	0.905906	1.1965	0.194	0.257098	0.278353
Slc17a8	1.07086	0.722806	0.258118	0.0833598	0.247458	0.167676	0.269135	0.234903	0.174478	0.124986
Gm9079	1.07162	0.810752	0.562964	0.509068	0.485742	0.219424	0.704391	0.546485	0.761083	0.490678
Lmtk3	1.07251	0.380127	0.197962	0.230156	0.199276	0.231477	0.371541	0.240209	0.240867	0.201301
Gm15708	1.07291	0.541153	0.112729	0.364059	0.243164	1.31813	0.35262	0.341965	0.685801	0.736905
Hivep3	1.07448	0.352264	0.209659	0.270839	0.226125	0.245154	0.131165	0.152642	0.170066	0.152282
Pgm2l1	1.07613	1.00049	0.460702	1.11943	0.962221	1.28261	0.823485	0.545711	0.637663	0.318688
Trmt13	1.07629	1.91131	1.10256	0.71215	1.2332	1.43247	0.95802	0.408791	0.8281	0.355923
Zfp811	1.07758	0.130495	0.272475	0.070344	0.352714	0.105953	0.170064	0.26454	0.294738	0.197907
Slc6a17	1.08128	1.51925	1.41662	1.65478	0.910223	1.87965	2.63989	1.7738	1.4873	1.75138
Pcdhb17	1.08178	1.1349	0.650133	0.763497	0.934924	0.575908	0.184877	0.430297	0.119854	0.25757
Rdh18-ps	1.0822	1.77397	2.16445	1.46622	2.23954	1.85186	2.80727	0.992892	1.67719	1.26535
Psd	1.08244	0.118291	0.689958	0.190991	0.212613	0.480218	0.154159	0.299001	0.399758	0.214774
Abcd2	1.08304	0.0825746	0.27522	0.422193	0.272099	0.335223	0.322838	0.0417444	0.186038	0.0249876
Cdnf	1.08329	0.154414	0.514659	0.457078	0.508823	0.626864	0.40247	0.390308	0.173945	0.186907
Gm10509	1.08369	1.18428	1.08547	1.91212	0.638576	1.15385	0.617347	1.49673	1.20066	0.788413
Mastl	1.08395	0.296139	0.493513	0.743778	0.768838	0.400738	0.128644	0.274466	0.472594	0.567552
Arhgap33	1.08485	0.418427	0.174326	0.197047	0.25069	0.254799	0.272651	0.370177	0.0883784	0.189928
Taf5	1.0859	0.427207	1.36455	0.881367	0.895828	0.693723	0.371163	0.863874	0.521346	1.03421
Tnfsf13	1.0866	2.65791	1.02408	2.51268	0.597528	0.928343	0.354542	0.505201	0.693886	0.920014
Cysltr2	1.08666	0.548018	0.799193	0.73744	0.328356	0.222444	0.714187	0.0692509	0.231511	0.414621
Pacsin1	1.08684	0.33743	0.685594	0.442694	0.101091	0.223097	0.715162	0.13871	0.386032	0.16606
Lrrn1	1.08767	0.614803	1.79299	1.78678	1.76805	0.898516	1.60244	0.590529	1.45439	1.86044
Nme4	1.08775	2.97178	2.97147	1.91928	2.31461	0.965147	3.87287	0.300468	0.50215	0.719424
Mblac2	1.08789	1.30775	0.891556	1.34367	1.13965	0.868745	0.774675	0.751267	0.502215	1.00732
Zmat1	1.08813	1.18912	0.605509	0.85331	0.910332	1.82369	1.20531	0.935113	1.19069	1.27942
Dagla	1.08938	0.811699	0.473442	0.371326	0.729464	0.98856	0.423128	0.28724	0.594338	0.417563
Tusc1	1.08955	1.07161	1.19056	1.44185	1.60508	0.580048	0.931031	1.17377	0.804771	0.86474
Wnt5b	1.08973	0.44651	1.38352	1.528	1.00334	1.26909	1.1639	1.58034	1.82364	1.62167
Dusp15	1.09098	2.07943	0.868371	0.560881	1.02631	2.05509	1.37284	1.27948	1.04819	1.53175
Eda2r	1.09101	1.17775	0.9695	0.830887	0.460889	0.177325	0.568678	0.122255	0.170469	0.234196
Ggct	1.09129	4.65107	4.32266	2.69574	3.85833	7.84315	5.5951	8.31991	3.728	8.55293
Porcn	1.09148	1.53343	1.81032	0.756576	0.535931	1.66012	1.33214	1.03372	0.575821	1.54695
Nat14	1.09182	1.19316	0.869919	0.88296	3.12747	0.726567	0.777471	1.28176	0.0840045	1.80529
Mtrf1	1.09219	2.04611	2.77049	1.51417	2.37514	1.6613	2.66653	2.52131	1.22449	2.94105
3110052M02Rik	1.09224	0.631914	0.658176	0.566824	0.757191	0.684091	1.23528	0.399319	0.533881	0.478054
4930525G20Rik	1.09308	0.467426	0.454394	0.209639	0.373395	0.379516	0.81221	0.2363	0.175516	0.518636
Ddx60	1.09341	0.381349	1.30281	0.985156	0.776818	0.619256	0.596377	0.443406	0.53698	0.507755
Prkar2b	1.09458	0.414061	0.977543	1.2628	0.372112	1.45681	0.179871	0.24421	0.272086	0.459425
Mterf	1.09566	3.23263	1.76894	1.93318	0.753163	1.45805	0.935932	0.726307	0.809215	1.08691
Sncg	1.09687	3.59604	3.59567	2.51599	1.07724	4.08761	0.937285	1.09076	0.405089	1.30582
Adcy3	1.09708	0.679787	1.14572	1.28102	0.507058	0.773041	0.689327	0.588253	0.685074	1.08136
Map9	1.09721	1.24799	1.0093	0.987741	1.0116	0.894067	1.43506	0.760794	1.01303	0.910802
Dyx1c1	1.09762	1.1884	0.123775	0.399748	0.80296	0.779192	1.54875	0.607351	0.202683	0.629752
Col7a1	1.09871	0.098687	0.287807	0.252287	0.118252	0.12019	0.192916	0.212032	0.0972733	0.0895901
Dnajc27	1.0993	1.36367	0.771044	0.629078	0.700295	0.553601	0.38082	0.56628	0.685784	0.471607
Slc28a1	1.0994	1.80217	2.18422	1.32262	1.27604	1.86229	0.640532	3.64424	2.21467	2.13181
Gm17745	1.09941	0.600724	0.250276	0.161654	0.179955	0.975489	0.782874	0.303687	0.169177	0.181783
Zfp61	1.10002	1.60282	1.25207	1.07829	0.480145	2.11473	0.522206	0.708997	0.959201	0.485025
Klf5	1.10013	0.554878	0.346763	0.597267	0.249331	0.22526	0.723127	0.0701276	0.156265	0.16791
9230116N13Rik	1.10072	0.22554	0.187931	0.303462	0.270253	0.183122	1.17571	0.114018	0.317584	0.20475
Arhgap28	1.10357	0.430715	0.287113	0.788152	0.335468	0.979186	0.336789	0.26129	0.460934	0.573484
Esrrb	1.10365	3.83755	2.74984	2.50793	2.19968	5.07728	3.71515	3.48904	4.08616	3.53678
Btnl9	1.10393	3.04772	3.17438	1.43524	1.4836	2.31987	2.73064	1.73332	2.36033	2.01744
Fam227a	1.10445	0.0883141	0.478318	0.380243	0.291012	0.143409	0.575462	0.446459	0.149227	0.347418
Golt1a	1.10479	1.811	3.88032	2.15821	1.62753	0.630173	2.6973	2.02724	1.38433	4.46247
Slc25a29	1.10588	0.966822	0.805601	0.650426	1.15849	0.981236	0.314995	1.09972	1.08911	0.658275
Amica1	1.10627	0.190888	1.03387	0.821881	1.14366	0.464961	0.248768	0.144751	0.161274	0.519875
Thsd1	1.10797	1.07332	0.691821	0.664319	0.353681	1.13291	0.139841	0.271301	0.60455	0.471093
Ccm2l	1.10927	0.427844	0.980375	0.74836	1.21758	0.694757	0.557574	1.40589	0.84343	0.971014
Nup62-il4i1	1.10991	0.000269918	0.741538	0.711236	0.367832	1.97006e-06	0.000175338	0.255738	7.03884e-07	3.91498e-05
Gria4	1.11058	0.420067	0.596387	1.14232	0.662564	0.664554	0.328487	0.509659	0.621871	0.203383
Gm19434	1.11061	1.09233	0.151696	0.244953	0.327221	0.739076	1.18628	0.230088	0.0512705	0.055091
Kcnrg	1.11121	0.265316	0.774101	0.428561	0.472492	0.215418	0.691704	0.536782	0.224233	0.32127
Tmem169	1.11199	0.994259	1.72597	0.936438	1.19137	0.538177	1.51169	1.59167	0.700011	1.65478
Reep1	1.11206	0.850696	0.556946	0.196218	0.0728105	0.394688	0.316755	0.307183	0.239574	0.183876
Unc45b	1.11237	0.26049	0.868209	0.630876	0.468198	0.845995	0.678949	0.888885	0.806954	0.945911
Gm6614	1.11248	1.21573	1.41821	1.89748	1.01973	1.18451	0.95062	1.78233	0.821704	1.69229
Asb2	1.11284	1.21613	1.59239	1.68305	0.572484	0.564236	0.679237	0.658713	0.587124	0.105146
E530011L22Rik	1.11308	0.280705	0.643216	0.226612	0.336355	0.455825	1.28037	0.390243	0.276684	0.212358
Gpr39	1.11327	0.695203	1.08614	1.02893	0.312385	1.27002	0.453	0.35145	0.195784	0.368153
Arc	1.11334	1.36876	0.253447	0.572958	0.68338	0.740887	0.198199	0.422861	0.385471	0.414405
Rps6ka5	1.11416	1.35672	0.565242	1.15144	0.500213	0.932089	0.816048	0.474834	0.558427	0.284229
Brca2	1.11473	0.859911	0.644857	0.671057	0.386389	0.977441	0.728393	0.467314	0.66596	0.29924
Cyp39a1	1.11504	1.06621	1.96721	1.68051	1.14071	1.97872	0.992506	0.693011	0.943701	0.691379
Tube1	1.11555	0.477037	0.264993	0.34232	0.428708	0.258213	0.621683	0.0401932	0.223906	0.240591
Ada	1.11602	1.12542	1.87551	1.66724	2.0228	0.913762	0.367012	0.355588	0.474966	0.851402
Rpusd2	1.1161	1.07095	1.00391	0.600395	0.828773	1.44922	0.465225	1.10536	0.87967	0.675157
Tmem177	1.11727	1.40882	2.05431	1.81973	1.05507	1.94456	2.93759	2.24345	1.34896	1.49211
Zscan20	1.11761	0.852101	0.710011	0.687898	0.918928	0.830213	1.11047	0.646151	0.503937	0.618844
Dzank1	1.11926	0.600454	0.47253	0.736092	0.659536	0.541695	0.956416	0.47219	0.338201	0.504726
Kif22	1.11929	1.37608	0.668856	1.04918	0.824442	0.186212	0.597775	0.231885	0.129177	0.41641
Rimbp2	1.11931	0.971365	0.449659	0.174262	1.51959	0.525785	0.140656	0.136405	0.212767	0.489903
Hic2	1.11981	0.935811	0.659798	0.50365	0.582232	0.876704	1.12575	0.545868	0.506816	0.653498
Rgn	1.12013	1.83614	1.14747	0.988204	0.825057	1.73928	0.797629	1.08294	0.948008	0.648232
Ache	1.12103	1.72953	0.810631	0.756296	0.582864	0.175531	0.845231	0.437168	0.730607	1.11215
Gpr182	1.12163	1.98004	1.29632	1.6746	1.01682	2.06698	0.368632	0.714986	0.716942	0.68477
Epha4	1.12179	1.29803	0.901316	1.86292	0.885693	1.81506	1.22172	1.14835	1.05604	1.15656
BC051226	1.12195	1.22608	2.04326	0.164968	0.91822	2.48872	0.798925	0.929741	0.34529	1.29857
Pcdhgb8	1.123	0.248797	0.229327	0.321191	0.427527	0.0984795	0.334047	0.379346	0.466619	0.194272
Ak8	1.12319	0.30686	0.383536	0.330303	1.28693	0.249148	0.799812	0.155129	0.0864184	0.835722
Postn	1.12322	0.742119	1.91706	1.99716	1.28948	0.964103	1.12926	0.187584	0.334404	0.718662
Insrr	1.12325	1.25744	1.23486	0.676752	0.834084	2.84408	1.98988	2.56543	2.2765	1.41333
Gnal	1.12364	0.613956	0.730833	0.306832	0.289016	0.498488	1.25734	0.487741	0.346629	0.291953
2810055G20Rik	1.12409	1.03187	1.59678	0.95203	1.05981	1.7953	1.15265	1.34138	1.36996	1.07058
Unc5d	1.12609	0.147673	0.0820321	0.0397386	0.0884747	0.319733	0.1283	0.074654	0.0693132	0.208539
Fzd3	1.12619	0.568026	0.695168	0.792935	0.659367	0.662969	0.647729	0.475604	0.389922	0.580123
Cand2	1.12627	0.839187	0.594363	0.609725	0.477639	1.02204	0.656186	0.339391	0.756266	0.838014
Ypel1	1.12637	0.70338	0.952394	0.567835	0.421413	0.42832	0.229164	0.666719	0.198087	0.532119
Islr2	1.12648	0.11885	0.396231	0.367454	0.0677956	0.0964973	0.583222	0.201654	0.188769	0.169409
Fam211b	1.1267	0.898501	0.457522	1.04774	0.269157	1.13481	0.910733	0.605632	0.787226	0.906308
Magi2	1.12782	1.63611	1.08525	1.04678	1.01832	1.281	1.23471	0.604678	0.99631	1.2155
Mfsd3	1.12865	0.435319	0.45341	0.820006	1.36926	0.883619	1.13463	2.58581	0.980761	1.5149
Cry1	1.12923	2.77658	1.28532	1.99246	0.323462	0.375731	1.40719	1.40366	2.08519	0.840212
Zfp689	1.12947	0.383059	0.478774	0.687204	0.879751	0.829376	0.166403	0.548675	0.43151	0.656859
Zfat	1.1297	1.45829	0.737755	0.830546	0.655285	0.845779	0.407155	0.520092	0.410685	0.65377
Hoxa11	1.12979	0.823104	0.857311	1.05211	0.678071	0.33415	0.804513	0.312081	0.695411	0.684961
Gm19522	1.12988	0.555637	0.61731	0.548244	0.166448	0.300758	0.482744	0.514972	0.312958	0.448372
Zfp772	1.12995	1.51546	1.0523	1.31405	0.857511	0.820298	1.5361	0.851245	0.474208	0.866225
Gm4925	1.13015	0.308762	0.771824	0.0830873	0.0924934	0.501384	1.20715	0.234135	0.521723	0.2803
Zfp449	1.13075	1.2357	0.823717	0.864568	0.740342	0.802642	1.44935	0.281111	0.452401	0.560899
Sec14l2	1.13081	1.48292	1.3901	0.99763	0.610814	1.50503	0.241571	0.140563	0.208811	0.336557
3632454L22Rik	1.1314	0.502925	0.428602	0.238372	0.157518	0.31091	0.171329	0.27684	0.0370131	0.380471
Shf	1.13249	1.547	1.28904	1.74844	1.48296	0.753633	0.403216	0.547445	1.74268	1.77891
Zfp442	1.1325	1.01259	1.33592	1.49868	0.960559	1.37025	4.17882	1.19443	0.807973	0.817111
Gm11696	1.13292	0.337657	0.35169	0.636042	0.151724	0.41123	0.22002	0.682791	0.285274	0.255443
Gch1	1.13335	0.506677	0.844373	0.863524	0.657719	0.274256	0.220103	0.384214	0.190255	0.613295
Adam1b	1.13364	0.807952	0.942513	0.826191	0.338845	1.4432	1.47411	0.776052	0.682609	0.488983
Cdkl5	1.13365	1.85831	0.595551	1.15401	0.984897	1.04456	0.745165	0.939442	0.724625	0.605595
Syne1	1.13448	1.04402	4.09707	1.01843	0.82097	4.60123	1.36059	2.94039	1.10257	1.1255
Azgp1	1.13474	0.372019	0.774959	1.40154	1.67164	0.604104	2.90893	48.7098	1.9906	2.36408
9530077C05Rik	1.13526	0.437869	0.27364	0.294575	0.459092	0.355518	0.285319	0.221358	0.554909	0.265004
Slc2a9	1.13562	2.88375	2.27931	2.35975	2.3773	4.14433	2.12894	2.87134	2.19694	2.05905
Zfp366	1.13592	1.3542	1.12838	1.73096	0.659209	0.962071	1.10301	0.812956	1.76384	1.0757
BC048403	1.13679	0.894457	0.683195	0.84244	0.669865	0.121039	0.388557	0.904359	0.503796	0.31578
Ccdc126	1.13867	2.48872	2.07372	1.56266	1.67744	1.01033	1.35139	1.15329	0.876097	1.31793
9130221F21Rik	1.13887	0.355593	0.222223	0.143534	0.159784	0.72179	0.463416	0.224706	0.150214	0.161407
Papln	1.13987	0.640572	0.578267	0.373504	0.575714	0.780174	0.973953	0.566748	0.571303	0.710806
Pydc4	1.14023	0.355929	0.444975	1.03253	0.266597	0.144458	0.695839	0.179957	0.25063	0.21544
Atp1a2	1.14031	1.83258	1.12997	2.0712	0.812478	1.36889	1.05083	0.611445	1.15605	0.687642
Ak5	1.1421	0.449319	2.18396	1.33002	1.66006	1.33765	0.975935	0.567867	1.13884	1.76757
Gnao1	1.14227	0.906037	0.319057	0.523385	0.355149	0.579445	0.205841	0.275054	0.344374	0.455971
Cd8a	1.14359	0.749867	0.494731	0.887829	0.763706	0.361555	0.195237	0.262637	0.588346	0.408403
Amy1	1.14399	1.44248	0.961562	1.32152	0.777812	2.34241	2.63183	0.875082	1.30214	0.785716
Itgb3bp	1.14455	0.511686	0.852722	1.28514	0.715317	0.553936	0.889118	0.431126	0.432305	0.464519
Olfml2b	1.14516	0.450523	0.500529	0.363705	0.314906	0.609653	0.782839	0.49347	0.211461	0.272663
Dixdc1	1.14643	1.99922	1.16609	1.18357	1.05405	3.11658	1.8759	1.43516	1.05848	1.37935
Zfp931	1.14646	1.8793	2.68443	1.87838	2.49314	1.0899	2.79901	1.42508	1.89018	1.54358
Kynu	1.14674	5.2975	6.54999	3.35694	5.52867	8.74112	5.12217	1.90057	6.01568	5.01602
Ccdc62	1.14854	1.29437	0.539265	0.759956	0.493494	1.05094	0.766749	1.01127	0.927875	0.712155
Csdc2	1.14885	1.31826	1.1769	0.456097	0.50773	0.458714	0.245426	0.428417	0.477322	0.797829
Tm6sf2	1.14909	4.45219	1.99757	2.11967	2.66742	3.05872	3.12424	0.952235	2.79701	3.52361
Pygm	1.15022	1.47558	1.91259	1.5883	0.933171	1.99677	1.282	1.11894	1.0158	1.73647
Dennd2c	1.1528	0.829622	0.883302	0.4465	0.856026	0.149687	0.480523	0.279602	0.415358	0.753147
Cenpf	1.15521	0.895918	0.559891	0.690395	0.353778	0.264517	0.31843	0.298514	0.275247	0.234141
Tmtc2	1.15571	0.241846	0.436622	0.49895	0.217344	0.654539	0.105059	0.264901	0.363248	0.341527
Gm10778	1.15571	0.388608	0.566661	0.705873	0.436546	0.788803	0.506441	0.466581	0.547201	0.323387
Btbd11	1.15619	1.05753	0.756846	0.442238	0.662422	0.705376	0.76427	0.399217	0.244633	0.334556
4930473A02Rik	1.15704	2.75877	0.718354	0.74238	0.72312	1.39995	0.898818	0.958824	0.291348	0.313058
Gm4432	1.15711	0.541931	1.12891	0.874997	0.487027	0.880017	1.41251	0.273965	0.763096	0.655968
Gm6623	1.15862	0.72352	0.828947	0.681443	1.35462	0.440584	0.235726	0.457206	0.662215	0.547355
Rhbdl3	1.15918	0.490364	0.663965	0.989671	0.807921	0.696745	0.319525	0.433818	0.586912	0.408065
Zfp867	1.15951	0.95035	1.18781	1.60749	1.01675	2.20462	3.00782	0.823604	0.917619	0.862747
Fbxo31	1.15975	2.00672	1.10006	0.710532	1.23391	1.4578	1.10113	1.33482	0.922061	0.735087
Stk32a	1.15982	0.858606	0.715431	0.858184	0.440925	0.398358	0.79925	0.868111	0.379974	0.556757
A230056P14Rik	1.16061	1.72955	0.432342	1.58242	0.207243	0.84256	2.70477	0.262304	0.292246	0.523373
A230072E10Rik	1.16097	0.704851	0.234926	0.227609	0.168918	0.915661	0.36743	0.39196	0.674903	0.29861
Igfals	1.16133	5.37512	7.65129	3.85716	2.75073	4.36421	7.00495	2.32104	5.1089	7.52278
Tmem45a	1.16223	0.346393	1.22668	0.978746	1.08955	0.421869	0.225713	0.175114	0.195103	0.366873
Usp43	1.16267	0.309063	0.386288	0.80396	0.24689	0.418227	0.805552	0.338524	0.580257	0.280573
Shq1	1.16331	1.90692	1.39032	1.21873	1.14249	1.54828	1.24257	1.38578	0.738417	0.649179
Tsga10	1.16374	0.953815	0.624457	0.660009	0.285727	0.553163	1.06545	0.72328	0.230241	0.371097
C8a	1.16378	3.17949	3.60304	1.88231	1.37154	4.64672	6.46396	3.69689	8.20196	6.85039
Smarca5-ps	1.16395	0.984765	0.615414	0.960621	0.700622	0.999447	0.802102	0.528948	0.65866	0.744991
Zcchc16	1.16411	0.508862	0.159003	0.102701	0.152436	0.20658	0.16579	0.514496	0.0716532	0.346467
Gsg2	1.16426	1.99146	0.760549	1.42906	0.695995	0.269487	0.216276	1.25844	0.93473	0.903944
Olfr887	1.16556	4.36711	0.68229	1.17518	1.79881	1.77289	2.13423	0.96588	0.153734	1.15633
Tas1r3	1.16564	0.395326	0.329405	0.886515	0.513175	1.17691	0.515196	0.532937	0.371108	0.438638
Ispd	1.16584	1.91107	1.59239	0.841525	0.884748	1.97482	1.58489	1.09785	0.880686	1.57719
Ccdc24	1.16667	1.14746	0.159353	0.102927	0.229158	0.310553	0.498465	0.0966806	0.107717	0.34723
Slc25a27	1.16719	0.695742	0.434794	0.608475	0.468941	0.847338	0.906703	0.571548	0.734759	0.421072
Zfp85-rs1	1.16728	0.850416	0.885758	0.972594	1.0827	1.38095	1.66242	0.91357	0.838233	0.386012
Pcolce2	1.16754	1.02073	0.956834	1.23604	0.917317	1.65752	2.66046	0.193505	1.86848	2.39382
4831440E17Rik	1.16785	0.294518	0.286307	0.369854	0.294089	0.637673	0.511762	0.248149	0.304123	0.178246
Gm21284	1.16812	0.247073	0.205873	0.265948	0.333062	0.100303	0.482984	0.31226	0.139162	0.112149
Pdzd4	1.16849	0.580432	0.532007	0.624773	0.452077	0.75403	0.453857	0.234743	0.68654	0.316157
Prox2	1.16946	1.04564	0.290426	0.609657	0.208823	0.707487	0.681349	0.396456	0.343554	0.527363
Zfp72	1.16958	0.884863	1.22885	1.1112	1.67879	1.43689	0.38439	1.11832	0.996785	0.714041
Nkrf	1.1698	0.568167	1.12438	1.26137	1.44671	0.691965	0.370222	0.753974	0.560027	0.816673
Sult5a1	1.17082	0.426497	0.710755	1.03293	0.255525	1.38514	0.555819	0.215609	0.240221	0.516244
Thnsl1	1.17144	1.65651	1.51579	1.6862	1.27205	1.97052	1.07941	0.837425	0.699762	0.862536
Tmem81	1.17242	0.274552	0.686308	0.443289	0.411227	0.891665	0.357801	0.971569	0.850516	0.996975
Gpr162	1.17265	3.14548	0.582435	0.470246	0.889919	0.8513	0.227736	0.53005	1.23032	0.898962
Arntl2	1.17386	0.549777	0.572625	0.0739721	0.247039	0.892758	0.358239	0.0694829	0.232243	0.665465
Glis1	1.17446	0.641738	0.93577	0.604417	0.624782	0.781567	0.209081	1.45989	0.632544	0.922422
Gpr19	1.17498	1.3677	1.77219	1.0359	0.619691	1.23383	1.98041	0.862511	0.708417	0.413882
Cntrob	1.17519	0.583756	0.729619	0.816857	0.384717	0.853141	0.608609	0.885328	0.657592	0.565275
Mbl1	1.17557	4.40463	2.52323	1.62976	1.64933	0.894061	1.43505	4.31423	1.86066	1.66609
Zmym1	1.17569	2.28857	1.55566	1.68549	2.2732	1.36916	1.09882	0.882937	1.32294	1.56732
Cdh2	1.17583	1.18612	0.658888	0.904353	1.09556	0.722283	0.386443	0.724548	0.417546	0.568303
Npas2	1.176	0.220312	0.688404	0.2075	0.395984	0.804949	0.717787	0.0835317	0.186134	0.466676
Zfp750	1.17838	1.00159	1.4903	0.885584	0.600076	0.92939	0.932347	1.12118	0.685023	0.779367
Kif20b	1.1788	0.328906	1.16475	0.752318	0.369479	0.400571	0.321477	1.16391	0.185254	0.348352
Iqgap3	1.17945	0.32223	0.604119	0.737049	0.12066	0.261628	0.104984	0.244348	0.113434	0.243773
Zfp947	1.18001	1.05507	0.879133	0.851753	0.105353	0.571093	0.687493	0.577823	0.346652	0.638542
Mybl2	1.18015	0.249617	0.311988	0.302272	0.261715	0.405341	0.162652	0.25238	0.105446	0.113304
Scn4a	1.18053	0.622012	0.287939	0.167383	1.63558	0.617258	0.180137	0.314449	0.116781	0.627417
Fam151b	1.18064	1.7594	1.61262	2.17788	1.37033	2.28561	2.29288	1.15627	1.18916	3.19444
Otub2	1.18153	0.99498	0.626644	0.892501	1.04322	1.34643	1.29668	0.911053	0.887332	0.702543
Arl4d	1.18157	3.16941	2.34746	3.12724	3.16479	6.29036	0.458936	2.84844	3.07441	3.6232
Larp6	1.18172	0.203905	0.424758	1.26202	0.671905	0.331112	0.797198	0.0515406	0.401968	0.246812
Gm13139	1.18206	1.37912	1.86713	1.33522	0.22288	0.32566	0.00173212	0.63868	0.0289907	0.156768
Dab1	1.18216	0.691813	0.432332	0.683801	0.310877	3.45534	0.338088	0.401836	0.596584	0.497206
Zfp661	1.18219	1.40139	0.491433	1.35957	0.706711	1.50499	1.62334	0.944973	0.85421	0.968855
Cdt1	1.18241	0.861441	1.16641	1.04316	0.645139	0.524571	0.280661	1.14316	0.2426	1.04271
AI504432	1.18292	0.495083	0.515658	0.821561	0.420207	0.200986	0.3226	0.208568	0.302089	0.124846
Cd1d1	1.18302	0.775697	1.18497	1.39159	0.852023	2.72918	0.336968	0.0653571	1.31072	0.391219
Engase	1.18381	0.588042	1.07796	0.981095	0.140924	1.05038	0.459808	0.921555	0.463694	0.78296
Bmp3	1.18423	1.04527	0.870968	0.723293	0.44732	0.969924	0.973011	0.264211	0.546688	0.587425
Rnf219	1.18514	0.535919	0.66983	1.22583	0.561895	1.52295	0.34921	0.507987	0.565974	0.608148
4930565N06Rik	1.18569	0.388724	0.323903	0.20921	0.116447	0.631231	1.01318	0.245642	0.0547365	0.11763
Akap5	1.18571	0.545586	0.28413	0.348689	0.531171	0.387604	0.444386	0.362004	0.230473	0.639754
Ppp4r4	1.18642	0.878302	0.627293	1.04669	0.714146	0.916865	0.817585	0.79288	0.494697	0.455623
4921504A21Rik	1.1868	1.14434	0.286047	0.184759	0.411365	0.355692	0.596488	0.231399	0.128899	0.484804
Zfp595	1.18786	0.708064	1.37665	1.84188	0.954493	1.82051	1.23035	0.775561	0.930561	0.928481
Hdac9	1.18806	0.787007	0.422663	0.835631	0.259046	0.581465	0.0722813	0.258927	0.171358	0.349261
Dph2	1.18833	1.29863	1.23666	1.44776	1.77838	1.80753	0.483542	1.26611	0.992674	1.06664
A930015D03Rik	1.18855	1.29887	1.35285	0.174762	0.389093	0.527294	0.846355	0.164156	0.365789	0.196523
Agap2	1.18863	0.162369	0.777938	0.720939	0.607996	0.197748	0.211602	0.205208	0.228633	0.147402
D630023F18Rik	1.18869	4.97959	7.48664	3.90348	6.93964	3.33992	3.95012	0.656702	1.5243	2.88268
Poli	1.18926	2.0822	1.65192	1.27105	0.986652	1.92244	1.72375	1.52903	1.16985	1.42861
Trmt12	1.18973	1.44875	0.603584	1.19956	1.26859	0.361933	0.871403	0.873241	1.19261	1.18031
B3galt6	1.18977	1.01127	0.722258	1.2829	0.908812	1.17296	0.941357	1.16853	0.528903	0.961764
Yy2	1.19022	1.46328	0.474161	1.09379	0.340933	0.792049	1.05943	0.657545	0.915755	0.491997
Cdh13	1.19147	2.05587	1.54175	2.26825	1.84759	2.33691	2.94718	1.8188	2.08432	2.86176
Zc3hav1l	1.19154	0.488302	0.494064	0.431747	0.459728	0.56638	0.363636	0.564237	0.294678	0.337745
Lrrc66	1.19177	1.95357	2.37911	2.87115	2.34087	5.00251	5.28771	4.29226	4.18974	4.45647
4932416H05Rik	1.19257	0.601503	0.939751	0.68792	0.450469	0.366283	1.37181	0.228061	0.211745	0.364038
Clstn2	1.19309	1.16288	0.748745	0.512065	0.380023	0.515003	0.413314	0.400825	0.744298	0.671799
Setd4	1.19543	0.261277	1.30625	0.281237	0.782688	2.54566	1.362	0.396254	2.28102	1.18596
Wscd1	1.19658	3.07012	1.35014	1.33104	1.37954	0.969388	1.33368	1.59517	1.15281	1.39356
Gm2011	1.19722	0.654171	0.272543	1.58433	0.783861	1.06228	0.852527	1.15747	0.736914	0.59387
Kcnd3	1.19752	0.825897	1.11156	1.203	1.15404	1.56507	0.993417	1.40405	1.46697	1.23865
Kcnh2	1.19754	0.654347	0.22718	0.234779	0.294027	0.0885471	0.426379	0.0826989	0.184278	0.19801
Rab36	1.19833	0.178575	0.59519	0.672761	0.320967	0.724951	0.930891	0.9479	1.00581	0.378267
Rab27b	1.19842	0.979488	0.745499	0.808355	0.456607	0.699484	0.425494	0.418794	0.404573	0.217359
9230110C19Rik	1.19875	0.60462	1.0076	1.38297	0.724486	0.981815	1.5759	0.764142	0.595959	0.640368
3110045C21Rik	1.19933	0.873767	0.546047	0.940517	1.83223	2.48302	1.13871	3.3129	1.59946	1.32204
Atp10a	1.19947	0.50201	0.278865	0.58539	0.375958	0.339663	0.109038	0.296081	0.306316	0.329142
Tvp23a	1.19982	0.140485	0.994995	0.756083	0.715426	0.228126	0.732328	0.603669	0.553888	0.170046
Plekhd1	1.20054	2.09916	1.14786	0.84732	0.43232	0.958704	1.36783	1.02804	0.295584	0.99253
Tenm3	1.20099	0.704487	0.863331	0.87721	0.533847	0.471038	0.21591	0.481883	0.490228	0.589439
Adamts7	1.20152	0.513799	0.463798	0.437831	0.436092	0.625751	0.111599	0.303034	0.265277	0.336871
Prdm10	1.20238	0.815573	0.906098	0.987613	0.895823	0.551822	0.35429	0.343584	0.459366	0.740394
4930519G04Rik	1.2034	0.232075	0.96688	0.499609	0.695211	1.13057	0.604889	0.351967	0.653573	0.772503
Ankrd37	1.20365	0.563727	0.704586	0.910189	0.168872	1.37312	0.73466	0.284984	0.793788	0.170588
Sntb1	1.20439	2.41299	0.639742	1.47575	1.05141	1.24675	0.285877	0.776269	1.29732	1.52675
Magee1	1.20442	1.18459	0.603199	0.531284	0.749145	1.06867	0.686122	0.532312	1.00081	0.756757
Tmem88	1.20443	1.82246	1.8982	0.653895	1.72881	1.97294	1.97922	1.76586	1.36865	1.47064
Zfp775	1.2047	0.677067	0.752218	0.607325	0.439452	0.732972	0.735304	0.713085	0.572029	0.751245
Mreg	1.20478	1.50469	2.03739	2.37884	1.35224	1.37441	1.4707	0.903299	1.05938	0.910657
Lrrtm2	1.20532	0.645156	0.671967	0.585935	0.434845	0.458342	0.735681	0.550376	0.18169	0.195228
Cbx2	1.20547	0.617512	0.720356	0.664686	0.184983	0.501375	0.643802	1.12383	0.521713	0.672708
Hdc	1.20548	0.783218	3.3755	0.159474	0.295926	5.93647	9.27105	0.699259	6.67829	16.0861
Fam189b	1.2055	0.45602	0.253318	0.490857	0.728568	0.123418	0.396195	0.345801	0.470891	0.229991
P4htm	1.20597	0.790741	0.439255	0.354645	0.394794	0.214008	1.37401	0.199874	0.371149	0.638089
Prrg1	1.20627	0.479266	1.08423	0.986788	0.538464	1.07024	0.936942	0.478403	0.499699	0.290086
Zfp953	1.20731	1.08848	1.44291	1.30477	0.948558	1.44616	1.80539	0.675323	0.585209	0.838423
Megf11	1.20853	0.303582	0.115971	0.3451	0.227438	0.246487	0.494723	0.172655	0.192429	0.365664
Cep152	1.20862	1.42646	0.924464	1.02363	0.735932	0.643437	0.619665	0.881379	0.446359	0.503601
Nlrp4c	1.20977	0.383824	0.373123	0.344288	0.114979	0.207758	0.166735	0.161697	0.072062	0.0387159
Acap1	1.21036	0.75583	1.25959	1.77969	0.566046	0.613679	0.246253	0.143287	0.212858	0.285899
Tmem71	1.2117	0.476699	0.463409	0.598636	0.380803	0.51606	0.414162	0.120494	0.223748	0.240421
Msl3l2	1.2121	1.10383	0.367906	0.237632	0.330667	0.716985	0.287707	0.334816	0.310863	0.200416
Ust	1.21224	0.537062	0.223753	0.578091	0.289591	0.436056	0.979873	0.597309	0.302496	0.357541
5830444B04Rik	1.21338	0.337403	0.352174	0.408591	0.887925	0.929371	1.09928	0.740846	1.30265	0.561553
Rasl2-9	1.21522	1.49401	0.829922	0.804074	1.64102	0.808687	1.29802	0.755277	0.701243	0.452099
Kifc2	1.21721	2.80818	0.738918	0.715905	1.0626	1.44002	0.963071	1.12076	0.49948	1.16285
Eml6	1.21848	1.29407	1.75806	1.24152	0.943854	1.46183	1.17318	0.824857	1.09331	0.93642
Pcyox1l	1.21853	2.11494	0.783231	0.758837	1.33751	0.572393	0.918743	1.48497	0.595613	1.06666
Adssl1	1.21958	1.33278	0.88843	2.00844	0.878354	1.08212	1.04214	0.741146	1.20109	1.20993
Tle6	1.21981	2.11716	0.588039	0.506422	0.352346	0.190998	0.919707	0.0594611	0.198746	0.213556
Inpp5j	1.21981	2.79936	2.49917	1.97294	1.51744	2.16465	2.77956	2.79666	1.31393	2.17827
Kcne4	1.22013	0.761929	1.74591	2.40915	1.02711	1.39192	0.99296	0.962955	0.804658	0.345847
Skida1	1.22188	1.26502	0.966232	1.16308	0.852641	1.0271	1.64859	0.932619	0.979703	0.733705
Akap17b	1.22217	1.03881	1.11289	0.738788	0.755742	0.361472	0.676896	0.487643	0.564204	0.381711
Vmn1r65	1.22262	1.04564	0.145213	0.0937934	0.261029	0.424492	1.13558	0.66076	0.0981582	0.210945
Tmem253	1.22299	0.400952	0.83523	0.431583	0.480441	0.976632	3.13517	0.405391	0.451667	0.121331
Zkscan4	1.22377	0.19105	1.27354	0.77117	0.74401	1.24095	0.995921	1.15899	0.753254	0.462505
Rbpjl	1.22377	0.573151	0.238788	0.462702	0.114463	0.775595	0.74694	0.434622	0.860861	0.346879
Cntnap1	1.22437	0.512429	0.177908	0.413682	0.230257	0.27737	0.111301	0.215876	0.26457	0.284285
Pms2	1.22594	1.57896	1.31566	1.39057	0.601997	0.932364	0.935331	1.41503	1.05104	0.564677
Rftn2	1.2271	0.880025	1.15229	0.405966	1.01683	0.510369	0.819189	0.476661	0.460263	0.342388
Chrd	1.2273	0.566483	0.472049	0.381127	0.76371	0.229944	0.542449	1.14563	0.47864	0.72861
Kcne1l	1.22731	0.335307	0.558787	0.270692	0.703118	0.272245	0.436978	0.254264	0.0944296	0.913195
Ogdhl	1.22857	4.16208	4.08334	2.74583	3.298	1.52614	1.04982	0.509051	1.32337	1.62513
D430020J02Rik	1.22868	0.483378	0.469902	0.650382	0.482673	0.261645	0.629947	0.203637	0.272259	0.341305
Lsm11	1.22907	0.848304	0.500683	0.608739	0.88942	0.918348	0.460635	0.589665	0.537526	0.57758
A130049A11Rik	1.22926	0.854865	0.864953	0.755856	0.548755	0.694089	1.27323	0.926067	0.550282	0.443465
2810021J22Rik	1.22976	0.656322	1.09376	0.984	1.01114	1.52253	1.46628	0.924283	0.686527	1.07816
Zfp420	1.22996	1.52952	1.04275	1.68378	1.29125	1.35476	0.181209	1.01925	1.52719	1.43061
Tshz3	1.23007	0.274958	0.610955	0.838563	0.439292	0.744154	0.35833	0.417003	0.593661	0.416021
Fut4	1.23124	0.504569	0.998522	0.814672	0.831325	0.409673	0.821954	0.573924	0.390767	0.801601
Ermap	1.23177	0.302871	0.37855	0.271674	0.211701	0.327879	0.263138	0.280705	0.0284316	0.336053
Efcab12	1.23218	0.73448	0.382502	0.494118	0.330034	0.894516	0.478593	0.696197	0.310268	0.388952
Ssbp2	1.23275	1.57551	1.74322	1.2587	1.08767	1.01506	1.07125	0.813829	0.964558	1.20226
Zfp94	1.23316	1.78493	0.892381	0.624457	0.90901	1.59416	0.697738	0.406052	0.693034	0.324065
Pclo	1.23391	1.21164	1.31378	1.11721	0.962708	1.29008	1.82059	1.27333	1.29314	1.11041
Gatsl3	1.23538	0.934649	0.778794	2.0121	0.839958	1.77069	1.62407	2.75624	0.263217	1.60271
Btc	1.23578	1.1344	1.01275	1.26467	1.55348	1.71053	1.47837	1.14696	0.821499	1.12791
Gm19557	1.23592	0.168829	0.211014	0.318021	0.354023	0.41123	0.660061	0.298721	0.237729	0.306532
Dlg4	1.23632	1.53705	0.465637	0.300757	0.418564	0.680378	0.545746	0.565187	0.354125	0.422817
Zfp708	1.23689	0.839341	1.35883	2.16504	1.00153	1.8721	3.24497	1.02005	0.992238	1.01713
Cbfa2t3	1.23705	1.43852	0.898994	0.643985	0.445388	0.924625	0.937315	0.785483	0.860908	0.453444
Fancl	1.23714	1.35175	1.68978	1.01867	1.58447	2.27502	2.55265	1.02504	0.504933	0.753693
Fjx1	1.23907	0.19344	0.483549	0.520544	0.86921	0.942355	0.252094	0.977907	0.490291	0.760971
Hist1h2ao	1.23942	7.13917e-05	4.25724	5.288	2.28373	6.1597e-05	1.43205	2.58345e-05	2.502e-05	1.47778
Trim62	1.23982	0.580672	0.483843	0.546902	0.521842	0.942926	0.567556	0.550406	0.490588	0.395359
Abca5	1.24055	2.69308	1.78604	1.87831	1.81106	2.09733	2.14877	2.04217	1.57877	1.71304
Lrrc3	1.24173	0.964172	0.758761	1.009	0.673937	1.21775	1.67537	2.78914	0.844764	0.77804
Ly75	1.24281	1.68294	1.21779	1.38246	0.477611	0.287668	0.461734	0.403003	0.473951	0.402054
Sdsl	1.24299	2.44506	0.84889	0.877282	0.854522	2.31608	2.12429	1.13306	0.918107	0.24663
Tmem221	1.24316	1.56755	0.783693	1.4342	0.563495	1.01819	0.817143	0.633961	0.618037	0.853831
4921515E04Rik	1.24335	0.611437	0.084913	0.274228	0.6716	0.992885	0.796836	0.412137	0.229592	0.185025
Lonrf3	1.24342	2.2853	2.47034	2.57623	1.70223	1.9558	2.65628	1.9203	2.85267	1.9625
Thbs3	1.24587	0.875257	1.15473	1.21691	1.00508	0.592204	0.380217	0.294982	0.575145	0.353145
2016-03-03	1.24701	1.36275	1.13551	0.513399	1.14304	1.54903	3.19673	0.551134	0.92107	0.989705
Zfp575	1.24718	1.19257	0.354896	0.32092	0.663466	0.414979	0.222026	0.861269	0.0959584	0.46399
Gm20187	1.24728	0.962155	0.400856	0.194186	0.288226	0.5859	0.940423	0.243202	0.0677408	0.0727887
A930004D18Rik	1.248	1.35722	0.74532	0.232356	0.560434	2.20393	0.187546	0.218255	0.526866	1.10748
Kcnj8	1.2499	1.29403	2.24634	1.39288	1.74439	2.80175	1.6864	1.52641	1.15401	2.02317
Tceanc	1.25045	1.02488	1.28097	0.858027	0.614033	1.47934	1.92927	0.83474	0.641397	1.03379
2610017I09Rik	1.25046	5.12445	2.98895	4.13694	1.53509	0.832135	4.00696	1.55435	1.44315	3.41152
Yod1	1.25085	2.53287	1.75876	1.88249	1.66203	2.15444	2.67214	1.92068	1.93613	1.42343
Ebpl	1.25089	0.911326	2.46792	1.3488	1.16025	0.924913	2.0784	1.4973	0.962432	1.24098
Nipal2	1.25152	1.0861	1.05582	1.33144	0.795313	0.881835	1.25816	0.518559	0.543767	0.730359
Trmt10a	1.25162	0.820676	1.07458	0.883371	0.561929	0.66633	2.13904	1.00757	0.495257	0.603117
Pex12	1.25433	1.02806	1.42772	1.61379	1.53985	1.53031	1.33979	1.86234	1.88191	1.4518
Fcho1	1.25439	0.587884	0.48986	0.63281	0.616392	0.119319	0.191518	0.111447	0.124174	0.266849
Macc1	1.25456	0.120971	0.907187	1.20446	0.507337	1.08041	0.472954	0.12231	0.136272	0.10982
Slc26a6	1.25481	1.19987	0.928372	1.75279	0.924262	1.11338	0.670152	0.649902	0.772361	1.14113
Kcnj2	1.25543	1.42795	0.7349	0.723314	0.528412	1.0912	1.09467	0.764345	0.520419	0.40669
Sec22c	1.25722	0.969791	1.07746	0.891668	0.757721	0.918637	0.842549	0.633271	0.523477	0.489116
Prom2	1.25729	2.5064	1.90688	1.85799	1.76284	2.97804	2.84031	2.10815	2.88489	2.70413
BC018242	1.25881	0.538298	0.224268	0.386281	0.430011	0.728432	0.23384	0.453548	0.202128	0.43438
Negr1	1.26025	0.904124	1.11131	1.65822	0.659751	1.04943	0.839031	0.351927	0.414426	0.410552
Serpina12	1.2605	1.25226	1.35648	1.71861	2.92603	1.01675	0.652789	1.17117	0.811128	1.62946
Zfp57	1.26094	0.77434	0.505889	0.37631	0.58617	0.281681	1.00916	0.295167	0.293113	0.338214
Cnga3	1.26165	0.130085	0.433818	0.210148	0.272932	0.528373	0.339169	0.259085	0.14433	0.118145
Zfp433	1.26249	1.37967	1.7244	1.85633	1.23989	1.44024	2.82544	1.14584	1.7762	0.894635
Tmem191c	1.2632	1.38044	0.575125	0.742951	0.310147	0.56041	0.449755	0.697863	0.485953	0.313299
Gm16897	1.26321	0.188244	0.862695	0.354593	0.281954	0.611361	0.245323	0.285492	0.265067	0.341783
Pms1	1.26429	0.767577	1.27916	1.03277	0.643825	0.74786	1.00032	1.12531	0.734964	0.882641
Gm13483	1.26477	0.852995	0.177689	0.656737	1.32021	1.88532	0.555819	0.371326	1.61482	0.867575
D930015M05Rik	1.26483	0.414668	0.345521	0.111587	0.248438	1.6834	0.540403	0.314444	0.583896	0.752888
Echdc1	1.26493	3.79344	4.3779	3.77732	3.91743	5.75079	5.17017	4.28084	3.6673	3.4166
9030624G23Rik	1.26695	1.03841	0.432625	0.111774	0.0622137	0.505867	0.270654	0.157486	0.0584876	0.188538
Adam22	1.26767	1.05125	1.41821	1.29321	1.4037	1.34127	1.17571	1.2201	1.01504	1.27247
Pcdhga4	1.26898	0.636641	0.999988	0.585354	0.557504	0.604438	1.02647	0.42069	0.220562	0.358197
Tyro3	1.26946	0.231215	0.433484	0.591087	0.311686	0.37546	0.451986	0.0876656	0.195345	0.244886
Gm2518	1.27014	0.56783	0.473142	0.865879	0.567002	1.22943	0.493337	0.669802	0.213217	0.400935
1600016N20Rik	1.27024	1.15679	0.192778	0.684836	0.693059	0.751381	1.80905	0.877194	0.521241	1.26018
Naalad2	1.27182	0.5212	1.30287	1.12203	0.988836	0.141059	0.90565	0.439142	0.97854	0.683448
Lins	1.27358	0.79949	0.629184	1.05188	0.472291	1.08191	0.810357	0.494008	0.592038	0.634392
Csmd1	1.27445	0.88629	0.672561	0.877336	0.426695	0.308401	0.371259	0.184021	0.294169	0.201148
Ccdc85b	1.27481	2.08971	1.13181	1.40584	1.28329	0.848342	0.423765	0.977185	1.17701	1.07501
Gm10033	1.27483	1.08278	2.89915	1.82803	1.04928	0.875059	2.45796	1.50086	0.533988	1.71678
Zfp82	1.27552	0.718888	0.489498	0.948533	0.432461	0.381555	0.63062	0.359908	0.942216	0.290132
A830010M20Rik	1.27597	0.576309	1.1806	0.817021	0.72764	0.876492	0.627588	0.920929	0.468887	0.592277
Atg10	1.27633	2.98885	2.98854	3.29761	1.96977	2.42673	2.33708	2.11536	3.95611	1.89934
Gm6710	1.27751	2.40773	1.74401	0.656532	0.626819	0.565176	1.80991	0.966164	1.0834	0.3166
9330020H09Rik	1.27756	0.54044	0.39403	0.472652	0.404739	0.329098	0.528233	0.751331	0.342448	0.449737
Rgs14	1.27821	0.997752	1.08079	1.39617	0.298889	0.486061	0.260058	0.252199	0.224791	0.241541
Kif23	1.27871	1.21709	0.845113	1.38285	0.688678	0.219597	0.704948	0.341823	0.457011	0.450144
Myct1	1.28066	0.335887	1.32942	0.949061	0.704335	0.818148	1.09434	0.636761	0.898633	0.55903
Morn4	1.28185	2.10123	1.09428	1.13088	0.550769	0.213256	1.36918	0.730295	0.517783	0.635847
Gm10785	1.28206	0.280212	0.583715	0.301619	0.419706	0.455024	0.365178	0.637457	0.157827	0.763147
Hoxd11	1.28312	1.51466	0.516249	0.815095	0.732745	0.85115	0.358848	0.487809	0.426513	0.52469
Pask	1.28326	0.268538	0.298344	0.602193	0.214517	0.0726778	0.116654	0.316763	0.0252087	0.270871
Gfpt2	1.28362	0.779314	0.64936	0.545251	0.560288	0.253098	0.406246	0.315176	0.0877885	0.18866
Dfna5	1.28386	1.77224	1.75359	1.25188	1.06179	1.43893	1.15481	1.62387	0.436712	1.20665
1110054M08Rik	1.28436	1.20306	1.75428	1.61871	0.540588	0.976797	1.56785	2.43276	1.86344	1.09216
Tubd1	1.28552	1.27225	1.72578	1.59568	1.21961	1.9488	0.66317	0.771814	1.14656	1.155
Palm3	1.28587	0.766487	1.75635	0.670346	0.63143	2.64491	0.249725	1.16246	0.647577	1.39166
Hspb7	1.28596	0.843191	0.49181	0.408423	0.303106	0.547688	0.439545	0.937778	0.142476	0.561342
St3gal5	1.28635	1.26481	1.22956	0.680723	0.631488	2.3962	1.3736	0.586131	0.653034	0.829278
Tdg	1.28664	2.03369	1.17207	0.757002	7.29491e-05	0.000197102	0.000302866	1.02991	6.73667e-05	7.40939e-05
Atp8b4	1.28715	1.65484	0.689446	1.02423	0.817953	0.470264	0.215662	0.250974	0.396133	0.45069
Fam185a	1.28819	1.20665	1.88519	1.38	1.31032	1.46956	0.982827	1.75376	0.764589	0.958491
Alms1-ps2	1.28866	2.95736	1.76015	0.90951	0.632796	1.02907	1.65175	3.09689	0.951834	0.255691
Spag5	1.28937	1.57008	1.20763	0.910013	0.506517	0.294182	0.314793	0.335809	0.408155	0.402022
Emid1	1.29018	1.74168	1.8659	1.80778	1.56523	1.2121	0.324256	1.06916	2.17219	1.35526
Tmem44	1.29106	0.868241	0.633027	0.175232	0.715254	1.32178	0.424315	0.411493	0.397337	0.525471
4932415G12Rik	1.29107	2.33913	1.94907	1.25891	1.5349	1.35657	2.61291	1.9427	0.909701	1.44938
Pcdhgb6	1.29249	0.732978	1.23615	1.19014	1.14415	0.870778	0.655732	0.776026	1.30363	1.02962
Tmie	1.2925	1.34826	1.68516	1.39943	0.923176	1.87662	1.50607	1.75267	1.46456	1.63198
Dgkg	1.29287	0.415551	0.865641	0.402567	0.821591	0.674794	1.84128	1.82766	0.234056	0.80479
9430037G07Rik	1.29289	0.292323	0.730731	0.668641	0.744336	0.47469	1.71432	0.665007	1.07022	0.707671
Gnaz	1.29361	0.771099	1.20472	1.24501	0.635229	1.09563	1.25614	0.779635	0.705763	0.875024
Ung	1.29372	0.498843	0.831527	0.671368	0.224178	0.202442	0.324938	0.441425	0.281017	0.452961
Gm12185	1.29446	0.519652	0.396916	0.466126	0.441061	0.42192	0.33861	0.306486	0.268299	0.15725
2810002D19Rik	1.29474	3.26519	1.63243	2.89957	1.46719	0.79533	1.7021	0.990402	1.65519	0.988069
Bcmo1	1.29491	0.606456	0.673784	0.4896	0.0605528	0.82069	2.898	0.25549	0.284655	0.244692
Rfx3	1.29596	1.33994	1.40592	1.05026	1.15436	1.57137	1.35804	0.714992	1.10411	1.04649
Det1	1.29759	1.27623	0.974796	1.77439	1.4018	1.20891	1.1088	0.914003	1.13814	0.901122
D430041D05Rik	1.2979	0.761437	0.279911	0.253113	0.523283	0.545498	0.35023	0.407576	0.126139	0.298185
Elp4	1.29824	1.53697	1.4777	2.00435	1.59376	1.43989	1.23262	1.49422	1.23194	1.93194
Ugt1a9	1.30027	0.979995	0.900079	1.26755	0.991809	1.05895	0.433994	0.769502	0.259593	0.272261
Tex30	1.30109	1.55112	1.93869	2.29572	2.78794	1.57424	1.51608	0.98018	1.09207	1.76017
Alg8	1.30112	0.47396	0.789852	1.33919	0.567923	0.769643	0.92651	0.838613	0.600648	0.573694
Zscan12	1.30152	0.624436	0.953901	1.17624	1.12235	1.01399	1.49192	1.289	1.02582	0.787327
Mfsd8	1.30176	1.06694	1.27003	1.55861	0.958845	2.22757	1.19182	1.19433	1.24482	0.784095
Hgfac	1.30317	1.34917	2.1547	1.27071	0.943042	3.834	1.46522	1.42094	2.91299	2.51765
Accs	1.30318	1.6615	1.58221	1.1497	1.27986	2.31259	1.54664	1.97987	1.00267	1.86747
Tatdn1	1.30538	2.13982	1.18866	1.6315	1.38885	0.579126	0.92955	1.1719	0.502182	1.07921
Prdm9	1.30618	0.93674	0.89204	0.576172	0.561224	1.19517	0.52319	1.04859	0.527612	0.688412
Dusp8	1.3069	1.04735	0.714026	0.614922	0.456358	0.154613	0.124084	0.240668	0.107256	0.288122
Fkbp11	1.30786	0.714624	3.87048	2.30765	2.5689	2.90112	1.86262	0.903169	1.81128	1.94625
Pih1d2	1.30788	0.389801	0.324801	0.734265	0.934159	0.949471	1.52399	0.788233	0.658658	0.589782
Rbm20	1.30822	1.24518	0.778154	0.893533	0.642403	1.23566	0.540912	0.664452	0.837707	0.83733
Egfl8	1.30838	1.28683	0.893542	0.807998	0.385487	0.348272	0.559008	0.867387	0.3624	1.03841
AA388235	1.31033	0.715976	0.546869	0.48167	0.500453	1.06575	1.08858	0.392114	0.504085	0.577758
Hnf4g	1.3104	1.43203	1.69806	1.57107	1.61693	1.52046	1.57913	2.25536	1.396	2.13337
Usp27x	1.31057	0.716105	1.01438	0.73227	0.643555	0.23257	0.186648	0.470621	0.605011	0.520076
She	1.31064	1.27314	1.82332	1.43464	1.35869	1.0337	0.725892	1.50848	1.09804	1.22802
4933404O12Rik	1.31081	1.16147	0.580672	0.687607	0.695863	0.565815	0.151364	0.499087	0.523349	0.597494
Coq10a	1.31182	3.55278	2.64872	2.214	1.62443	2.73277	4.14267	2.50502	2.36969	2.0936
Pacrgl	1.31193	1.32342	1.24058	1.42452	0.892005	0.53726	1.29353	1.83985	0.838581	1.00119
Spry4	1.31262	2.70212	1.7095	2.2622	1.97866	1.05633	1.95636	1.56839	1.63469	1.78678
Nrip2	1.31278	1.71774	0.418129	0.337584	0.526313	0.464885	0.373077	0.578921	0.726605	0.953561
Rnf122	1.31292	1.17391	1.19552	0.526495	0.429805	0.953128	1.18989	0.593452	0.550996	0.749935
Pcdhgb5	1.3132	0.76658	0.413341	0.807792	0.279746	0.606451	0.171682	0.519551	0.700894	0.559162
Slc22a19	1.31361	16.5086	27.7109	8.30545	9.31737	31.2756	31.1802	14.3328	33.3528	41.1234
Gm14391	1.31397	0.0463789	1.57936	2.04731	1.95107	2.33195	2.64342	1.21448	2.07846	1.87108
A630066F11Rik	1.31473	1.56738	1.46926	0.632669	1.40858	1.59075	1.02132	2.179	1.43457	2.25292
Gm5643	1.31474	0.000381408	0.000212858	0.000107051	0.000303344	0.0213008	0.00197639	4.41215e-07	0.000352022	5.63185e-05
Sox5	1.31551	0.836424	0.268063	0.392155	0.424035	0.731377	1.05207	0.251145	0.262329	0.194702
Gcnt4	1.31687	0.629604	0.524616	0.822924	0.431099	0.219083	0.468864	0.181878	0.2533	0.381045
Fat4	1.31688	1.4578	1.1563	1.51635	0.982578	1.3202	1.02298	0.744053	0.978995	0.933178
Mdm1	1.31742	1.6967	1.32899	0.981029	1.02577	1.23329	0.80398	1.09374	0.513331	0.466755
Knstrn	1.31824	0.298053	0.434616	0.802057	0.446428	0.362997	0.194214	0.339022	0.125907	0.225482
Dus4l	1.31892	0.810752	1.23852	0.654516	0.404785	1.09712	1.40878	0.478174	0.532758	0.327119
Oas1c	1.3193	0.205965	0.686479	0.942223	0.431896	1.1706	1.07367	1.09329	0.812058	0.68559
D3Ertd751e	1.31964	3.21001	3.32296	2.59515	2.96935	3.04495	5.45655	2.85354	3.3571	2.39133
Ctcfl	1.32026	0.432842	0.84155	0.621211	0.345769	1.64004	1.50423	0.437634	0.568855	0.698565
Nlrc4	1.32052	0.360772	0.651326	0.550138	0.324221	0.29292	0.626885	0.607943	0.372537	0.218344
A630020A06	1.32098	0.262471	0.164028	0.211892	0.196567	0.213108	0.171029	0.696615	0.29567	0.0794256
Myrf	1.32105	1.47091	1.46394	0.901587	1.51772	1.72506	0.532475	0.454419	0.690398	1.18695
5430427O19Rik	1.32158	0.481416	0.501423	0.971613	0.432643	0.195437	0.313695	0.121686	0.101683	0.10926
Adat2	1.32267	0.667123	1.66763	0.718087	1.59876	0.270828	1.30411	1.43333	0.845442	1.11032
BC068281	1.32477	1.07114	1.03073	0.86389	1.7969	1.3915	0.558366	1.79437	1.36905	0.914273
Skp2	1.32539	0.434815	1.08641	0.896073	0.781137	0.823719	0.566455	0.512833	0.938322	0.394704
Notch4	1.32687	0.828584	0.891786	1.00337	0.910113	0.897	1.70972	1.32645	1.26396	0.919362
Phf11d	1.32687	1.21802	2.10232	1.54519	0.677622	0.988945	0.680291	0.483806	0.882053	0.631854
Ntf5	1.32777	0.241836	0.201509	0.520621	0.28978	0.196353	0.945494	0.427898	0.204318	0.512268
2610306M01Rik	1.3302	0.969108	1.61501	1.8255	1.01608	3.14738	2.52592	2.81703	1.63753	2.4927
Cit	1.33025	1.71803	1.51414	1.29805	1.00952	1.23397	0.861143	1.13577	0.781579	1.11976
Mmab	1.3307	3.27198	2.01232	1.71904	2.10035	2.90962	3.858	2.5993	2.93989	2.21599
Slc25a40	1.33139	0.839404	1.60869	1.67153	1.05611	0.954149	1.96907	1.90957	1.27653	1.42245
Syn3	1.3323	1.2104	0.710988	1.04967	0.919382	2.031	1.37287	1.85916	0.80255	0.900358
Lmln	1.33299	1.45672	0.420163	0.814154	1.04059	1.45569	0.438096	1.21793	1.16761	1.15289
Pstpip2	1.334	1.24956	0.607363	0.89668	0.748644	1.01455	0.814225	1.00019	1.17301	1.00834
Trp53rk	1.33482	0.312581	0.651142	0.448613	1.06122	0.845976	0.271574	1.0008	0.410804	0.315297
BC024978	1.33501	1.09419	0.455865	1.25139	0.819445	0.666301	1.06947	0.89887	0.616293	0.662218
Fam110c	1.33516	4.37725	2.48018	1.31926	1.94066	2.1324	0.68454	2.30137	1.18342	2.2253
Bmpr1b	1.33532	1.79727	0.97409	1.45083	0.765999	1.79437	1.04198	0.628837	0.775883	1.08014
Rslcan18	1.33542	0.695311	0.873818	0.923754	1.1508	1.26769	1.22086	0.63145	0.436023	1.0636
2610035D17Rik	1.33691	1.28911	2.04088	0.624417	1.39021	2.30267	2.35199	1.36855	0.363042	1.6384
Kctd21	1.3372	1.09599	1.43508	1.68531	1.40708	1.39836	0.612134	0.94982	0.529121	0.805445
Slc41a3	1.33773	1.4619	1.47846	1.2358	1.00098	1.35715	1.3602	1.2138	0.646657	1.01087
Cnrip1	1.33878	0.31351	1.17554	1.26547	1.12699	1.27274	1.22571	0.0792451	0.353164	0.474351
Syt15	1.33903	0.637706	0.221799	0.205927	0.573109	0.517771	0.498651	0.401895	0.298539	0.486581
Anln	1.33907	0.675394	0.527597	0.772427	0.303484	0.0685463	0.110023	0.256076	0.190205	0.587589
Pcdhga7	1.33943	0.860766	0.735769	1.05748	0.652796	0.681617	1.32035	0.781157	1.02865	1.03661
Rnf208	1.34056	0.366247	1.83104	0.985565	0.767997	0.892098	0.477299	0.925753	1.34086	0.664973
Tiam2	1.34102	1.11485	0.745008	0.98262	0.556613	0.302129	0.484944	0.885242	0.524584	0.404834
Saal1	1.34106	0.488511	1.13974	1.26199	1.02438	1.11058	1.14595	1.01253	0.5503	1.03479
Zfp612	1.34135	2.33912	1.40333	1.23373	1.06508	1.13952	1.70709	1.37171	1.05399	1.44398
Ctu2	1.34141	1.21317	1.83221	1.06101	1.27198	1.60064	0.395258	1.18827	1.11038	0.596561
Lnp	1.34202	1.1495	0.776203	1.23737	0.920871	0.806032	0.612794	0.62076	0.765183	0.838014
Grip1	1.34289	0.936752	0.518073	0.639398	0.524082	0.474913	0.457529	0.410814	0.452631	0.941857
Scd3	1.34299	2.26817	1.44525	1.72337	1.31895	2.59989	0.695511	0.472146	1.50298	1.65535
Rab2b	1.34346	1.18582	0.776348	1.59551	0.862693	1.65051	2.20768	0.770751	0.858732	0.87146
Has3	1.34364	0.154563	0.579553	0.478317	0.254658	0.627472	0.100715	0.332083	0.282934	0.327404
Gtf2ird2	1.34379	1.06801	1.1124	1.61663	1.31974	0.97554	1.39185	1.07983	0.864726	0.888765
Robo2	1.34418	2.03392	2.63629	2.15889	1.72631	2.01837	2.35612	1.02822	1.73429	1.77804
Angpt1	1.34475	2.26087	3.20257	2.40317	2.84454	2.84528	1.62052	1.34297	1.59177	2.53137
5031414D18Rik	1.34513	1.23479	0.955391	1.32912	0.581265	0.286445	0.229885	0.178351	0.149032	0.106759
Ccdc77	1.34514	1.23479	1.39634	1.13925	1.03077	1.08674	0.747549	1.11642	0.648487	0.729063
B930041F14Rik	1.34545	1.10275	0.91886	0.890242	0.924957	0.89535	0.574848	0.668973	0.683225	0.800876
Mir17hg	1.34594	1.00536	1.40562	1.02805	1.62628	1.36495	3.40651	0.849904	0.792763	0.699402
6030419C18Rik	1.34744	0.44175	0.552131	0.237749	0.396996	0.538004	0.287848	0.334981	0.373219	0.601545
Aqp4	1.34782	3.42678	2.21666	4.51364	1.32369	18.451	13.8676	9.82431	13.206	12.5255
Bbs4	1.34917	2.21159	2.07315	2.08297	2.31878	2.99275	2.88218	1.95656	1.34946	2.28657
Fam35a	1.35022	1.20726	2.23544	1.58826	1.6877	2.50498	4.02072	2.00047	2.2666	2.07018
Itgb3	1.35103	0.474566	0.26362	0.489536	0.284324	0.256875	0.103077	0.139947	0.155922	0.191476
Zfp429	1.35127	0.466322	1.16568	1.69407	0.419078	1.13586	1.82316	0.412549	0.656631	0.282225
Tmem86b	1.35133	1.20826	1.34237	0.5419	1.2065	1.30802	1.04975	0.814422	1.36108	2.31564
Zfp551	1.35171	0.201432	2.26588	0.921488	0.7241	0.981291	0.525021	0.967396	0.850915	0.731458
C530005A16Rik	1.35183	0.578076	0.8028	0.933356	0.577233	1.09516	1.00448	0.584475	0.70546	0.932958
Zfp563	1.35201	1.35835	1.42969	1.30821	0.87807	1.5092	1.95656	1.01197	1.20802	0.995162
Glt28d2	1.35317	1.02376	1.63501	1.10197	1.38006	0.692684	1.11182	1.29387	1.44157	1.23919
Obsl1	1.35318	1.02986	0.561084	0.74613	0.545821	0.771851	0.412964	0.220267	0.245411	0.359588
Nrg4	1.35331	0.492975	1.02692	1.1276	0.664546	1.20078	0.321227	0.934561	0.694161	0.298355
Gm4349	1.35369	1.3314	0.554692	1.31368	0.398838	1.80167	0.578368	0.673069	1.24983	1.07437
Mamld1	1.35401	1.38528	0.837052	0.447334	0.497976	0.674834	0.54156	0.304703	0.468151	0.810665
Pnmal2	1.35498	0.777393	0.786566	0.777011	0.598829	0.631187	0.434191	0.505285	0.625516	0.638521
Prss53	1.35529	2.22163	0.771319	0.448378	0.720977	0.300634	0.965089	1.02952	0.625658	0.560233
Zfp28	1.35532	1.22192	0.555361	0.538064	0.532424	0.631343	0.723831	0.449254	0.375402	0.470605
Hid1	1.35555	1.43358	0.895896	1.15733	0.730061	0.581983	0.560481	0.144945	0.484473	0.563955
Prkag3	1.3562	1.15273	0.137215	0.709023	0.690629	0.267409	0.214608	1.58174	1.11303	0.597983
Zbtb48	1.35668	2.32981	1.67658	1.08291	1.3324	1.37573	0.828067	1.12426	1.31225	0.897293
Taf4b	1.35704	1.3347	0.556066	0.885941	0.639721	0.794697	0.695761	0.922141	0.801876	0.45774
Ubxn10	1.36048	0.796474	0.730025	0.85732	0.906657	0.776015	1.45317	1.28847	0.179443	0.482037
Gabra3	1.36103	1.6113	1.91064	2.10128	1.59657	1.10699	2.2614	0.971216	1.08208	1.0877
Slc2a4	1.3612	2.64452	3.99391	3.78057	2.72318	5.0995	4.09258	3.50936	4.00304	5.90184
Ubox5	1.36158	1.33438	0.887944	1.17486	0.621209	0.868055	0.966501	1.1845	1.00948	1.15941
Sectm1a	1.36205	1.19078	0.620134	0.881202	0.713426	1.20853	0.387961	0.902972	0.754535	0.540507
Trim59	1.36241	0.638086	0.664604	1.33074	0.812373	0.388559	0.623673	0.161287	0.224623	0.337906
Ccdc171	1.36292	0.71086	0.676939	0.765165	0.517157	0.494714	1.58812	0.616053	0.514782	0.553142
Emx2os	1.364	0.638828	0.608344	0.736747	0.464753	0.889169	1.4272	0.484425	0.359815	0.552325
Nod2	1.36424	0.596346	0.414086	0.588411	0.38706	0.48419	0.64764	0.477334	0.47584	0.270687
C1qtnf2	1.36481	0.813541	2.37258	1.9703	2.68077	0.660536	2.65055	0.822547	1.26011	2.8311
1700052K11Rik	1.36532	1.75153	1.37838	1.41401	0.641293	1.26411	1.52175	0.934655	0.876923	0.883377
Emilin2	1.36748	0.353939	0.983061	0.8572	0.212054	0.574745	0.615013	0.178929	0.199353	0.285611
Npy1r	1.36872	1.08313	1.80504	1.6239	0.834343	3.01518	1.20991	0.352005	0.522915	0.655528
Ngfr	1.36905	1.08809	1.13331	1.39082	0.570415	0.441725	0.531757	0.206276	0.536251	0.576211
Ap3m2	1.36945	1.36045	1.3037	1.75733	0.76008	1.32558	0.886436	0.894114	0.881232	0.658726
Lpar2	1.36987	1.04257	1.13601	0.690592	1.32133	1.30229	0.627088	1.07438	0.7679	1.5289
Flrt2	1.37029	0.898488	0.588235	0.846236	0.461406	1.09426	0.6691	0.324441	0.542214	0.602039
Gm17801	1.37163	0.691819	0.432342	0.186167	0.621729	0.84256	0.450795	0.0874347	0.0974155	0.209349
Esm1	1.37176	3.14806	5.99569	3.57009	5.05201	9.49371	8.20522	7.33207	7.02916	5.78379
Gstm7	1.37193	0.749634	2.49852	1.10949	2.02106	3.95621	2.44234	1.80009	2.21668	1.92818
2610018G03Rik	1.37195	1.89384	1.47941	1.6563	1.41831	0.192208	0.617022	0.718052	0.666682	0.644725
Rmdn2	1.37322	0.529651	1.32399	1.28275	1.03131	1.07509	2.07075	0.736332	1.19329	1.28221
Fbxl8	1.3737	0.7506	1.56359	1.48123	1.12426	2.03144	0.65213	1.26485	0.563693	0.832834
Zfp51	1.37377	2.16184	3.15236	2.52091	1.51108	1.90153	0.234779	1.41165	1.21764	1.90805
Tgif2	1.37693	0.334385	1.25381	1.30475	0.851438	0.67874	0.217888	0.338087	0.470849	0.758903
Tmem47	1.37715	1.46735	1.22266	0.759348	0.946749	1.09973	0.735489	0.48502	0.540386	0.717278
3110057O12Rik	1.37747	0.564495	1.80306	1.56968	2.25469	1.98609	1.47132	2.42566	1.64273	1.36656
Gdpd1	1.38211	0.377597	0.707921	0.914497	0.56557	0.306581	0.246046	0.334055	0.0531697	0.228527
Rad9b	1.38224	0.90632	1.00692	0.243889	0.633499	0.981154	0.393711	0.687265	0.935876	0.639936
Serpinf1	1.38226	0.971074	0.944002	0.783944	0.484829	0.788442	0.843681	0.736368	0.273475	0.195902
Il18rap	1.38385	0.189037	0.945088	0.610436	0.226514	0.460454	0.73907	0.143347	0.159711	0.228816
C230052I12Rik	1.38466	1.6022	2.44755	1.3653	1.59986	1.51768	0.696003	0.877464	0.601617	1.13128
9930012K11Rik	1.38548	0.95626	0.5976	0.385992	0.214845	0.58231	0.934661	0.241712	0.403955	0.434056
Mrgpre	1.38581	1.5963	0.767372	0.660865	0.220704	0.797588	1.2802	0.372455	0.449552	0.33442
Chst12	1.38632	0.802053	0.779693	0.935269	0.640707	0.21707	0.348417	0.202733	0.301167	0.242707
Pcdhga8	1.38879	0.723912	0.997607	0.518157	0.225882	1.14702	0.647384	0.398517	0.626167	0.602366
Pcdhgb7	1.38915	0.38231	0.765427	0.65912	0.398571	0.90741	0.171229	0.906875	0.551887	0.637355
Slc35f2	1.39053	2.55291	2.96289	2.40445	1.74801	2.665	1.90114	2.85773	3.02988	3.03493
Gpihbp1	1.39067	3.90793	8.14067	5.60862	6.43868	4.75943	0.848813	4.44509	4.21879	2.16804
Gm5801	1.3926	1.24516	1.21044	2.12211	1.61634	1.01098	0.540903	1.67859	1.98709	2.13516
Tgfb2	1.39277	0.97152	0.485709	0.993451	0.814887	1.34097	1.01288	0.221012	0.519841	0.382185
Gm3002	1.39308	0.439149	0.329328	0.141809	0.157863	0.356557	0.343384	0.155404	0.098939	0.0531558
Zc3h6	1.39435	2.05243	1.36037	1.25524	1.11787	1.51493	1.09422	1.43846	1.15602	0.903388
Tgfa	1.39442	1.19731	0.63487	1.17161	0.554306	1.14888	0.425551	0.797871	0.613068	0.988128
Scrn3	1.39482	3.57254	3.27449	3.42246	2.82533	3.82885	3.91087	5.05692	3.25977	2.81079
Fam217b	1.39623	0.832268	0.520114	1.06382	0.373975	0.168935	1.08463	0.157778	0.410173	0.629625
Abca17	1.39664	0.176108	0.586966	0.616075	1.00235	0.643441	0.459014	1.04609	0.297575	0.479623
Mctp2	1.39682	0.947461	0.460523	0.573661	0.307476	0.641058	0.514478	0.279402	0.222354	0.286708
[truncated: 11,881 more rows]

## Sheet: log2 q
Tracking_id	Log_pod2043	Log_pod2075	Log_pod2076	Log_pod2081	Log_pod2082	Log_2077	Log_2078	Log_2080	Log_2083	Log_2084	mean-pod	mean	Fold change	P value	1 is significant	P-value rank	Q-value
Slc10a2	1.56994	1.23856	1.14531	0.988623	1.08445	3.71935	3.47862	3.53985	3.86982	3.9064	1.20538	3.70281	-2.49743	6.10137e-08	1	1	0.00084687
Cxcr4	2.38228	1.88028	2.0192	2.24522	2.60064	-0.22765	-0.544995	-0.589262	0.244753	-0.329629	2.22552	-0.289356	2.51488	1.31812e-06	1	2	0.00643172
Arhgap15	2.26049	2.08244	1.77828	2.22569	1.66216	-0.000536782	0.201483	0.0369182	0.42107	-0.0570839	2.00181	0.12037	1.88144	1.39014e-06	1	3	0.00643172
Gpnmb	4.44641	3.18857	2.34042	3.14277	2.34997	-3.34083	-2.65817	-5.02436	-3.86842	-4.76473	3.09363	-3.9313	7.02493	2.10896e-06	1	4	0.00644415
Cfhr2	3.63886	3.58633	3.67365	3.57029	3.50262	2.0513	2.23145	1.45022	2.13668	1.89748	3.59435	1.95342	1.64093	2.6179e-06	1	5	0.00644415
Hist1h3b	3.17655	3.375	3.30445	3.84376	3.52901	0.267056	0.949714	1.16848	0.32443	1.16508	3.44575	0.774953	2.6708	2.78565e-06	1	6	0.00644415
Lyz1	6.49772	4.99086	4.58929	4.7948	4.14216	-1.66727	0.0153834	-0.765847	0.127065	-0.506213	5.00297	-0.559376	5.56234	4.62815e-06	1	7	0.00648574
Cbfb	2.76389	2.38782	2.38407	2.70062	2.3168	1.52536	1.50476	1.42029	1.42694	1.57769	2.51064	1.49101	1.01963	5.69289e-06	1	8	0.00648574
Lyz2	8.97986	8.09175	7.71006	8.33329	6.98438	3.66314	4.15938	3.22061	4.47485	3.48024	8.01987	3.79964	4.22023	5.91434e-06	1	9	0.00648574
Tnfaip8l2	2.53696	1.99363	2.01995	1.88411	1.40656	-0.476872	-0.794217	-1.57545	-0.682538	-0.578851	1.96824	-0.821585	2.78983	5.9458e-06	1	10	0.00648574
Igj	6.40043	6.07184	6.36928	7.10633	6.20152	1.93957	3.39984	1.50757	1.10713	1.64691	6.42988	1.9202	4.50968	6.18876e-06	1	11	0.00648574
Selplg	2.82204	2.73328	2.52743	2.48801	1.6674	-0.776753	-0.0940962	-0.372828	0.219215	-0.200659	2.44763	-0.245024	2.69266	7.01246e-06	1	12	0.00648574
Wfdc17	4.45963	3.48459	3.22141	3.94444	3.38294	0.0140839	0.696742	-0.0844883	-0.513506	0.912113	3.6986	0.204989	3.49361	7.85691e-06	1	13	0.00648574
Cd52	5.62141	5.54223	5.76699	6.05244	5.0002	1.88411	1.56676	2.10746	3.31071	2.16064	5.59665	2.20593	3.39072	9.06779e-06	1	14	0.00648574
Hcls1	3.16271	2.71729	2.66912	2.97034	2.12506	0.194327	0.876975	0.385254	0.836651	0.57777	2.72891	0.574195	2.15471	9.43937e-06	1	15	0.00648574
H2-Ab1	7.8803	7.42993	7.39062	7.74138	6.82143	5.25835	5.27804	4.58112	5.45245	5.00155	7.45273	5.1143	2.33843	9.52399e-06	1	16	0.00648574
Ms4a6b	2.62129	2.27202	2.0913	3.01869	1.69342	0.205905	-0.433362	-0.340127	-0.0586503	-0.539924	2.33934	-0.233232	2.57258	1.02718e-05	1	17	0.00648574
Mki67	1.94239	1.79291	1.66381	2.56306	0.916331	-1.1895	-1.0918	-0.676637	-1.0926	-0.806047	1.7757	-0.971316	2.74702	1.03094e-05	1	18	0.00648574
Tap1	3.22164	3.00014	2.97499	3.33149	2.54027	1.03593	1.5692	0.887525	1.43909	1.07146	3.0137	1.20064	1.81306	1.09868e-05	1	19	0.00648574
Tmsb10	6.66947	6.11361	6.19966	5.96911	5.47331	3.96447	3.52614	3.00552	3.23344	3.8864	6.08503	3.5232	2.56184	1.14281e-05	1	20	0.00648574
Fgg	6.07066	4.97216	5.01036	4.40902	3.88914	1.36416	1.30985	0.606622	1.15849	1.26218	4.87027	1.14026	3.73001	1.15862e-05	1	21	0.00648574
Arhgap30	2.31262	1.5201	1.84188	1.85238	1.2216	-0.128398	-0.320212	-0.747807	-0.360536	-0.924273	1.74972	-0.496245	2.24596	1.16609e-05	1	22	0.00648574
Fermt3	2.60203	2.17754	2.2705	2.46007	1.6275	0.403039	-0.499273	-0.450429	0.164941	-0.0208731	2.22753	-0.0805193	2.30805	1.19704e-05	1	23	0.00648574
Clec7a	4.06328	3.31141	2.59255	3.42511	2.27278	0.0108371	-0.306513	-1.08775	-0.101727	-0.413075	3.13302	-0.379645	3.51267	1.27358e-05	1	24	0.00648574
Cd53	3.01355	2.62313	2.72035	3.53669	1.90342	0.283021	-0.204245	-0.763085	-0.244569	-0.140881	2.75943	-0.213952	2.97338	1.28422e-05	1	25	0.00648574
C3	7.36343	6.29064	6.45437	5.96859	5.02662	2.12052	1.80318	-0.077589	1.06108	0.898247	6.22073	1.16109	5.05964	1.35012e-05	1	26	0.00648574
Rab31	3.56335	2.94948	3.24616	3.14607	2.76182	1.54581	1.7215	1.39278	1.47277	1.89057	3.13338	1.60469	1.52869	1.36197e-05	1	27	0.00648574
Mad2l1bp	1.23351	1.20957	1.26831	1.19024	1.05546	0.324027	0.00667862	0.225448	-0.20357	0.359555	1.19142	0.142428	1.04899	1.39702e-05	1	28	0.00648574
Ctss	6.84715	6.15867	5.984	6.34298	5.53528	2.86617	3.3644	2.03063	3.61274	2.63129	6.17361	2.90105	3.27257	1.46021e-05	1	29	0.00648574
Clec12a	2.13796	1.76351	1.92659	1.89208	1.02444	-0.952107	-0.854414	-1.89868	-1.25731	-2.37601	1.74891	-1.46771	3.21662	1.5306e-05	1	30	0.00648574
Ly86	3.30057	2.82094	3.3651	3.54605	2.44444	-0.286994	0.395666	0.199387	1.0923	0.289103	3.09542	0.337893	2.75753	1.5916e-05	1	31	0.00648574
Icam1	4.23259	3.51609	3.92077	3.71796	3.43753	2.06868	2.46754	1.91763	2.28832	2.19497	3.76499	2.18743	1.57756	1.59435e-05	1	32	0.00648574
Cd180	2.02559	1.27917	1.33792	1.82279	1.16459	-0.606366	-0.923712	-0.482551	-0.22707	-1.22292	1.52601	-0.692524	2.21854	1.59875e-05	1	33	0.00648574
Slamf8	1.53795	0.700768	1.08966	1.35717	0.961697	-1.40716	-0.724509	-0.505742	-0.764834	-1.24611	1.12945	-0.929672	2.05912	1.61982e-05	1	34	0.00648574
Osmr	3.47812	2.62478	3.02573	3.13489	2.44831	1.00228	0.684935	0.318739	1.18363	0.784822	2.94237	0.794881	2.14748	1.68167e-05	1	35	0.00648574
Vcam1	4.83225	4.24425	4.34996	4.34785	3.5461	1.40969	1.75531	0.841627	2.11731	1.01553	4.26408	1.42789	2.83619	1.7309e-05	1	36	0.00648574
Pla2g7	4.12866	3.92066	3.86629	3.8376	3.44069	2.14878	2.45947	1.5604	2.29104	2.17234	3.83878	2.12641	1.71238	1.73342e-05	1	37	0.00648574
C1qa	6.10836	5.16719	5.43239	5.62462	4.80806	2.90314	2.4338	2.42124	3.37555	3.0642	5.42812	2.83959	2.58854	1.77564e-05	1	38	0.00648574
Cd74	9.22169	8.60067	8.60177	8.83819	7.76367	6.17453	6.45114	5.86186	6.53725	6.05634	8.6052	6.21622	2.38897	2.0771e-05	1	39	0.00739236
Cst3	7.18298	7.49589	7.4839	7.47964	7.06852	6.45834	6.42277	6.1136	6.3876	6.453	7.34219	6.36706	0.975121	2.20989e-05	1	40	0.00766832
Ccl6	4.05229	2.60431	3.19356	3.39857	2.08763	0.1338	-1.18354	-1.22781	-0.586436	-0.290104	3.06727	-0.630818	3.69809	2.42672e-05	1	41	0.00810059
Psmb10	3.64199	3.43444	3.49319	3.84181	3.0173	2.2334	2.33109	2.06923	2.15646	2.32887	3.48574	2.22381	1.26193	2.45119e-05	1	42	0.00810059
Cd44	3.03397	1.64769	2.35169	2.30437	1.6439	-0.336384	-0.550028	-1.05459	0.0211101	-0.593161	2.19632	-0.502611	2.69893	2.54201e-05	1	43	0.00820536
Scarb2	4.34821	4.08998	4.11025	4.2566	3.91034	3.09607	3.50953	3.07711	3.22334	3.17285	4.14308	3.21578	0.927299	2.67795e-05	1	44	0.00832025
H2-Eb1	7.11745	6.94257	7.08257	7.1823	6.26616	4.42409	5.00945	3.88942	5.0699	4.34699	6.91821	4.54797	2.37024	2.69749e-05	1	45	0.00832025
Spn	2.03364	1.57775	1.65152	2.37765	1.1703	-0.146685	-0.634119	-0.156862	-0.0894669	-0.746851	1.76217	-0.354797	2.11697	2.75894e-05	1	46	0.00832481
Ier5	2.66922	1.98992	2.37881	2.15913	2.28898	1.12991	0.371994	0.813155	0.969101	0.949931	2.29721	0.846818	1.45039	2.96971e-05	1	47	0.00877012
Clca2	1.58957	1.26511	1.86253	1.96888	1.08547	-0.698429	-1.01577	-1.79701	-2.00363	-0.619836	1.55431	-1.22693	2.78125	3.06697e-05	1	48	0.00886865
Serpina3f	1.18674	0.0914494	0.213689	0.582845	0.612277	-2.4088	-1.72615	-3.09228	-3.82215	-2.95519	0.5374	-2.80091	3.33831	3.19237e-05	1	49	0.00891921
Serpina3g	3.01559	2.86262	3.19983	3.62197	2.39818	0.607853	0.290507	-1.26833	-0.344721	-0.816057	3.01964	-0.30615	3.32579	3.24867e-05	1	50	0.00891921
Abca1	3.73786	4.60811	4.15079	4.35984	3.91533	2.68282	2.68902	2.07006	2.39593	1.96986	4.15439	2.36154	1.79285	3.29006e-05	1	51	0.00891921
Coro1a	4.94425	4.43917	4.84527	5.37827	4.25127	1.96867	1.65132	0.985573	2.6309	2.29965	4.77165	1.90722	2.86442	3.34149e-05	1	52	0.00891921
H2-Aa	8.11373	7.80808	7.85838	7.96884	6.9369	5.24446	5.83785	4.65854	5.65797	5.02845	7.73718	5.28546	2.45173	3.4539e-05	1	53	0.00894857
Top2a	1.64764	0.949722	1.60215	1.99738	1.12626	-1.22533	-0.805704	-0.323901	-1.63744	-1.64923	1.46463	-1.12832	2.59295	3.7017e-05	1	54	0.00894857
Fli1	2.25601	2.26858	2.36295	2.32898	1.88706	0.668446	1.23562	1.09181	1.29839	1.12906	2.22072	1.08467	1.13605	3.88841e-05	1	55	0.00894857
Itgb2	3.94965	3.05432	3.41334	3.56491	2.66519	-0.111329	0.348935	0.20513	1.48446	0.611607	3.32948	0.50776	2.82172	4.00333e-05	1	56	0.00894857
Traf1	1.06931	1.01679	0.891108	1.15862	-0.236854	-2.60572	-1.92306	-2.28926	-1.32596	-1.70769	0.779795	-1.97034	2.75013	4.09252e-05	1	57	0.00894857
Sdcbp	4.81266	4.90265	5.10164	5.15428	4.77235	4.36203	4.27554	4.09743	4.09677	4.18268	4.94871	4.20289	0.745826	4.09679e-05	1	58	0.00894857
Commd8	2.39486	2.76907	2.60164	2.57789	2.4661	1.92535	2.00228	2.07831	1.88318	2.00152	2.56191	1.97813	0.583782	4.12136e-05	1	59	0.00894857
Efhd2	3.89422	2.94427	3.09612	3.087	2.64772	1.16564	1.50038	1.34718	1.55862	1.18231	3.13387	1.35083	1.78304	4.19177e-05	1	60	0.00894857
Socs3	3.90293	2.26343	2.68474	2.46917	1.33171	-0.844507	-0.576889	-1.52804	-1.56475	-1.68345	2.5304	-1.23953	3.76992	4.22481e-05	1	61	0.00894857
Ptprc	3.5775	2.80276	3.2775	3.69441	2.74692	1.04048	1.13118	0.322886	1.54886	0.72486	3.21982	0.953652	2.26617	4.29627e-05	1	62	0.00894857
Fgl2	2.85803	2.32869	2.70795	3.3488	2.29815	0.918485	0.675138	-0.0129804	0.757672	-0.0529084	2.70833	0.457081	2.25124	4.29823e-05	1	63	0.00894857
Mob3a	2.44438	1.8915	2.16673	2.57117	2.13515	0.899044	0.466215	0.469261	1.06332	1.0601	2.24178	0.791588	1.4502	4.34964e-05	1	64	0.00894857
C1s	3.60205	3.42305	3.88305	3.92158	3.31356	1.91433	2.32396	1.53755	2.4236	1.99003	3.62866	2.03789	1.59077	4.3768e-05	1	65	0.00894857
Itgax	3.24806	2.39718	2.37861	2.74137	1.7784	0.158001	-0.422379	-0.862575	0.045443	-1.39144	2.50873	-0.494589	3.00332	4.40734e-05	1	66	0.00894857
Mmp12	3.98876	3.34022	2.18264	3.17607	1.80516	-2.26414	-0.259556	-2.14032	-1.09129	-1.36612	2.89857	-1.42429	4.32286	4.41511e-05	1	67	0.00894857
Slfn2	3.44692	3.41519	3.64299	3.91185	3.08137	1.90515	1.90974	1.22162	2.078	2.06621	3.49967	1.83615	1.66352	4.54742e-05	1	68	0.00894857
Lcp1	4.53939	4.1794	4.32976	4.53153	3.63377	2.36168	2.99123	2.07905	2.49915	2.26555	4.24277	2.43933	1.80344	4.54973e-05	1	69	0.00894857
Casp1	1.64003	1.52297	1.17732	2.1031	1.25783	-0.362572	-0.26488	-0.309145	-0.47513	-1.37144	1.54025	-0.556633	2.09688	4.58896e-05	1	70	0.00894857
H2-M3	2.31833	2.03135	1.88364	2.50679	1.70731	0.467739	0.828461	0.162713	-0.211864	0.0438344	2.08948	0.258177	1.83131	4.60247e-05	1	71	0.00894857
Gpr174	-0.363046	-1.18608	-0.523268	-0.816675	-0.713426	-2.22363	-3.05242	-2.49213	-2.45458	-2.06257	-0.7205	-2.45706	1.73656	4.64191e-05	1	72	0.00894857
Hist1h1d	2.77978	2.68042	2.58324	3.24285	2.8692	1.19221	0.0268709	0.508672	0.44889	1.35327	2.8311	0.705984	2.12511	5.172e-05	1	73	0.00983388
Mpeg1	5.33461	4.44286	4.13319	4.7944	3.67177	1.82035	1.73042	1.20552	2.45877	1.44829	4.47536	1.73267	2.74269	5.42801e-05	1	74	0.0101812
Irf4	1.50641	1.04189	1.16775	2.30267	1.1959	-1.65101	-1.96835	-2.33454	-4.1786	-2.07491	1.44293	-2.44148	3.88441	5.5963e-05	1	75	0.010255
Thbs2	3.61591	2.57057	2.32601	2.52374	1.8776	0.52677	0.386303	-0.00790305	0.176055	-0.0987682	2.58276	0.196491	2.38627	5.6151e-05	1	76	0.010255
Slc38a2	3.83665	3.57391	3.46993	3.92552	3.8258	2.9958	2.95599	2.73276	3.01378	3.01935	3.72636	2.94354	0.782823	5.94409e-05	1	77	0.0107148
Gm4788	3.45115	2.21869	2.57567	2.67851	2.94379	0.769814	1.01579	0.386579	1.07227	1.16559	2.77356	0.882009	1.89155	6.26549e-05	1	78	0.0111494
Hist1h2ac	1.234	1.28991	1.13364	1.50302	1.34225	-0.126151	-0.443495	-0.146724	-1.43135	-0.675588	1.30056	-0.564662	1.86523	6.5999e-05	1	79	0.0112045
5031414D18Rik	0.427746	0.304266	-0.0658368	0.410471	-0.782732	-1.80367	-2.12102	-2.48721	-2.74631	-3.22757	0.0587828	-2.47715	2.53594	6.64429e-05	1	80	0.0112045
Psmb9	2.50767	3.17006	3.45707	4.11277	3.01595	1.38406	0.744781	1.07903	0.993964	0.445578	3.25271	0.929482	2.32322	6.69714e-05	1	81	0.0112045
Epsti1	2.68916	2.60027	2.46096	2.68032	1.48234	0.559658	0.61322	-0.00841956	0.368891	-0.237906	2.38261	0.259089	2.12352	6.77042e-05	1	82	0.0112045
H2-K1	7.07271	6.89495	7.37297	7.44637	6.42743	5.6835	5.71313	5.46723	5.67744	5.54243	7.04289	5.61675	1.42614	6.77455e-05	1	83	0.0112045
Tubb5	5.38907	4.87536	4.99535	5.16303	4.29263	3.67548	3.23995	3.26439	2.90096	3.30721	4.94309	3.2776	1.66549	6.7808e-05	1	84	0.0112045
P4ha2	2.16059	2.11783	1.98604	1.99793	2.09524	1.23214	1.68884	1.46948	1.35704	1.49303	2.07153	1.44811	0.62342	7.02384e-05	1	85	0.0113372
Hist1h3c	3.68759	3.97176	3.76302	5.13241	4.1761	1.5557	2.23836	1.09455	1.44315	2.00627	4.14617	1.66761	2.47857	7.0245e-05	1	86	0.0113372
Chst12	0.47126	-0.318231	-0.359022	-0.0965467	-0.642263	-2.20377	-1.52111	-2.30235	-1.73136	-2.04271	-0.18896	-1.96026	1.7713	7.11357e-05	1	87	0.011349
Creg1	4.03116	4.02111	4.39465	4.13225	4.40509	3.36359	3.49876	3.23087	3.21256	3.56623	4.19685	3.3744	0.822447	7.31037e-05	1	88	0.0115139
Rcn1	2.53302	2.18714	2.39211	2.45255	1.95057	1.43911	1.12176	0.653684	0.975638	1.17048	2.30308	1.07213	1.23094	7.55397e-05	1	89	0.0115139
Nop56	2.75241	3.05039	2.74281	2.63576	2.51485	1.51277	1.8475	2.02187	1.66967	1.92536	2.73924	1.79543	0.943806	7.56209e-05	1	90	0.0115139
Nfkb2	3.37722	2.99832	2.32865	2.61061	2.06286	0.791431	0.98863	0.972965	0.915942	0.957818	2.67553	0.925357	1.75018	7.69382e-05	1	91	0.0115139
Fbln1	1.82181	2.0967	2.23688	2.2145	1.38072	0.748822	0.109548	-0.141168	0.314337	0.505484	1.95012	0.307405	1.64272	7.7077e-05	1	92	0.0115139
Ppp1r18	2.84769	2.34387	2.05993	2.25412	1.85506	0.770271	-0.13205	0.0377898	0.744781	0.619103	2.27213	0.407979	1.86415	7.71463e-05	1	93	0.0115139
Pld4	3.78971	2.74783	3.05233	3.21661	2.44933	0.639899	-0.677444	0.711248	0.697267	0.739554	3.05116	0.422105	2.62906	7.82563e-05	1	94	0.0115489
Ccl19	3.19705	3.35987	4.04422	4.30257	2.98337	0.836902	1.51955	1.02783	1.53169	1.73492	3.57742	1.33018	2.24724	7.90449e-05	1	95	0.0115489
Mgp	8.41727	8.20146	8.37554	7.98377	7.2426	5.63605	6.2299	4.97389	5.97311	6.05895	8.04413	5.77438	2.26975	8.00177e-05	1	96	0.0115692
Arpc1b	5.71265	5.12189	5.01135	5.13841	4.40835	3.71439	3.39705	2.98863	3.22783	3.31797	5.07853	3.32917	1.74936	8.18603e-05	1	97	0.0117136
Hist1h2ai	3.40252	3.24107	3.48038	3.40617	4.16496	1.94049	1.03818	0.993921	1.14986	2.10155	3.53902	1.4448	2.09422	8.51433e-05	1	98	0.0120591
Plekho1	3.88092	3.56152	3.48276	3.58912	2.39276	0.801506	1.48416	1.39099	1.33281	1.49308	3.38142	1.30051	2.08091	8.6967e-05	1	99	0.0120787
Hist1h2bb	4.27808	4.31867	4.41304	5.49097	4.43758	2.60306	2.28571	2.03499	1.66043	2.91612	4.58767	2.30006	2.28761	8.75711e-05	1	100	0.0120787
Ccnb1	0.742601	-0.714307	-0.103021	0.199261	-0.453376	-2.59985	-1.91719	-2.28339	-1.80551	-2.43879	-0.0657683	-2.20895	2.14318	8.9351e-05	1	101	0.0120787
Vim	5.66502	5.24593	4.77021	5.20944	4.25368	3.34049	3.02315	2.30081	2.98282	2.54108	5.02886	2.83767	2.19118	8.9735e-05	1	102	0.0120787
Sash3	2.34598	1.92775	1.97269	2.25635	1.46879	-1.76515	-2.08249	-0.448682	-0.205276	-0.488611	1.99431	-0.99804	2.99235	8.99449e-05	1	103	0.0120787
Lilrb4	4.15045	2.84639	2.54844	3.14524	2.00041	0.153494	-0.163848	-0.722686	0.532796	-0.685447	2.93819	-0.177138	3.11533	9.0503e-05	1	104	0.0120787
Gm12657	3.94646	3.95165	3.80395	3.76568	3.81348	3.38804	3.01181	3.14811	2.94451	3.34265	3.85625	3.16702	0.689222	9.31521e-05	1	105	0.0122729
Gimap3	1.98668	1.51749	2.38675	2.70461	1.03217	-0.898568	-1.80088	-0.359714	-0.551693	-0.737512	1.92554	-0.869673	2.79521	9.4656e-05	1	106	0.0122729
Npc2	3.68752	3.47162	3.81785	3.54035	3.24804	2.58608	2.81622	2.85315	2.7759	2.51701	3.55308	2.70967	0.843404	9.52094e-05	1	107	0.0122729
Srsf9	3.29392	3.52276	3.18929	3.03078	3.23825	2.71522	2.47186	2.66639	2.61212	2.59797	3.255	2.61271	0.642286	9.73865e-05	1	108	0.0122729
Ifitm3	5.03142	5.25677	5.56805	5.2488	4.70838	4.07648	3.70024	3.50397	3.78767	4.138	5.16268	3.84127	1.32141	9.75955e-05	1	109	0.0122729
Yeats4	2.33708	2.27249	2.52388	2.45398	2.18549	1.74952	1.65456	1.76642	1.84641	1.9501	2.35458	1.7934	0.561181	9.78383e-05	1	110	0.0122729
Gm1966	2.46848	1.64121	1.81091	2.4959	1.08224	-0.469252	0.0328061	-0.815412	0.022801	-0.694896	1.89975	-0.384791	2.28454	9.86617e-05	1	111	0.0122729
Hexa	4.49233	4.58501	4.49516	4.37025	4.03954	3.3737	3.4569	2.64622	2.72581	2.8295	4.39646	3.00643	1.39003	9.90319e-05	1	112	0.0122729
Wdfy4	2.59922	1.69283	1.42965	1.9943	0.932704	-0.256835	-0.711684	-0.517162	-0.0540373	-0.585585	1.72974	-0.425061	2.1548	0.000100614	1	113	0.0123586
Arf2	2.61225	2.39927	2.62151	2.43147	2.05709	1.58412	1.57489	1.28962	1.64148	1.19416	2.42432	1.45685	0.967464	0.000101594	1	114	0.0123615
B2m	8.08997	8.15077	8.40626	8.58376	7.90686	6.45826	7.14091	5.93308	6.81668	6.43537	8.22752	6.55686	1.67066	0.000102419	1	115	0.0123615
Unc93b1	4.34577	3.45372	3.69947	4.01009	3.14448	1.68114	2.39803	1.72696	1.95004	2.13618	3.73071	1.97847	1.75223	0.000105844	1	116	0.0125768
Smoc2	3.97009	3.15259	3.94187	3.87023	2.65863	1.62068	1.58713	0.805903	1.29744	1.55586	3.51868	1.3734	2.14528	0.000106401	1	117	0.0125768
Nrros	2.17624	1.5158	1.46561	1.77728	1.04522	0.0777215	-0.561554	-0.67982	0.135088	0.0323266	1.59603	-0.199248	1.79528	0.000108257	1	118	0.0125768
C1ra	3.20606	2.79281	3.11459	2.96773	2.3544	1.71965	1.81734	1.23251	1.71561	1.51813	2.88712	1.60065	1.28647	0.000109069	1	119	0.0125768
Card11	0.829346	-0.158082	0.102295	0.533085	-0.0897969	-1.8737	-2.776	-2.1422	-1.66432	-1.2976	0.24337	-1.95076	2.19413	0.000109986	1	120	0.0125768
Pdia3	5.40003	5.32857	5.43606	5.22478	5.25681	4.85966	5.01339	5.03754	4.86368	4.85168	5.32925	4.92519	0.40406	0.000111618	1	121	0.0125768
Tyrobp	5.89461	5.05846	5.33717	5.65463	4.5357	3.12985	2.675	0.986877	2.23029	2.41644	5.29611	2.28769	3.00842	0.000112662	1	122	0.0125768
Esyt1	3.30284	2.93536	2.42794	2.96882	2.32084	1.5114	1.47417	0.997791	1.40527	1.40942	2.79116	1.35961	1.43155	0.000113809	1	123	0.0125768
Fabp5	4.53694	3.71102	3.14559	4.03879	3.23031	1.70154	1.47262	0.424664	0.258676	1.26928	3.73253	1.02536	2.70717	0.000114241	1	124	0.0125768
Cyth4	3.68384	2.50704	2.63213	2.71561	2.21967	-0.296035	0.386623	-0.172218	0.913339	0.78256	2.75166	0.322854	2.42881	0.000114577	1	125	0.0125768
Samhd1	3.29034	2.53503	2.9607	2.96266	2.37653	1.75574	1.62935	1.58155	1.29892	1.30442	2.82505	1.51399	1.31106	0.000114909	1	126	0.0125768
Hist1h2bn	4.17517	3.30321	3.84739	4.25072	3.67962	2.00264	1.10033	2.3191	2.21201	1.99377	3.85122	1.92557	1.92565	0.000115076	1	127	0.0125768
Tsc22d1	6.85481	6.88125	6.60995	6.82858	6.33251	5.44727	4.91338	5.66956	5.76967	5.40173	6.70142	5.44032	1.2611	0.000117304	1	128	0.0126251
Csf2rb	2.37853	1.2089	0.820191	1.49833	0.408429	-0.869283	-0.993982	-1.65974	-1.39687	-1.4001	1.26288	-1.264	2.52687	0.000119483	1	129	0.0126251
Uhrf1	1.34112	1.03031	1.44521	1.37011	0.400177	-1.17755	-2.49669	-0.623127	-1.24537	-1.43123	1.11738	-1.39479	2.51218	0.000120121	1	130	0.0126251
Gusb	3.47643	3.39339	3.11703	3.02201	2.68031	1.55937	1.57906	2.16707	2.05064	1.84174	3.13783	1.83958	1.29826	0.000120462	1	131	0.0126251
Evl	2.99807	1.60962	2.07523	2.01718	1.89	-0.401027	0.338852	0.311584	0.451741	0.232427	2.11802	0.186716	1.93131	0.000120856	1	132	0.0126251
Axl	4.20369	3.8233	3.67364	3.83435	3.06709	2.42825	2.20361	1.86616	2.39451	2.35945	3.72041	2.2504	1.47001	0.000120976	1	133	0.0126251
Adamts1	4.766	4.27373	3.91276	4.07065	3.86776	2.45658	2.55427	2.70115	2.89349	3.16196	4.17818	2.75349	1.42469	0.000123215	1	134	0.0127629
Smarcd2	3.30677	2.97503	3.27273	3.1756	2.81217	2.2612	2.42819	2.45728	2.32224	2.50039	3.10846	2.39386	0.714602	0.000126904	1	135	0.0129739
Dock10	3.09386	2.30009	2.29536	2.55372	1.62356	0.740125	0.465849	0.0996588	0.840556	0.380342	2.37332	0.505306	1.86801	0.000127122	1	136	0.0129739
Ifngr1	4.41776	3.95853	4.24503	3.85103	3.3301	2.67871	2.81705	2.4806	2.52963	2.53491	3.96049	2.60818	1.35231	0.000128889	1	137	0.0130076
Lgals3	5.83745	5.26609	4.87589	5.37798	4.20267	3.07367	3.33919	2.22054	2.62159	2.83168	5.11202	2.81733	2.29468	0.000129326	1	138	0.0130076
Plcb2	1.00721	0.0957354	0.0024649	0.260833	-0.70474	-1.78981	-1.52219	-2.01392	-1.99548	-1.89179	0.132301	-1.84264	1.97494	0.000130697	1	139	0.0130509
4632428N05Rik	2.5729	1.40687	2.42334	2.37152	1.73099	0.106295	0.441027	0.200818	0.678234	0.547006	2.10112	0.394676	1.70645	0.000132393	1	140	0.0131259
Rassf4	2.23114	2.13343	1.36577	1.61268	0.855942	-0.0978863	-0.245306	-6.49227e-05	-0.101919	-0.0955275	1.63979	-0.108141	1.74793	0.000135283	1	141	0.0133172
C4b	3.68842	1.99601	2.51809	2.44245	1.17809	-1.53722	-1.1765	-0.498297	-1.47986	-2.96114	2.36461	-1.5306	3.89521	0.000138062	1	142	0.0134951
Lat2	2.50279	1.68012	2.13258	1.5088	1.56358	-0.905072	-1.22271	-2.00355	0.268003	-0.781333	1.87758	-0.928934	2.80651	0.000140483	1	143	0.0136214
Dock11	1.10376	1.08447	0.595007	1.22516	0.413572	-2.58534	-1.48765	-1.04649	-0.839919	-1.27228	0.884394	-1.44634	2.33073	0.000141317	1	144	0.0136214
AI662270	1.75212	1.0501	2.15614	2.47823	1.36992	-0.250483	-1.15279	-0.349059	-0.778076	0.0625777	1.7613	-0.493566	2.25487	0.000145482	1	145	0.0138209
Kcnn4	1.41829	1.54562	1.01942	1.44431	0.30906	-0.755037	-1.65755	-3.02359	-1.54562	-1.76388	1.14734	-1.74913	2.89647	0.000147677	1	146	0.0138209
Mdk	3.84043	5.17331	4.77262	4.46774	4.29868	3.09137	3.09596	2.66249	2.56378	2.59021	4.51056	2.80076	1.7098	0.000149666	1	147	0.0138209
Plbd1	3.60559	3.82621	3.7889	3.88266	3.50828	1.89092	2.23254	1.00385	2.22392	2.42854	3.72233	1.95595	1.76638	0.000149934	1	148	0.0138209
Ly6c2	3.54272	3.27997	4.53616	4.24747	3.44136	2.07251	2.34013	1.7109	2.00434	1.6486	3.80954	1.95529	1.85424	0.000150358	1	149	0.0138209
Arhgap9	2.36245	1.39739	2.2046	1.88211	1.03683	-0.640148	-0.542456	-1.32369	0.154181	-0.32709	1.77668	-0.53584	2.31252	0.000152115	1	150	0.0138209
Lcn2	7.18498	5.55405	4.94797	5.39722	3.46031	0.553026	1.65072	-0.715472	-0.559528	-1.45584	5.30891	-0.105418	5.41432	0.000152463	1	151	0.0138209
Clec2d	5.80872	5.53126	5.37182	5.9795	5.52915	4.32853	3.7243	4.16546	4.82439	4.25001	5.64409	4.25854	1.38555	0.000154933	1	152	0.0138209
Glipr1	2.29954	3.0532	2.82954	3.41575	2.27349	0.582701	0.850311	-1.10084	-0.62297	-0.033856	2.7743	-0.0649313	2.83923	0.000155591	1	153	0.0138209
H2-DMb1	4.13519	3.85773	3.94653	4.05586	3.04066	1.11658	1.31381	2.14925	2.13918	2.17072	3.80719	1.77791	2.02928	0.000158444	1	154	0.0138209
Actb	8.9509	8.5769	8.9229	8.90679	8.30932	8.00833	7.66205	7.86001	7.66699	7.74169	8.73336	7.78781	0.945546	0.000160328	1	155	0.0138209
Fam111a	1.38496	1.02268	1.27407	1.73092	0.383143	-0.500287	-0.402594	-0.309358	-0.220527	-0.421693	1.15915	-0.370892	1.53005	0.000160755	1	156	0.0138209
AI467606	0.859485	0.794894	1.47924	1.3032	0.772029	-1.31304	-0.0454225	-1.41162	-1.03328	-1.73695	1.04177	-1.10806	2.14983	0.00016104	1	157	0.0138209
Aqp4	0.430628	1.77685	1.14839	2.17429	0.404565	4.20563	3.79365	3.29636	3.72312	3.6468	1.18695	3.73311	-2.54616	0.000161136	1	158	0.0138209
4930577N17Rik	-0.1695	-0.193452	-0.234243	-0.864854	-0.71013	-2.07899	-1.39633	-2.17757	-2.60659	-2.5029	-0.434436	-2.15248	1.71804	0.000161426	1	159	0.0138209
Irf8	3.4687	2.8922	3.14839	3.29446	2.62706	2.2697	1.58978	1.54551	1.43016	1.63006	3.08616	1.69304	1.39312	0.000162255	1	160	0.0138209
Pqlc3	2.24896	0.564544	0.803864	1.72965	0.585588	-1.32099	-1.63833	-0.789796	-1.52666	-1.14444	1.18652	-1.28405	2.47057	0.000162266	1	161	0.0138209
Cd14	4.2188	3.6915	3.03712	3.35842	2.27436	0.653959	-0.248351	0.385453	0.448288	1.39997	3.31604	0.527865	2.78818	0.000162455	1	162	0.0138209
Tagln2	6.04337	5.48297	5.68231	5.55469	5.30211	4.86614	4.63126	4.53254	4.58498	4.80872	5.61309	4.68473	0.928363	0.000162882	1	163	0.0138209
Ciita	3.04526	2.25809	2.46579	2.22003	1.3147	0.321362	0.640167	0.244047	0.237294	-0.0238314	2.26078	0.283808	1.97697	0.000165036	1	164	0.0138209
Evi2a	2.6767	1.96812	1.88253	2.89001	1.03584	-0.586716	-1.40684	-0.462909	-0.154445	-0.171173	2.09064	-0.556416	2.64706	0.000165634	1	165	0.0138209
Il18r1	1.82724	0.825444	0.23952	1.03751	-0.442214	-2.47514	-1.53146	-2.15867	-2.6808	-1.95072	0.6975	-2.15936	2.85686	0.000166155	1	166	0.0138209
Rragc	3.47499	3.7706	3.63452	3.75299	3.73779	3.22209	3.2623	3.15326	2.91367	3.10197	3.67418	3.13066	0.543523	0.000166289	1	167	0.0138209
C1qb	6.59533	5.4353	5.60855	5.86656	4.89377	2.19612	3.61575	2.09754	3.59136	2.64668	5.6799	2.82949	2.85041	0.000168501	1	168	0.0138371
Il33	3.26971	2.85023	2.99866	3.18677	2.45514	0.723567	1.11668	0.529081	1.9265	1.1979	2.9521	1.09875	1.85336	0.000169005	1	169	0.0138371
Fam46a	1.63179	1.18084	1.04536	1.35231	0.934766	0.125201	0.392757	0.29976	0.379089	-0.0890862	1.22901	0.221544	1.00747	0.000169474	1	170	0.0138371
Rasa3	2.84099	2.04921	2.249	2.6113	1.82861	1.12414	-0.193201	0.440601	0.437856	0.574702	2.31582	0.47682	1.839	0.000170753	1	171	0.0138599
Ikzf1	1.96746	1.33811	1.49041	2.09914	1.01262	-2.13359	-1.03588	-0.647131	-0.38711	-0.411447	1.58155	-0.923031	2.50458	0.000175775	1	172	0.0141847
Lrmp	2.13343	1.40324	0.6875	1.58753	0.153105	-1.40826	-1.72595	-1.47355	-0.767089	-1.21396	1.19296	-1.31776	2.51072	0.000177566	1	173	0.0142464
Fam105a	1.63073	1.86289	1.4505	1.5572	0.669743	0.0207262	-0.711755	-1.26346	-0.184889	-0.539763	1.43421	-0.535827	1.97004	0.000180603	1	174	0.0144067
Cpxm1	2.92068	2.44105	2.32471	2.58539	1.44921	-0.0819191	0.0157687	-0.180497	0.19784	1.03849	2.34421	0.197937	2.14627	0.000182816	1	175	0.0144901
Trim30a	2.30212	1.87763	2.43548	2.62384	1.97314	1.19373	1.16018	0.446055	0.814993	0.375546	2.24244	0.7981	1.44434	0.000184719	1	176	0.0144901
Hvcn1	2.97912	2.25747	2.04625	2.7379	1.91288	1.12386	0.469594	0.162326	0.675129	0.907383	2.38673	0.667658	1.71907	0.00018478	1	177	0.0144901
Art4	1.98834	2.04928	2.50231	2.37788	1.98398	0.678315	1.03904	0.802127	1.52923	0.932477	2.18036	0.996238	1.18412	0.000188372	1	178	0.0146123
Ctsc	4.35274	3.79205	3.97567	4.10503	3.24686	2.47157	2.44373	1.78803	2.54224	2.56424	3.89447	2.36196	1.53251	0.000188444	1	179	0.0146123
Apobec3	3.15892	2.62645	2.137	2.69733	1.99927	1.39718	0.639251	0.273098	0.651435	0.4072	2.52379	0.673634	1.85016	0.000190093	1	180	0.0146431
Emilin1	4.37232	3.58849	4.09555	3.86106	3.5275	2.52399	2.83627	2.3122	2.64351	2.91905	3.88898	2.64701	1.24198	0.00019248	1	181	0.0146431
Fam78a	0.80962	0.463748	-0.0624748	0.792339	0.783566	-0.836834	-1.73914	-1.10534	-1.94939	-0.845702	0.55736	-1.29528	1.85264	0.000192691	1	182	0.0146431
Slamf7	2.34831	1.8456	1.62822	2.04201	0.611767	-0.824211	-2.72652	-0.63328	-1.3518	-1.24812	1.69518	-1.35679	3.05197	0.000193061	1	183	0.0146431
Stk17b	2.23408	2.57123	2.58815	2.66882	2.38236	1.4019	1.56099	0.364718	0.935701	0.846746	2.48893	1.02201	1.46692	0.000195586	1	184	0.014754
Clca1	1.60976	1.94427	2.93204	2.82447	2.31623	0.321767	0.267452	0.36069	1.02683	0.219785	2.32535	0.439304	1.88605	0.000201254	1	185	0.0150995
Crkl	2.50472	2.58605	2.39572	2.43492	2.32624	2.12064	2.15013	2.18215	2.14796	2.05531	2.44953	2.13124	0.318288	0.00020385	1	186	0.015212
H2-DMa	3.81117	3.45923	3.23353	3.80936	2.58076	1.37016	2.05282	1.08517	1.8094	1.24171	3.37881	1.51185	1.86696	0.00020544	1	187	0.0152487
Spp1	11.3616	10.7326	10.8763	10.5567	9.72936	8.15938	8.50549	6.46846	7.88482	8.08457	10.6513	7.82054	2.83076	0.000208016	1	188	0.0153578
Lcp2	1.70117	1.1474	0.928609	0.611153	0.215679	-1.56822	-2.47052	-2.51479	-1.09581	-3.57709	0.920802	-2.24528	3.16609	0.00021437	1	189	0.0156932
Fcho1	0.326986	-0.766397	-1.02956	-0.660156	-0.69808	-3.0671	-2.38445	-3.16557	-3.00956	-1.9059	-0.565441	-2.70652	2.14108	0.00021482	1	190	0.0156932
Hist1h2af	3.46665	2.97803	2.71485	3.97176	3.61747	0.355524	1.03818	-0.328011	0.827933	1.73898	3.34976	0.726521	2.62323	0.000216787	1	191	0.0157305
Fga	5.44671	4.59058	4.49729	4.20191	3.60979	2.52435	2.74276	1.84308	1.9603	2.36402	4.46926	2.2869	2.18235	0.000218258	1	192	0.0157305
Clu	8.44248	7.70372	7.69365	7.65894	6.57376	5.93225	5.48246	4.90125	4.97094	5.51592	7.61451	5.36056	2.25395	0.000218731	1	193	0.0157305
Cpne1	2.67825	2.57379	2.62136	2.60781	2.59192	2.41382	2.11957	2.10952	2.27669	2.27141	2.61463	2.2382	0.376425	0.000221664	1	194	0.0158593
Sec61b	4.72907	4.92271	4.88192	4.90339	4.58053	4.3591	4.30479	4.33548	4.23205	4.04623	4.80353	4.25553	0.547996	0.000223384	1	195	0.015887
Tgm2	5.68628	5.63041	5.82666	5.43822	5.23437	4.95965	4.62254	4.63868	4.63326	4.91727	5.56319	4.75428	0.808906	0.000226157	1	196	0.015887
Tnfrsf1b	3.09941	2.16376	2.04354	2.4598	1.87316	-0.0213358	0.54584	-0.597959	0.816723	0.469032	2.32793	0.24246	2.08547	0.000227307	1	197	0.015887
Cd22	1.41131	0.215194	0.759906	2.05559	-0.136878	-1.40741	-2.72506	-1.76892	-2.17389	-2.83132	0.861023	-2.18132	3.04234	0.000228756	1	198	0.015887
Smc4	1.98525	1.89716	1.87499	2.41841	1.89506	1.41017	1.32231	0.956116	1.0246	1.03517	2.01417	1.14967	0.864499	0.000230234	1	199	0.015887
Plcl2	2.10525	2.35592	1.90467	1.76469	1.56794	0.811422	0.246153	1.10877	0.462157	0.724546	1.93969	0.67061	1.26908	0.00023033	1	200	0.015887
Fam46c	2.49242	2.22358	3.28232	3.09532	2.48451	1.50796	1.09108	1.37697	1.07348	1.49909	2.71563	1.30972	1.40591	0.000231158	1	201	0.015887
Trim34a	1.75549	1.23821	1.59651	1.64397	0.798698	0.407113	0.241767	0.0130834	0.294559	-0.0167922	1.40658	0.187946	1.21863	0.000231209	1	202	0.015887
Ddr2	2.58566	2.03966	2.15498	2.37648	1.48116	0.902575	1.0509	0.470573	0.865309	0.594147	2.12759	0.776701	1.35089	0.000236654	1	203	0.0161811
Cdca3	1.12537	0.700884	1.02266	0.944589	1.34032	-1.92163	-1.23897	-0.145733	-1.86426	-0.76057	1.02676	-1.18623	2.213	0.00023936	1	204	0.0162303
Pm20d1	1.4806	1.97123	1.80115	2.0894	1.84883	3.36368	3.17433	3.75264	3.08165	2.58778	1.83824	3.19202	-1.35377	0.000239712	1	205	0.0162303
Lgmn	7.1077	7.47837	7.48864	7.01647	7.03385	6.42637	6.565	6.31622	5.97951	6.32923	7.22501	6.32327	0.90174	0.000242673	1	206	0.016351
Slc8b1	2.6128	2.10288	2.18217	1.82851	1.69372	1.16251	1.00748	0.558855	0.949266	0.860311	2.08402	0.907686	1.17633	0.00024487	1	207	0.0163563
Cybb	3.69694	3.05486	2.84923	3.54858	2.24708	0.575942	1.59564	0.731939	1.33958	0.458697	3.07934	0.940359	2.13898	0.000246535	1	208	0.0163563
Slc22a26	-0.793982	-1.08097	-0.536798	-0.652833	-0.119598	0.425814	1.30111	1.10484	1.51712	2.02744	-0.636836	1.27526	-1.9121	0.0002472	1	209	0.0163563
Jak1	4.37085	4.52801	4.53505	4.43926	4.13763	4.00595	3.68228	3.75699	3.54603	3.76242	4.40216	3.75073	0.651428	0.000247465	1	210	0.0163563
Fcgr3	4.50101	3.3855	3.2867	3.89111	2.89697	1.03429	1.9096	0.865325	1.9088	1.12496	3.59226	1.3686	2.22366	0.00024964	1	211	0.0164218
Marcksl1	3.86525	3.02026	3.19202	3.41597	2.75512	0.549758	1.64745	1.18815	1.43721	1.96716	3.24973	1.35794	1.89178	0.000253967	1	212	0.0166222
Ikzf3	0.915314	-0.153028	0.628186	1.88392	0.631468	-1.4536	-1.18599	-2.81521	-1.9812	-2.29255	0.781172	-1.94571	2.72688	0.000255081	1	213	0.0166222
Slc9a2	1.76353	2.25416	1.75179	1.83429	2.25205	2.71439	2.67576	3.12248	2.90711	3.14111	1.97116	2.91217	-0.941007	0.000259259	1	214	0.0167699
Ms4a6c	3.25091	2.21853	1.87288	3.05168	1.87334	0.555482	0.024192	0.151963	0.864287	-0.216448	2.45347	0.275895	2.17757	0.000259765	1	215	0.0167699
Mbnl1	4.27813	4.30322	4.26497	4.71786	4.16672	3.81257	3.60341	3.39623	3.69007	3.46497	4.34618	3.59345	0.752732	0.000263828	1	216	0.0168481
Thbs3	0.317154	-0.192221	0.207556	0.283222	0.00731034	-0.755834	-1.39511	-1.7613	-0.798002	-1.50167	0.124604	-1.24238	1.36699	0.000263999	1	217	0.0168481
Hmha1	3.30148	1.82438	2.10629	2.69295	1.48597	0.248632	0.0992279	0.287685	0.480999	0.0098631	2.28222	0.225281	2.05694	0.000264617	1	218	0.0168481
Wipf1	2.37843	1.44315	1.85457	1.98847	1.34349	-0.387942	0.446711	0.250452	0.558395	0.375779	1.80162	0.248679	1.55294	0.000266932	1	219	0.0169179
Fn1	5.43543	4.21269	4.47706	4.36668	3.56711	1.92233	2.29412	1.7663	2.69308	2.58243	4.41179	2.25165	2.16014	0.000270245	1	220	0.01705
Rrad	1.93526	1.46065	1.88552	2.27958	2.07522	0.575109	0.257771	-0.371462	-1.21552	0.0256809	1.92725	-0.145683	2.07293	0.000274213	1	221	0.017099
Limd2	2.53039	2.14386	2.37711	2.50881	1.84537	1.03593	1.62548	1.21038	0.9346	1.22674	2.28111	1.20663	1.07448	0.000274623	1	222	0.017099
Pltp	4.21845	3.6343	3.59789	3.60376	2.56946	1.58649	2.16223	1.00249	1.38082	1.48451	3.52477	1.52331	2.00147	0.000275927	1	223	0.017099
Vav1	2.10531	0.847644	1.49139	1.25587	0.254267	-0.629336	-1.16932	-1.03266	-0.716242	-0.628903	1.1909	-0.835291	2.02619	0.00027595	1	224	0.017099
Sp3	3.56965	3.50076	3.46241	3.5304	3.36594	3.232	3.1415	2.92102	3.11512	2.96972	3.48583	3.07587	0.40996	0.000281926	1	225	0.0173739
Skil	3.16838	3.32258	3.08628	3.25257	2.8581	2.35813	2.2643	2.68943	2.36809	2.06836	3.13758	2.34966	0.78792	0.00028289	1	226	0.0173739
Tgfbr1	3.73523	3.40218	3.35824	3.59908	3.31619	2.80965	3.01762	2.70657	2.99591	2.73174	3.48218	2.8523	0.629886	0.000286336	1	227	0.0174103
Laptm5	4.66642	3.7142	3.53468	3.58087	2.6904	1.66947	1.20012	0.873451	1.96969	1.09355	3.63732	1.36126	2.27606	0.000286568	1	228	0.0174103
Bst2	3.71216	3.53536	4.39416	4.16881	3.75322	3.05421	2.41493	2.55124	2.86765	2.72341	3.91274	2.72229	1.19045	0.000287874	1	229	0.0174103
Cdc6	-1.20766	-1.30222	-1.39526	-0.972435	-2.23372	-2.62715	-2.92079	-2.96436	-3.54549	-3.0267	-1.42226	-3.0169	1.59464	0.000288499	1	230	0.0174103
Hist1h3e	3.49848	4.1526	3.88942	4.67384	4.7593	1.85202	1.94971	2.28396	2.54682	2.93061	4.19473	2.31263	1.8821	0.000292307	1	231	0.0175637
Glt25d1	3.74435	3.83847	3.70204	3.52472	3.2791	3.152	2.60583	2.73149	2.65297	2.73768	3.61773	2.77599	0.841742	0.000297921	1	232	0.0177235
Fgfbp1	-0.671754	-0.280759	0.263527	-0.852532	-0.762468	0.740686	1.10139	0.822738	0.698556	1.01765	-0.460797	0.876205	-1.337	0.00029839	1	233	0.0177235
Ifi47	2.62349	2.90333	2.90733	3.61163	2.59921	1.30728	1.53049	0.808179	1.87487	1.46836	2.929	1.39783	1.53116	0.000301294	1	234	0.0177235
H2-D1	6.74959	6.28512	6.74522	7.01816	5.9819	5.26204	5.57782	5.07621	5.4207	5.07023	6.556	5.2814	1.2746	0.000301862	1	235	0.0177235
Hist1h2ae	2.57818	2.17572	2.23446	2.78442	2.98097	0.875143	-0.0271662	-0.393361	-0.237416	1.3257	2.55075	0.308581	2.24217	0.000303396	1	236	0.0177235
Itga4	2.07754	1.5841	1.32091	1.8871	0.729548	-0.831956	0.336123	-0.667497	-0.335703	-0.992827	1.51984	-0.498372	2.01821	0.000303962	1	237	0.0177235
Mxra8	3.65213	3.51715	3.26702	3.33385	2.73819	2.13565	2.20533	1.65856	1.66251	2.36886	3.30167	2.00618	1.29549	0.000304663	1	238	0.0177235
Siglec1	1.58829	0.192775	0.573452	0.565773	-1.29837	-2.52284	-2.42514	-2.98399	-2.31347	-3.20978	0.324384	-2.69104	3.01543	0.000305182	1	239	0.0177235
Twf2	2.82593	2.07951	2.36653	2.71821	1.74254	0.971582	0.654234	1.33243	0.613909	0.939994	2.34654	0.90243	1.44411	0.000306721	1	240	0.0177387
Zfp260	2.56456	2.34973	2.51035	2.72043	2.42303	2.04915	1.89782	2.11658	1.94536	1.71064	2.51362	1.94391	0.569712	0.000308995	1	241	0.0177961
Crlf3	2.27626	2.06374	2.29281	2.42801	1.8645	1.1223	1.49089	0.987212	1.3758	0.679784	2.18507	1.1312	1.05387	0.000311623	1	242	0.0178592
Ctsz	6.08175	5.92482	5.74617	5.63248	5.3758	4.97572	5.14936	4.90716	4.89211	4.83955	5.75221	4.95278	0.799427	0.000314796	1	243	0.0178592
Pros1	3.4639	3.13676	3.60587	3.29439	2.76542	2.09144	2.26508	1.4079	2.21237	1.76186	3.25327	1.94773	1.30554	0.000314808	1	244	0.0178592
S100a10	6.41999	6.53522	6.41888	6.49585	6.03864	5.74922	5.66453	5.43025	5.1851	5.71074	6.38172	5.54797	0.833749	0.000315239	1	245	0.0178592
Psmb8	3.76807	3.81595	4.09591	4.48636	3.59145	2.19345	1.39068	1.22611	2.83578	2.13211	3.95155	1.95563	1.99592	0.000318116	1	246	0.017949
Dpt	1.60639	1.93238	2.39502	2.24503	0.952296	-1.06864	0.614012	-0.944824	-0.788881	-1.17062	1.82622	-0.67179	2.49801	0.000324467	1	247	0.0182332
Coro1b	4.42222	4.25722	4.58549	4.47591	4.18522	3.83466	3.85612	3.90286	3.68721	3.99571	4.38521	3.85531	0.5299	0.000328595	1	248	0.0183907
Hist1h2bk	3.6491	3.52561	3.777	4.63181	3.67962	2.41767	1.10033	1.54149	0.890081	2.31569	3.85263	1.65305	2.19957	0.000334423	1	249	0.0186417
Prkcb	2.14021	0.625682	0.931343	1.63236	0.652151	-0.996821	-0.198689	-1.05587	-0.823976	-0.961297	1.19635	-0.807331	2.00368	0.000340506	1	250	0.0189049
Plxnc1	1.78719	0.906975	0.643792	1.45898	0.996425	-0.444231	0.13151	-0.262699	-0.106756	-0.249227	1.15867	-0.186281	1.34495	0.000343933	1	251	0.0189433
Usp38	2.23971	2.1725	2.25612	2.29431	2.26742	1.8078	2.07541	1.95023	1.92929	1.78244	2.24601	1.90903	0.336979	0.000346448	1	252	0.0189433
Yy1	3.33123	3.62625	3.11883	3.44558	3.28736	2.75249	2.66255	2.96878	2.71283	2.76545	3.36185	2.77242	0.589431	0.000346746	1	253	0.0189433
Trpv2	0.898162	1.14169	0.985428	1.10205	0.0945063	-0.537395	-2.17667	-1.37294	-0.686478	-1.47588	0.844367	-1.24987	2.09424	0.000347715	1	254	0.0189433
Hck	2.71193	2.10301	2.01817	1.79418	1.47357	-0.123561	-1.76283	-1.32168	0.486344	-1.54747	2.02017	-0.853839	2.87401	0.000348022	1	255	0.0189433
Fbxw17	1.67006	2.00456	1.74137	1.48928	1.40299	-0.202911	1.06471	-0.0790939	-0.145541	-0.0418537	1.66165	0.119062	1.54259	0.000350031	1	256	0.0189783
Ftl1	9.53861	10.0839	9.85561	9.42375	9.51224	8.86996	8.89961	8.44412	8.2072	8.66229	9.68283	8.61664	1.06619	0.000358723	1	257	0.019095
Kntc1	-1.00259	-0.93343	-0.874687	-2.12679	-1.86515	-3.234	-3.55135	-4.33259	-4.17664	-2.85056	-1.36053	-3.62903	2.2685	0.000359574	1	258	0.019095
Loxl3	0.852231	0.324235	0.923545	0.100291	0.0326228	-1.85081	-1.75312	-1.31196	-0.793447	-0.77222	0.446585	-1.29631	1.7429	0.000359636	1	259	0.019095
Ptgfrn	2.78983	2.01036	2.17279	1.88709	1.51773	0.991557	0.179447	0.0262477	0.509767	0.679541	2.07556	0.477312	1.59825	0.000363011	1	260	0.019095
Limd1	3.83228	3.72621	3.78907	3.70596	3.5232	3.28504	3.47086	3.34073	3.32334	3.34005	3.71534	3.352	0.363339	0.000363189	1	261	0.019095
Ifngr2	3.97834	3.65253	3.68481	3.32611	2.67127	1.96292	2.34072	1.97453	1.90099	2.14669	3.46261	2.06517	1.39744	0.00036441	1	262	0.019095
Cygb	3.41258	3.08328	3.24796	3.41922	2.45969	1.71231	1.658	1.75124	2.28906	1.3588	3.12454	1.75388	1.37066	0.000364858	1	263	0.019095
Il2rg	2.58616	1.95522	2.12088	2.33827	1.56011	-1.04579	0.636859	-0.729335	0.596534	-0.147773	2.11213	-0.137902	2.25003	0.000366043	1	264	0.019095
Tlr2	2.71695	1.19292	1.73709	1.98363	1.10593	0.0849895	-0.647393	-1.13912	-0.635251	0.0534033	1.7473	-0.456674	2.20398	0.000366753	1	265	0.019095
Fxyd5	4.00316	3.62686	3.76816	3.55187	2.63608	2.29976	1.36512	0.806522	1.40281	0.581351	3.51723	1.29111	2.22611	0.000368307	1	266	0.019095
Adcy7	2.8115	1.62193	1.62182	1.89809	0.781939	-0.300274	-0.733344	-0.68413	0.144268	-0.337029	1.74706	-0.382102	2.12916	0.000368448	1	267	0.019095
Tmem98	2.74615	2.80381	2.5041	2.99748	1.95226	0.988659	1.67132	0.585232	0.975638	1.28096	2.60076	1.10036	1.5004	0.000369441	1	268	0.019095
Kif11	0.776938	-0.222768	0.38852	0.903339	-0.546802	-2.10831	-1.42565	-2.05488	-1.6359	-1.21029	0.259846	-1.68701	1.94685	0.000370069	1	269	0.019095
Il16	1.75004	1.64362	1.35907	1.79165	0.883175	0.577509	-0.739835	-0.620601	-0.365122	0.0016005	1.48551	-0.22929	1.7148	0.000372147	1	270	0.0191294
Dock2	3.01227	1.74072	1.90022	2.62773	1.42434	0.692909	-0.431793	-0.843792	0.0303785	-0.783467	2.14106	-0.267153	2.40821	0.000373491	1	271	0.0191294
Basp1	2.6832	1.49809	1.47591	1.39279	0.823146	-0.676957	-1.57927	-1.3605	0.0178364	-0.685828	1.57463	-0.856943	2.43157	0.000378825	1	272	0.0193312
Inpp5d	2.88621	1.99804	2.3657	2.19322	1.50742	1.08134	0.331017	0.420089	0.831107	0.519713	2.19012	0.636653	1.55347	0.000380583	1	273	0.0193498
Kctd12	3.61275	3.53746	3.41688	3.7033	3.22857	2.88896	2.74021	2.3687	2.94234	2.7605	3.49979	2.74014	0.759648	0.000383541	1	274	0.0193699
Ncf2	2.50194	2.17231	1.55067	1.72212	0.64737	-0.450191	-0.0894638	-0.455659	-0.0517864	-0.0261022	1.71889	-0.21464	1.93353	0.00038377	1	275	0.0193699
Epha3	0.0360039	-0.108968	-0.787189	-0.754835	-0.760575	-2.40955	-2.72689	-2.09308	-3.35218	-1.66353	-0.475113	-2.44905	1.97393	0.000390334	1	276	0.0196298
Mir29a	8.39505	6.83505	7.57187	6.52622	7.59848	4.94951	5.63216	4.85093	4.42192	5.5256	7.38533	5.07603	2.30931	0.000395113	1	277	0.0197984
Mad2l1	1.02219	1.15024	0.587499	0.900305	0.318068	-2.15034	-1.46768	-1.02652	-0.218498	-1.25232	0.795661	-1.22307	2.01873	0.000407854	1	278	0.0203153
Ccdc23	3.20597	3.33878	2.66057	2.80657	2.49128	1.55277	1.91348	2.07088	1.61015	1.89441	2.90063	1.80834	1.09229	0.00040877	1	279	0.0203153
Mgl2	2.94237	3.01597	3.11844	2.76159	2.2769	0.0149551	1.28257	-0.86123	1.13121	-0.408953	2.82305	0.231711	2.59134	0.000409819	1	280	0.0203153
Cd84	3.05145	1.26047	1.7618	2.41733	0.84087	-1.54261	-0.510685	-1.48918	-0.0914453	-1.11356	1.86638	-0.949496	2.81588	0.000411531	1	281	0.0203276
Apoe	9.00227	9.20834	8.63146	9.18072	9.01181	7.68122	6.4759	5.24796	7.06707	6.5846	9.00692	6.61135	2.39557	0.000417095	1	282	0.0205294
Tgfbi	4.45516	4.02083	3.72628	4.07169	3.25039	2.08798	2.90814	1.60608	2.35394	1.77955	3.90487	2.14714	1.75773	0.000420445	1	283	0.0206211
Rgs2	2.30809	1.76629	1.65839	2.25856	2.38797	0.913179	0.496299	0.322747	1.06365	1.16734	2.07586	0.792644	1.28322	0.000422991	1	284	0.0206729
Btla	1.39355	0.520548	0.579981	1.57161	0.215132	-0.779336	-1.41861	-2.7848	-1.8215	-2.94021	0.856165	-1.94889	2.80506	0.000425311	1	285	0.0207134
Il18bp	1.92872	2.05677	2.37855	2.35937	1.54009	0.756195	1.17581	0.80962	1.10307	1.20676	2.0527	1.01029	1.04241	0.000430087	1	286	0.0208727
Pip4k2a	2.18798	2.00053	2.00038	2.10673	1.35456	0.793064	0.645637	0.109521	1.09836	0.726709	1.93004	0.674658	1.25538	0.000431944	1	287	0.0208898
Tifa	2.48475	2.28216	2.17425	1.71029	1.83854	0.329503	1.37473	0.745496	0.453986	0.905597	2.098	0.761862	1.33614	0.000435925	1	288	0.0210092
Aspm	0.0725037	-0.983875	-1.12153	-0.249635	-1.72294	-3.74388	-4.06123	-2.52053	-3.10155	-2.84586	-0.801095	-3.25461	2.45351	0.000441202	1	289	0.0210731
Srgn	3.80907	4.01959	4.59098	4.54982	4.10155	2.39708	3.40167	2.8565	3.11742	2.78053	4.2142	2.91064	1.30356	0.000441283	1	290	0.0210731
Stk10	1.82975	1.43843	1.29073	1.8472	0.650452	0.0383238	-0.0863818	-0.204649	0.162803	0.330616	1.41131	0.0481424	1.36317	0.000441999	1	291	0.0210731
Arpc4	4.33473	4.31541	4.23334	4.13817	3.80272	3.63602	3.44615	3.64733	3.45056	3.59402	4.16487	3.55482	0.610056	0.000443622	1	292	0.0210731
Rnase6	1.77013	2.35761	2.09443	2.49624	1.55143	0.182565	1.28026	0.0839962	-0.122634	-0.0189452	2.05397	0.281049	1.77292	0.000444844	1	293	0.0210731
C1qtnf7	2.18081	1.40661	1.8178	1.77146	1.40607	0.906975	-0.381246	0.222879	-0.398562	0.217839	1.71655	0.113577	1.60298	0.000453401	1	294	0.021225
C030046E11Rik	2.37446	2.36685	2.18274	2.37316	2.31093	2.00399	2.09104	2.0722	1.84837	1.98448	2.32163	2.00001	0.321615	0.000453756	1	295	0.021225
Plac8	4.82799	4.36515	4.41317	4.71647	3.67855	0.894651	2.99234	1.32659	2.58945	1.47075	4.40026	1.85475	2.54551	0.000453866	1	296	0.021225
Scarna3b	8.63472	8.60035	8.59092	8.57597	8.32996	8.24319	7.97694	7.79957	7.71505	7.69849	8.54639	7.88665	0.659737	0.000455468	1	297	0.021225
Xcr1	0.941715	0.0459182	0.161256	-0.311818	-0.491515	-1.25465	-1.30897	-1.67516	-1.93425	-1.41553	0.0691113	-1.51771	1.58682	0.000455696	1	298	0.021225
Spi1	2.64523	2.25133	1.68002	2.01465	1.39678	0.835277	-1.06703	-0.433228	-0.107359	-0.00367055	1.9976	-0.155203	2.1528	0.000458607	1	299	0.0212892
Mrc1	3.13705	1.88831	2.10575	2.11515	1.06283	-0.253569	0.429086	-0.937107	-0.118199	-0.0925124	2.06182	-0.19446	2.25628	0.00046169	1	300	0.0213609
Bak1	3.16326	2.44564	2.84872	2.64299	2.06565	1.08093	0.626084	1.42981	1.52017	1.44552	2.63325	1.2205	1.41275	0.000470682	1	301	0.0216768
Dusp8	0.386149	0.0667436	-0.485951	-0.701525	-1.13176	-2.69327	-3.01061	-2.05488	-3.22087	-1.79525	-0.373269	-2.55498	2.18171	0.000471643	1	302	0.0216768
C1qc	6.3194	5.09381	5.31892	5.66309	4.55114	2.62331	3.30597	1.52474	3.65031	2.59172	5.38927	2.73921	2.65006	0.000480111	1	303	0.0219155
Myo1f	2.94047	1.99053	1.79147	2.0747	0.850919	-1.03252	0.135561	-0.645667	-0.127154	-1.60843	1.92962	-0.655642	2.58526	0.000480345	1	304	0.0219155
Syk	2.77065	0.845358	2.3577	2.66322	1.19394	-0.192187	-1.50953	-1.06837	-0.0562392	-1.29417	1.96617	-0.824099	2.79027	0.000481572	1	305	0.0219155
Map4k1	1.0054	0.640408	0.294759	0.331579	-0.946661	-2.8301	-1.14744	-2.92867	-2.35769	-2.254	0.265097	-2.30358	2.56868	0.00049635	1	306	0.0225142
Ifi204	2.44445	1.71452	2.40553	2.31258	1.61931	-0.00109398	1.0966	-0.0996707	0.886347	0.237967	2.09928	0.42403	1.67525	0.000512773	1	307	0.0231834
Pik3cd	2.27184	0.832444	1.591	1.59975	0.479024	-0.394439	-0.368529	-1.5614	-0.727162	-0.896651	1.35481	-0.789636	2.14445	0.000514955	1	308	0.0232064
Cfh	6.61083	6.32147	6.5982	6.837	6.12035	5.05285	5.87706	4.70898	5.32409	5.10985	6.49757	5.21456	1.28301	0.00051868	1	309	0.0232503
Ddx21	3.12721	2.89756	2.91448	2.93174	2.35931	2.18818	1.82021	2.03036	2.16892	1.95068	2.84606	2.03167	0.814389	0.00051928	1	310	0.0232503
Ctsb	6.62727	6.49186	6.342	6.30541	5.82022	5.59698	5.65671	5.4107	5.35815	5.40614	6.31735	5.48573	0.831619	0.00052236	1	311	0.02329
Man2b2	3.6109	3.70951	3.5399	3.22143	3.12542	2.42373	2.70113	2.59309	2.4811	2.93971	3.44143	2.62775	0.81368	0.000523523	1	312	0.02329
Pip4k2b	1.74321	1.62483	1.48363	1.45092	1.02711	0.821751	0.826331	0.435895	0.66339	0.456733	1.46594	0.64082	0.825121	0.000528	1	313	0.0234142
Lgals1	5.83708	5.54509	5.33115	5.28228	4.82592	4.43214	3.92718	4.24904	3.67628	4.39215	5.36431	4.13536	1.22895	0.00053077	1	314	0.0234621
Tmem19	3.61622	3.83043	3.94455	3.7395	3.84856	4.05068	4.18079	4.1588	4.31474	4.24771	3.79585	4.19054	-0.394693	0.000536428	1	315	0.023571
Ttr	4.19542	6.55345	5.80978	6.35197	5.52762	2.63661	2.6563	3.63588	1.76798	3.23156	5.68765	2.78567	2.90198	0.000536631	1	316	0.023571
Ier5l	2.52428	2.00699	1.21329	1.69816	1.42546	0.327906	-1.31137	-0.870208	-0.521618	0.282511	1.77364	-0.418556	2.19219	0.000540361	1	317	0.0236477
Smc2	1.07013	1.04618	0.782996	0.83421	0.307102	-0.669437	0.0132121	-1.27497	-0.907525	-0.356378	0.808122	-0.63902	1.44714	0.000541784	1	318	0.0236477
Col8a1	3.35085	0.980259	1.8275	1.5459	1.50968	-0.320317	-2.09709	-0.762847	-1.72238	-0.559798	1.84284	-1.09249	2.93533	0.000546585	1	319	0.0237283
Lhfp	4.0809	3.66463	3.38851	3.43109	3.1626	1.94901	2.48728	1.54558	2.48853	2.45472	3.54554	2.18502	1.36052	0.000547051	1	320	0.0237283
Hist1h2bq	2.27088	1.41911	1.32585	2.43221	2.38048	-0.466429	0.216225	0.434999	0.760868	0.109668	1.96571	0.211066	1.75464	0.000553101	1	321	0.023916
Lfng	2.43505	1.89172	2.0132	2.44271	1.68317	1.32811	1.10387	0.825142	1.28594	1.08478	2.09317	1.12557	0.9676	0.000556662	1	322	0.0239567
Cstb	6.05562	5.90614	5.75843	5.60458	5.47141	5.28909	4.99871	4.82014	4.84093	5.10304	5.75924	5.01038	0.748852	0.000557493	1	323	0.0239567
Ddx58	2.84549	2.61422	2.81443	2.90485	2.36213	2.19998	1.53686	1.0935	1.549	1.57326	2.70822	1.59052	1.1177	0.000562135	1	324	0.0240816
Rnf19a	3.15314	3.19339	3.19324	3.34142	2.93975	2.7872	2.86652	2.78288	2.71738	2.76687	3.16419	2.78417	0.380016	0.00056745	1	325	0.0242345
Fcer1g	5.00493	3.29168	3.61345	3.74365	2.66808	-0.593864	0.0887929	0.307557	1.966	0.789587	3.66436	0.511615	3.15274	0.000573947	1	326	0.0243687
Hist1h1a	3.26903	2.66012	3.95493	4.2829	3.33608	-0.810387	1.45723	1.09104	1.36246	0.573064	3.50061	0.734681	2.76593	0.000575196	1	327	0.0243687
Snx10	2.67473	1.85503	2.22646	2.45751	1.11291	0.11266	0.57289	-0.792797	0.422502	0.0521098	2.06533	0.073473	1.99185	0.00057586	1	328	0.0243687
AW112010	3.26986	2.75021	3.80895	4.04229	2.89867	1.71267	0.810361	0.444169	2.05954	1.16323	3.35399	1.238	2.116	0.000585299	1	329	0.024597
Pik3ap1	2.46268	1.42437	0.898154	1.66808	0.533294	-0.198134	-1.10044	-1.29671	-0.72573	-0.399648	1.39732	-0.744133	2.14145	0.000587491	1	330	0.024597
Pold4	3.27672	3.40477	3.10311	3.0704	3.03248	2.5567	2.53892	1.87316	2.37306	2.51982	3.1775	2.37233	0.805161	0.000589412	1	331	0.024597
Il6st	4.98968	4.88073	4.99036	5.10242	4.57203	4.37276	4.45134	4.3882	4.3884	4.20674	4.90705	4.36149	0.54556	0.000589654	1	332	0.024597
Oasl2	2.45089	1.99993	1.93605	2.27011	1.59343	0.403889	-0.372883	0.0682718	1.24975	0.520558	2.05008	0.373918	1.67616	0.000590116	1	333	0.024597
Il10ra	2.87106	1.78467	1.82104	2.16772	1.53498	0.690542	0.466309	-0.651958	0.300452	0.40414	2.0359	0.241897	1.794	0.000598164	1	334	0.0248252
Junb	4.62349	3.60568	4.01674	3.75722	3.08021	2.70472	1.43318	1.62157	1.50833	2.20926	3.81667	1.89541	1.92126	0.000599168	1	335	0.0248252
Arl4c	3.15404	2.21744	1.98988	2.11024	1.24391	0.682403	0.599518	0.196796	0.111739	-0.0216169	2.1431	0.313768	1.82934	0.000601603	1	336	0.0248519
Stat3	4.82579	4.49139	4.29247	4.1141	3.54098	3.02787	3.3339	2.84814	2.78989	2.75291	4.25295	2.95054	1.30241	0.000606753	1	337	0.0249903
Slc40a1	4.24357	4.41862	4.28789	4.2167	4.42757	3.3562	3.81908	2.64895	3.27083	3.28525	4.31887	3.27606	1.04281	0.000612138	1	338	0.0251375
Hist1h3a	3.31676	3.66054	3.45625	3.82564	4.03695	1.775	2.45766	1.41339	1.24741	2.74341	3.65923	1.92738	1.73185	0.000614708	1	339	0.0251545
Myl12a	4.89762	4.96082	4.67254	4.84567	4.54368	4.40218	4.12877	4.07292	3.7504	4.05783	4.78407	4.08242	0.701645	0.000620581	1	340	0.0251545
Ccl9	2.90723	1.21425	1.87706	2.02828	0.697569	-0.993218	0.274399	-1.35483	-0.935848	-0.957692	1.74488	-0.793438	2.53832	0.000623097	1	341	0.0251545
Rps9	7.17937	7.51205	7.55159	7.31041	7.06842	6.88506	6.6757	6.63697	6.52988	6.8229	7.32437	6.7101	0.614266	0.000623172	1	342	0.0251545
Tmsb4x	8.87393	8.60333	8.98791	9.27762	8.37424	7.73692	7.75807	6.43627	7.12118	7.24339	8.8234	7.25917	1.56424	0.000623326	1	343	0.0251545
Sf3b3	3.38947	3.4765	3.35208	3.39006	3.07041	2.93491	2.9395	2.63743	2.73579	2.52731	3.3357	2.75499	0.580716	0.000623426	1	344	0.0251545
Fam114a1	1.83346	1.86058	1.98072	1.30121	0.642341	-0.156204	-0.280904	-0.946658	-0.584263	0.419884	1.52366	-0.309629	1.83329	0.000625643	1	345	0.0251708
Cxcl16	5.05368	3.99199	3.95367	4.23491	3.49994	2.44566	2.90592	1.88076	2.59613	2.60671	4.14684	2.48704	1.6598	0.000636508	1	346	0.0255339
Traf2	2.70785	2.17033	2.11525	2.21296	1.6818	1.4712	1.01635	1.13558	1.21209	1.20257	2.17764	1.20756	0.970082	0.000639673	1	347	0.0255869
Cd68	4.01074	3.45527	2.73265	3.21056	2.25676	-0.304744	1.69984	-1.40332	0.167666	-0.406723	3.1332	-0.0494561	3.18265	0.000644202	1	348	0.025694
Ell2	2.74084	2.97342	3.09589	2.90022	2.51856	2.3625	2.20865	2.33889	2.07369	2.0761	2.84578	2.21197	0.633816	0.000651527	1	349	0.0258645
Stoml1	2.10211	2.39131	2.3552	1.84647	1.58556	1.09163	1.31485	0.857049	1.19282	1.20035	2.05613	1.13134	0.924791	0.000652203	1	350	0.0258645
Pik3r5	1.936	1.14651	-0.0495585	0.560842	0.263046	-0.739028	-1.86373	-2.22992	-1.90405	-2.97029	0.771368	-1.9414	2.71277	0.000654837	1	351	0.025895
Mcm4	1.67071	1.50331	1.80306	1.79394	0.948668	0.550654	0.233311	-0.416675	0.0736832	0.641324	1.54394	0.21646	1.32748	0.000657787	1	352	0.0259377
Eif2ak2	2.75422	2.22623	2.20405	2.17678	1.99351	1.55368	1.73384	1.36764	1.41436	1.38216	2.27096	1.49033	0.780624	0.000664865	1	353	0.0261271
Ctsl	6.11857	6.66357	6.78469	6.37853	6.55555	5.82024	5.62259	5.89547	5.85412	5.8956	6.50018	5.8176	0.682579	0.000666353	1	354	0.0261271
Nmi	2.38196	2.22074	2.89715	2.27626	2.38964	1.79464	1.6028	1.85192	1.76163	1.73932	2.43315	1.75006	0.683088	0.000671011	1	355	0.0262315
Rc3h2	2.66995	2.57911	2.57794	2.63556	2.48096	2.24138	2.4361	2.18403	2.29456	2.1268	2.58871	2.25657	0.332133	0.000672797	1	356	0.0262315
Lyrm5	3.01662	2.84155	2.96465	2.95307	3.0199	3.35911	3.11996	3.29511	3.19	3.23727	2.95916	3.24029	-0.281133	0.000678112	1	357	0.0263647
Itgae	1.01513	-0.247676	0.0756148	-0.303465	-0.470169	-2.35561	-2.67296	-1.45419	-1.29696	-2.19455	0.0138877	-1.99485	2.00874	0.00068545	1	358	0.0265756
Calm1	4.83658	4.96995	5.22848	5.16735	4.78185	4.60981	4.51249	4.33924	4.41845	4.29499	4.99684	4.43499	0.561847	0.000689793	1	359	0.0266574
Rtn4	3.74049	3.14294	3.62636	3.64683	3.20234	2.57972	2.91938	2.46198	2.65766	2.21758	3.47179	2.56727	0.904525	0.000691448	1	360	0.0266574
Kif21b	1.05662	0.0639171	-0.382134	0.063213	-0.452763	-1.30705	-1.94632	-1.45454	-1.57161	-2.46792	0.0697703	-1.74949	1.81926	0.000693323	1	361	0.0266574
Hist2h2bb	5.56398	5.46964	5.48209	6.15447	5.27706	4.50609	4.51068	3.09558	3.9785	3.85478	5.58945	3.98913	1.60032	0.000697855	1	362	0.0267282
Rap1b	4.46403	4.20129	4.15222	4.5133	4.10991	3.78042	3.60247	3.88922	3.71415	3.44766	4.28815	3.68678	0.601369	0.000699016	1	363	0.0267282
B4galt1	3.23667	3.26687	2.60376	3.0078	2.69941	1.68185	2.16656	2.34953	1.78771	1.97253	2.9629	1.99163	0.971269	0.000703364	1	364	0.0268206
Stk4	2.84049	2.89054	2.87889	2.809	2.26694	2.30617	1.83449	1.80872	1.74686	1.85055	2.73717	1.90936	0.827812	0.000708007	1	365	0.0269237
Ehd2	2.83647	2.18958	2.2863	2.33142	2.11348	1.78947	1.36521	1.10593	1.38526	1.58058	2.35145	1.44529	0.906158	0.000728488	1	366	0.0276268
Slc38a1	0.965167	0.00376053	-0.129653	0.513764	-0.771722	-1.93266	-1.25001	-2.23763	-1.46016	-1.59094	0.116263	-1.69428	1.81054	0.000749787	1	367	0.0283454
Aif1	2.97305	2.22664	2.87034	2.9767	1.7355	-0.0739398	1.19368	-1.75748	-1.01657	-0.175918	2.55645	-0.366046	2.92249	0.000753079	1	368	0.0283454
Tap2	3.13565	2.7612	3.08298	3.00127	2.90749	2.57611	1.43279	1.96472	1.89239	1.64816	2.97772	1.90283	1.07489	0.000753564	1	369	0.0283454
St8sia4	1.98708	1.64787	1.46104	1.77121	0.907191	-1.54267	-2.18195	0.193658	-0.244434	-0.76481	1.55488	-0.908041	2.46292	0.000756679	1	370	0.0283857
Rcsd1	2.13983	2.44464	1.85954	1.96547	1.80677	1.5591	1.37927	1.07721	1.24742	1.26017	2.04325	1.30463	0.738616	0.000758947	1	371	0.028394
Clec4a2	1.25609	-0.768949	0.774882	0.881704	0.430703	-1.65455	-1.06431	-2.01605	-2.59712	-3.07845	0.514885	-2.0821	2.59698	0.000770837	1	372	0.0285578
Serpinb6a	4.19328	4.03227	3.7698	3.95696	3.11979	2.92662	2.90137	2.27995	2.40828	2.59612	3.81442	2.62247	1.19195	0.000771616	1	373	0.0285578
Fcgr2b	4.97965	4.37705	4.26335	4.5414	3.94476	3.25876	3.70852	3.50735	3.16419	3.11855	4.42124	3.35147	1.06977	0.000772299	1	374	0.0285578
Ctsd	8.28502	7.84634	7.85391	7.71683	7.13069	6.78007	6.82097	6.78156	6.23555	6.53727	7.76656	6.63108	1.13548	0.000774353	1	375	0.0285578
Sdk1	-0.0829915	-0.642995	-0.361859	-0.695487	-1.21214	-1.94357	-1.52395	-1.75264	-1.66381	-2.36748	-0.599094	-1.85029	1.2512	0.000775394	1	376	0.0285578
Fyn	1.69103	1.77324	1.5119	1.50045	0.853461	0.575748	0.624007	0.2162	0.0987699	0.634482	1.46602	0.429841	1.03618	0.000775669	1	377	0.0285578
Wdr1	4.9847	5.00289	4.94007	4.87635	4.52625	4.37674	4.41382	4.269	4.065	4.37015	4.86605	4.29894	0.567108	0.00077838	1	378	0.0285818
Arid4a	2.1183	1.73178	1.70564	1.80322	1.80985	1.43121	1.42198	1.23799	1.00314	1.25883	1.83376	1.27063	0.563128	0.000780549	1	379	0.0285858
Birc3	3.66739	3.02357	2.538	2.80969	1.69216	0.808731	1.25037	0.594673	1.1954	0.439272	2.74616	0.857691	1.88847	0.000784349	1	380	0.0286494
Pea15a	4.71589	4.22853	4.42346	4.22108	3.74275	3.22934	3.56622	2.56926	3.03779	3.00398	4.26634	3.08132	1.18503	0.000804554	1	381	0.0292897
Cdc42se2	3.55345	3.24409	3.33845	3.45358	2.96445	2.94351	2.43352	2.45964	2.23609	2.43847	3.3108	2.50225	0.808557	0.000806525	1	382	0.0292897
Cd72	3.3858	2.37296	2.97471	3.18626	2.14835	1.07304	1.53331	0.625654	1.74312	0.830637	2.81362	1.16115	1.65247	0.000809824	1	383	0.0292897
Spag5	0.366666	0.650838	0.272179	-0.136041	-0.981317	-1.76522	-1.66752	-1.57429	-1.29281	-1.31465	0.0344649	-1.5229	1.55736	0.000811285	1	384	0.0292897
Kpna3	2.19668	2.14416	2.25949	2.42829	2.15998	1.69158	2.01167	1.74501	1.88888	1.65234	2.23772	1.7979	0.439825	0.00081243	1	385	0.0292897
H2-Ob	0.528041	0.293524	1.71483	1.82119	0.554451	-0.492482	-1.13176	-1.6906	-1.02008	-2.23832	0.982408	-1.31465	2.29705	0.000817156	1	386	0.0293837
Cdc34	3.57726	3.27592	3.25152	3.14766	3.04274	2.79091	2.71458	2.79769	2.84828	2.66246	3.25902	2.76279	0.496232	0.00082773	1	387	0.0296542
Tuba1a	4.74197	4.61492	4.64125	4.57604	3.5804	3.33205	3.46451	2.63081	2.76883	3.02632	4.43091	3.0445	1.38641	0.000830051	1	388	0.0296542
Gpt2	2.95002	2.87387	3.30918	2.81961	3.0767	3.58589	3.5728	3.70432	3.40757	3.43025	3.00588	3.54017	-0.53429	0.000833201	1	389	0.0296542
Cfi	3.13324	1.56941	2.2205	2.18463	1.74461	0.375746	-1.74895	-0.0276808	0.288725	-0.270549	2.17048	-0.276542	2.44702	0.000833222	1	390	0.0296542
Srpx	0.483973	0.93395	0.741161	0.30319	-0.220155	-1.68855	-1.0059	-2.05016	-0.89422	-0.653028	0.448424	-1.25837	1.7068	0.00083563	1	391	0.0296638
Mcl1	4.90321	4.56252	4.67847	4.90724	4.76346	4.25382	4.37576	3.71001	4.05303	3.96964	4.76298	4.07245	0.690531	0.000839628	1	392	0.0296692
Parvg	1.20789	-0.183433	0.623773	0.408168	0.279091	-0.484173	-1.1237	-1.92978	-1.74871	-1.22995	0.467097	-1.30326	1.77036	0.000841259	1	393	0.0296692
Mfsd7b	2.04483	2.24327	1.89155	2.31471	2.0067	1.45727	1.04039	1.11477	1.63749	1.55274	2.10021	1.36053	0.739684	0.000842194	1	394	0.0296692
Rhbdf2	2.33061	1.19117	1.59096	1.25675	0.982627	0.0425883	-0.274779	-0.104882	0.515006	0.154752	1.47042	0.066537	1.40389	0.000847042	1	395	0.0297644
Fbln7	2.13632	2.11237	2.07157	2.03354	1.17299	0.757339	0.909481	0.373364	0.886854	1.02531	1.90536	0.79047	1.11489	0.000853805	1	396	0.0299263
Lrrc66	0.253106	0.966113	1.25042	1.52163	1.22704	2.32265	2.40264	2.10174	2.06686	2.1559	1.04366	2.20996	-1.1663	0.000860997	1	397	0.0301024
Amigo2	0.0108944	-0.606318	-0.40987	0.30751	-0.438268	-1.32204	-2.22527	-1.45383	-1.11334	-1.52331	-0.22721	-1.52756	1.30035	0.000864057	1	398	0.0301251
Rbbp8	2.46417	1.89243	2.24446	2.17721	2.13503	1.54242	1.78907	1.71847	1.64017	1.56924	2.18266	1.65187	0.530785	0.000865989	1	399	0.0301251
Stk38	2.81891	3.24046	2.8537	3.0085	2.82762	2.51765	2.60084	2.51218	2.50607	2.43857	2.94984	2.51506	0.434774	0.000874089	1	400	0.0302072
Serping1	5.86264	5.46874	5.59909	5.67988	4.78412	4.4952	4.40413	3.20269	3.79428	3.76964	5.47889	3.93319	1.5457	0.000875255	1	401	0.0302072
Cnp	2.84701	2.21322	2.38068	2.86695	1.97296	0.84851	1.39366	0.405981	0.0314093	1.36983	2.45616	0.809878	1.64629	0.000875613	1	402	0.0302072
Gm5431	1.19783	1.13324	0.232624	-0.108475	-0.32572	-0.97469	-2.29204	-1.48831	-1.50228	-1.3986	0.425901	-1.53118	1.95708	0.000878779	1	403	0.0302072
Tagln	4.36135	3.40923	3.22622	3.55607	3.58528	2.78673	2.24699	1.68815	2.28467	2.38835	3.62763	2.27898	1.34865	0.000879231	1	404	0.0302072
Ephb6	0.963378	0.145404	0.520437	0.473215	-0.371273	-0.740136	-1.64244	-2.00864	-1.04534	-1.04856	0.346232	-1.29702	1.64326	0.00088409	1	405	0.0302992
Pcgf6	1.267	1.65808	1.17251	1.60079	1.28159	1.00958	0.232808	0.326043	-0.0705514	0.29617	1.39599	0.358811	1.03718	0.000901313	1	406	0.0308134
Dcaf12	2.79733	2.85584	2.81505	3.00806	2.52175	2.15793	2.29038	2.48316	2.3062	2.34225	2.7996	2.31598	0.483621	0.000906976	1	407	0.0309308
Lox	2.74251	1.2856	1.35945	1.09808	1.27588	-1.2629	-0.258318	-2.62451	-0.883606	-0.43888	1.55231	-1.09364	2.64595	0.00091206	1	408	0.0310279
Mrpl33	4.80353	4.91168	4.79145	4.66174	4.83558	4.5497	4.16822	4.2968	4.17097	3.88763	4.8008	4.21467	0.586131	0.000916362	1	409	0.031098
Camk1d	1.53177	0.620295	0.500068	0.741445	0.296264	-1.94332	-0.582592	-0.700859	-0.583389	-0.988716	0.737968	-0.959776	1.69774	0.0009279	1	410	0.031397
Scn7a	1.59922	0.944499	1.6929	1.79	1.30651	0.59662	0.279269	-0.636261	0.351956	0.123799	1.46663	0.143077	1.32355	0.000930322	1	411	0.031397
Rcc2	3.0071	2.29385	2.42299	2.40905	1.65912	1.3152	0.938963	1.3972	1.20984	0.891295	2.35842	1.1505	1.20792	0.000935651	1	412	0.031397
Zfp873	1.0426	0.711222	0.148479	0.817435	-0.0278456	-1.00439	-0.906697	-1.27289	-0.795018	-0.205903	0.538378	-0.836979	1.37536	0.000935941	1	413	0.031397
Rhog	3.16947	2.09399	2.5413	2.74076	2.53934	1.91894	1.6016	0.972369	1.26581	1.232	2.61697	1.39814	1.21883	0.000936482	1	414	0.031397
Zfp831	-0.86187	-1.84929	-2.11248	-1.57316	-1.8514	-3.14988	-3.05218	-4.41837	-5.26243	-4.57378	-1.64964	-4.09133	2.44169	0.000939031	1	415	0.0314066
Parp9	2.94118	2.88717	2.58551	2.67619	2.05668	2.07563	1.60628	1.47955	1.58366	1.59658	2.62934	1.66834	0.961004	0.000943686	1	416	0.0314412
B4galnt1	3.50322	2.78718	2.70424	3.18917	1.89692	1.42187	0.426469	0.365569	0.982408	1.56399	2.81615	0.952061	1.86409	0.000945229	1	417	0.0314412
Tapbp	5.00596	4.72884	4.61412	4.5577	4.12643	4.09652	3.38011	3.70648	3.43492	3.43157	4.60661	3.60992	0.99669	0.000948927	1	418	0.0314412
Ptger4	2.16699	1.03424	1.00728	1.33476	0.765195	0.322297	-0.134426	-0.378928	-0.118882	-0.324778	1.26169	-0.126943	1.38864	0.000949124	1	419	0.0314412
Plekhg3	3.23693	3.30771	3.37452	3.30181	3.10795	3.56944	3.44018	3.55941	3.50294	3.57308	3.26579	3.52901	-0.263226	0.000953058	1	420	0.0314567
Sox4	3.73572	2.28919	2.20109	2.16911	1.55011	0.204341	0.886987	0.158221	-0.32326	0.517397	2.38904	0.288737	2.10031	0.000954125	1	421	0.0314567
Snrpd1	1.97929	2.88495	2.68066	2.10663	2.64838	1.32133	1.26702	1.56379	1.3787	0.575496	2.45998	1.22127	1.23871	0.000960153	1	422	0.0315804
Ntmt1	1.98144	2.3949	2.23863	2.35525	1.90958	1.20123	1.6615	1.66454	1.51014	1.55494	2.17596	1.51847	0.657491	0.000967548	1	423	0.0316813
Cd86	1.37245	1.26234	0.468635	0.916033	0.407788	-1.73868	-0.0560232	-1.83725	-1.94434	-0.703154	0.885448	-1.25589	2.14134	0.000968925	1	424	0.0316813
Hist1h2bg	4.48627	4.07217	4.31594	4.80081	4.15126	3.52366	2.52825	3.33198	3.38838	3.42168	4.36529	3.23879	1.1265	0.000970068	1	425	0.0316813
Klhl6	2.23448	1.45107	2.42492	2.03532	1.57706	0.928094	0.347722	-0.0924771	1.02499	0.00669298	1.94457	0.443005	1.50156	0.000978097	1	426	0.0317277
Rac2	2.82841	2.20039	2.50605	2.71258	1.66295	0.800272	-1.32443	-2.36869	0.165764	-0.430989	2.38207	-0.631614	3.01369	0.000978433	1	427	0.0317277
Snord15a	10.5405	9.99502	10.6124	10.7239	10.0881	9.50756	9.80555	9.12741	9.38538	9.02891	10.392	9.37096	1.02104	0.000978681	1	428	0.0317277
Mcm5	1.12972	1.11481	1.24395	1.89345	0.697676	-0.0158365	0.0818577	0.0848943	-1.01292	-0.802313	1.21592	-0.332863	1.54879	0.000980633	1	429	0.0317277
C1qtnf5	3.72664	2.33956	3.37714	3.13572	2.39259	1.04978	1.60676	0.582498	1.45569	1.67007	2.99433	1.27296	1.72137	0.000987761	1	430	0.031884
Cdca4	1.59435	1.54183	1.58121	2.37051	1.51058	0.334362	0.601982	0.508804	1.16432	0.554314	1.7197	0.632757	1.08694	0.000993771	1	431	0.0319662
Col3a1	6.87476	4.79636	5.50407	4.78362	3.92553	2.67987	3.13511	1.94275	2.3222	2.40571	5.17687	2.49713	2.67974	0.000994913	1	432	0.0319662
Mis18a	0.964746	1.17526	0.497035	0.944431	0.658582	-0.710279	-1.02762	-0.808857	-0.0679494	-2.13419	0.848011	-0.949779	1.79779	0.00101158	1	433	0.0323156
Fam49b	2.31204	2.12889	1.28075	2.00769	0.974786	0.565285	0.341052	0.332404	0.52312	0.188679	1.74083	0.390108	1.35072	0.00101213	1	434	0.0323156
Sdf2l1	2.08495	2.3032	2.79004	3.35937	2.77713	1.54319	1.22585	1.18158	0.922487	1.76314	2.66294	1.32725	1.33569	0.00101277	1	435	0.0323156
Flna	5.72805	4.64317	4.90286	5.0782	4.35407	3.93904	3.65863	3.14762	3.65213	3.65377	4.94127	3.61024	1.33103	0.00101546	1	436	0.0323269
Rftn1	2.88057	1.99864	2.03314	2.34006	1.19817	1.01999	0.380718	0.129995	0.5397	0.596086	2.09012	0.533299	1.55682	0.00102312	1	437	0.0323845
Atp8b4	0.36418	0.726692	-0.536491	0.0345397	-0.28991	-1.08846	-2.21316	-1.99439	-1.33594	-1.14979	0.0598022	-1.55635	1.61615	0.00102536	1	438	0.0323845
Uap1l1	4.35145	4.90974	4.97933	4.38078	4.5925	3.76389	4.14886	3.40716	3.39804	3.72413	4.64276	3.68841	0.954346	0.00102756	1	439	0.0323845
Fgb	2.78913	2.93655	3.67336	2.25688	1.80155	0.992116	-0.325225	-2.69142	-0.535476	-0.846825	2.6915	-0.681366	3.37286	0.0010277	1	440	0.0323845
Irf9	3.37149	2.81247	3.24857	3.19047	2.33606	2.18972	1.89927	1.61077	2.0837	1.74006	2.99181	1.9047	1.08711	0.00102893	1	441	0.0323845
Hnrnpa0	3.68752	3.38856	3.14922	3.52452	3.5818	2.96245	2.56419	2.67746	2.92962	3.00511	3.46632	2.82777	0.638557	0.00103355	1	442	0.0324563
Frk	2.62888	2.18531	2.08519	2.33678	1.46071	1.16773	0.743455	0.856922	0.921398	1.38004	2.13937	1.01391	1.12547	0.0010365	1	443	0.0324756
B3galt1	-0.764704	-1.51112	-1.18934	-0.819951	-0.790759	-2.8117	-1.54408	-2.91027	-2.33929	-2.65064	-1.01517	-2.4512	1.43602	0.00104021	1	444	0.0325183
Pgm1	1.8636	2.38021	1.74152	1.48642	1.61077	0.8166	0.762289	0.511579	1.13701	1.07077	1.81651	0.859648	0.956857	0.00104571	1	445	0.032579
Cx3cl1	5.19403	4.45116	4.75331	4.74666	4.13926	3.77402	3.92756	3.61515	3.72188	3.51158	4.65688	3.71004	0.946847	0.0010476	1	446	0.032579
Hpgds	1.81438	0.169835	-0.0933449	0.633599	0.0746287	-3.13073	-1.44808	-1.49235	-1.85098	-1.38472	0.519819	-1.86137	2.38119	0.00104919	1	447	0.032579
9930111J21Rik1	2.99576	2.06717	2.36916	2.35846	1.49101	0.803905	0.844972	0.5002	1.13189	-0.133255	2.25631	0.629542	1.62677	0.00105602	1	448	0.0327178
Prrg4	1.92521	2.03416	1.48467	0.922769	1.35167	-0.588348	-0.227621	0.360387	0.649588	0.125254	1.5437	0.0638519	1.47984	0.00106258	1	449	0.0328
Fgf1	3.15234	4.15539	4.34031	3.70268	3.69755	4.67711	4.86892	4.87832	5.02693	4.97714	3.80965	4.88568	-1.07603	0.00106379	1	450	0.0328
Sdc3	3.16106	2.95351	2.7074	2.9528	2.07005	1.72005	1.58713	1.65389	2.06394	1.65689	2.76896	1.73638	1.03259	0.00106769	1	451	0.0328
Cnn2	4.29413	3.85514	3.96635	4.19514	3.30369	2.44353	3.06729	2.07033	2.81124	2.94562	3.92289	2.6676	1.25529	0.00106813	1	452	0.0328
Loxl1	2.33366	2.19625	2.57518	2.09096	1.87222	0.758175	0.341291	0.752706	1.53314	1.40466	2.21365	0.957994	1.25566	0.00107482	1	453	0.0329325
Tbc1d9	2.46724	1.63814	1.15555	1.64765	0.753194	0.295453	0.163782	-0.754955	-0.805454	-0.356218	1.53235	-0.291478	1.82383	0.00107947	1	454	0.032959
Was	2.42602	1.66099	1.44843	1.63226	1.02145	0.874986	-0.179325	-0.545521	0.0254683	-0.17041	1.63783	0.00103957	1.63679	0.0010828	1	455	0.032959
Bhlhe41	0.770457	-0.714297	-0.517998	0.0358491	-0.645954	-1.693	-2.33247	-1.69837	-1.3725	-2.11684	-0.214389	-1.84263	1.62825	0.00108298	1	456	0.032959
Mcm2	1.57393	1.59663	1.9184	1.56533	0.952714	0.296052	0.104229	0.612503	0.594424	0.872143	1.5214	0.49587	1.02553	0.00108518	1	457	0.032959
Alox5ap	3.28162	3.1736	3.39584	3.01677	2.22808	1.77349	0.648788	0.604517	2.0235	1.24266	3.01918	1.25859	1.76059	0.00109419	1	458	0.0331602
Prep	2.48728	2.26619	2.26174	2.39793	2.05961	1.55057	1.92837	1.95045	1.63066	1.75672	2.29455	1.76335	0.531196	0.0011172	1	459	0.0336478
Crip1	4.55045	4.7978	4.81472	5.16989	4.4993	4.01179	3.37252	2.1218	2.96962	3.20456	4.76643	3.13606	1.63037	0.00111827	1	460	0.0336478
Thbd	3.3282	2.84936	3.653	3.40592	2.84476	2.11706	2.50274	1.67969	2.37266	2.13726	3.21625	2.16188	1.05437	0.00112165	1	461	0.0336478
Col1a2	5.91792	4.29924	4.5991	4.38408	3.69411	2.49617	2.89342	2.40374	2.69998	2.94673	4.57889	2.68801	1.89088	0.00112189	1	462	0.0336478
Rhou	1.65477	-0.0536824	0.460743	0.768731	-0.693217	-0.839686	-2.47896	-2.26019	-2.68921	-2.26359	0.427468	-2.10633	2.5338	0.0011224	1	463	0.0336478
Vwa5a	3.74578	3.16032	3.57088	3.78875	3.05873	2.82907	2.76247	2.55701	2.32222	2.4947	3.46489	2.59309	0.871794	0.00112713	1	464	0.033652
Arhgap25	2.17756	0.75809	1.383	1.73339	1.20748	-0.39283	-0.447155	-2.3983	-0.153055	-0.968732	1.45191	-0.872014	2.32392	0.00112834	1	465	0.033652
Gna12	4.68885	4.82551	4.35488	4.42814	4.41864	4.1099	3.40024	3.9349	3.68183	3.85591	4.5432	3.79656	0.746648	0.00112982	1	466	0.033652
Ap3s1	1.96078	2.38839	1.82565	1.81653	1.55621	1.25774	1.35543	0.863709	0.808146	0.911837	1.90951	1.03937	0.870141	0.00113565	1	467	0.0337459
Dapp1	1.64254	1.35556	0.812268	1.74934	0.0525828	-0.0324816	-0.764864	-0.546096	-0.975113	-1.13446	1.12246	-0.690603	1.81306	0.00113783	1	468	0.0337459
Nupl1	2.21102	2.11545	2.37395	2.3862	2.31184	1.15741	1.49215	1.28123	2.04819	1.21472	2.27969	1.43874	0.840955	0.00114593	1	469	0.0337462
Fam89b	2.41431	2.60787	2.70002	2.93139	2.42134	1.98538	1.71992	2.20884	1.45777	1.78327	2.61499	1.83104	0.783952	0.00114905	1	470	0.0337462
Yrdc	2.18348	1.8965	1.74879	1.90959	1.78192	1.33289	1.50097	1.53687	1.06833	1.2309	1.90406	1.33399	0.570065	0.00114977	1	471	0.0337462
Ckap4	3.12519	2.56384	2.09121	2.61034	1.49796	1.05381	1.05839	0.414666	-0.0143509	0.877831	2.37771	0.67807	1.69964	0.00115091	1	472	0.0337462
Pycard	2.96911	3.1817	2.84636	3.12018	2.21436	1.52357	2.20622	0.840032	1.42224	0.907021	2.86634	1.37982	1.48653	0.00115312	1	473	0.0337462
Ado	2.15319	2.34136	2.25789	2.16378	1.96486	1.71148	1.50105	1.6614	1.85268	1.87253	2.17621	1.71983	0.456388	0.001154	1	474	0.0337462
Fkbp10	2.13489	1.22573	1.21656	1.41197	1.33992	-1.19033	-1.09264	0.063848	0.396675	0.0487244	1.46581	-0.354746	1.82056	0.00115486	1	475	0.0337462
Cped1	2.54978	2.1379	2.41816	2.5537	1.83293	1.67505	1.42482	1.13836	1.61312	1.51704	2.29849	1.47368	0.824817	0.00116235	1	476	0.0338392
Parp14	2.88621	2.19659	2.58908	2.8712	2.20434	1.61308	1.78117	1.05608	1.81522	1.34837	2.54949	1.52278	1.0267	0.00116338	1	477	0.0338392
Stat1	3.33938	3.11891	3.52735	4.02915	3.04749	2.64657	2.24529	1.73925	2.40706	1.67752	3.41246	2.14314	1.26932	0.00116536	1	478	0.0338392
Nlrp1c-ps	1.21953	0.421587	0.694452	0.335152	0.21857	-0.0309951	-0.933303	-0.562531	-0.728515	-1.03986	0.577858	-0.659042	1.2369	0.00117122	1	479	0.0339384
Tes	3.25637	2.62065	3.02989	3.34157	2.55401	2.36447	2.00273	1.39143	1.49292	1.62409	2.9605	1.77513	1.18537	0.0011833	1	480	0.0341557
Abhd12	3.66224	4.03645	3.30052	3.56299	2.99128	2.60261	2.72339	2.71976	2.54708	2.54644	3.51069	2.62786	0.882839	0.00118364	1	481	0.0341557
Plod2	2.07479	3.23936	2.68269	2.72629	2.56379	1.62592	1.72363	1.37536	1.69925	1.8806	2.65738	1.66095	0.996433	0.00120109	1	482	0.0345376
Dynll1	3.48927	3.46226	3.63318	3.54526	3.05125	2.96465	2.19664	2.52347	2.83439	2.57551	3.43624	2.61893	0.817313	0.00120185	1	483	0.0345376
F2r	4.44925	3.61368	4.59756	4.44688	4.36536	3.3296	3.43547	2.83768	3.26738	3.49066	4.29455	3.27216	1.02239	0.00120802	1	484	0.0345942
Ptpn7	1.44957	0.185296	1.31444	1.1984	0.304207	-1.11528	-0.110693	-0.991461	-1.05791	-1.95422	0.890381	-1.04591	1.93629	0.0012088	1	485	0.0345942
Fcgr1	1.60087	0.339879	1.02423	1.03105	0.0413832	-1.76806	-0.500436	-1.64424	-0.488295	-1.02204	0.807482	-1.08461	1.89209	0.00123247	1	486	0.0351673
Slc6a18	4.65109	5.75222	5.80321	5.32222	5.11966	6.4358	6.39709	6.25187	6.50239	6.35199	5.32968	6.38783	-1.05815	0.0012339	1	487	0.0351673
Ormdl3	2.42197	2.60661	2.57372	2.6848	2.21149	2.12915	1.74768	2.09197	1.96064	1.96304	2.49972	1.9785	0.52122	0.00124989	1	488	0.0355501
Igsf6	1.86745	0.825574	0.732313	0.739131	0.256431	-0.890043	-1.79235	-1.35119	-0.195244	-2.31395	0.884179	-1.30856	2.19273	0.00125434	1	489	0.0356037
Atf3	2.03636	1.74938	1.72323	0.855583	0.524876	-0.773593	0.324096	-1.72017	-1.30119	-0.612536	1.37789	-0.816677	2.19456	0.00126452	1	490	0.0358196
Tcf3	2.99806	2.16474	2.39401	2.25981	2.67494	1.67205	0.717649	1.65663	1.19619	1.52685	2.49831	1.35387	1.14444	0.00126778	1	491	0.0358385
Sh3bp2	2.27568	1.73573	1.12471	1.30774	0.847227	-0.426544	-0.690968	0.640334	-0.146613	-0.211192	1.45822	-0.166997	1.62521	0.0012766	1	492	0.0360148
Cep170	2.21184	1.95575	1.30178	1.33919	0.93395	0.630517	0.262541	-0.183086	0.39469	-0.0664123	1.5485	0.20765	1.34085	0.00128259	1	493	0.0361103
Cd48	2.96515	2.49596	2.28722	3.05147	1.75689	-0.505062	0.177599	-3.1886	-0.447694	0.240961	2.51134	-0.744559	3.25589	0.00129126	1	494	0.0362809
Nudcd1	1.56089	1.5647	1.05089	1.45914	1.17312	0.389655	0.487342	1.05059	0.230646	0.380142	1.36175	0.507675	0.854072	0.00130015	1	495	0.0364568
Ccr2	3.81468	2.92652	2.9606	3.17245	1.84397	0.991231	-0.98908	0.5192	1.44452	0.0742862	2.94365	0.408032	2.53561	0.00130399	1	496	0.0364908
Csmd1	0.349875	-0.174149	-0.572263	-0.188799	-1.22872	-1.69712	-1.4295	-2.44206	-1.76528	-2.31367	-0.362812	-1.92953	1.56672	0.00131303	1	497	0.0366698
Ltbp2	3.14177	0.787834	0.435383	1.00507	-0.0405028	-1.34924	-1.47394	-2.67021	-3.36226	-3.99554	1.06591	-2.57024	3.63615	0.0013183	1	498	0.0367429
Wdr82	3.0066	3.44367	3.19456	3.23501	3.187	2.47067	2.61276	2.84241	2.89727	2.73327	3.21337	2.71128	0.502092	0.00132437	1	499	0.0368381
Ostm1	2.51271	2.66441	2.436	2.77939	2.1677	2.05068	1.59583	1.93746	1.88808	1.95742	2.51204	1.88589	0.62615	0.00132857	1	500	0.0368642
Ell3	0.483478	0.196494	0.255235	-0.237874	0.544881	1.59635	2.82649	1.29984	1.41271	1.55947	0.248443	1.73897	-1.49053	0.00133062	1	501	0.0368642
5430427O19Rik	0.402264	-1.05464	-0.9959	-0.0415463	-1.20875	-2.35522	-1.67257	-3.03876	-3.29785	-3.19416	-0.579716	-2.71171	2.132	0.00134804	1	502	0.0372726
Cd276	0.678784	-0.19316	-0.581875	-0.279599	-1.70984	-3.0787	-2.39604	-2.44031	-4.60629	-2.91765	-0.417138	-3.0878	2.67066	0.00136202	1	503	0.037584
Desi2	1.95094	1.80597	1.98573	1.78255	1.7534	1.5054	1.58037	1.1969	1.04389	1.08149	1.85572	1.28161	0.574111	0.00137348	1	504	0.0378109
Sparcl1	4.21754	3.48342	3.5228	3.69172	3.20902	3.08331	2.39157	1.9287	2.43766	2.24436	3.6249	2.41712	1.20778	0.00137568	1	505	0.0378109
Bcor	2.1669	1.85162	1.88405	1.92428	1.37616	0.955313	1.22355	1.33775	0.819979	1.08034	1.8406	1.08339	0.757215	0.0013859	1	506	0.0380164
P2ry6	2.36278	-0.0116665	1.24871	0.95252	0.571191	-0.727282	-1.62959	-1.41082	-0.839839	-0.736151	1.02471	-1.06874	2.09344	0.00139133	1	507	0.0380901
C3ar1	2.67038	1.58341	1.37086	1.45212	0.124447	-0.939554	-1.84186	-1.74863	0.0771746	-1.04153	1.44024	-1.09888	2.53912	0.00140017	1	508	0.0382565
Slc44a1	3.2906	3.25614	3.13338	2.94743	2.80136	2.68876	2.60156	2.54084	2.39019	2.65563	3.08578	2.57539	0.510389	0.00140421	1	509	0.0382915
Zswim6	1.8193	1.51125	1.57	1.55236	1.39896	1.25249	1.2653	1.20786	1.18058	1.03915	1.57037	1.18908	0.381297	0.00141201	1	510	0.0384288
Gpr132	0.816387	-0.792527	-0.470749	1.01412	-0.531598	-1.67807	-1.99541	-2.77664	-1.6207	-2.10198	0.00712651	-2.03456	2.04169	0.00142984	1	511	0.0388378
Ctsk	2.65733	1.86784	2.44596	2.31982	1.79173	0.789654	1.47231	-0.116274	0.978269	0.645858	2.21654	0.753964	1.46257	0.00144544	1	512	0.0391368
Tpm4	5.62914	4.57662	5.31344	5.17804	4.48963	4.11639	4.07735	3.48559	3.72071	3.89278	5.03738	3.85856	1.17881	0.00144648	1	513	0.0391368
Antxr1	1.72985	0.647001	0.995253	0.812104	0.261567	-0.653575	-0.140843	-0.983475	-0.181169	-0.44005	0.889155	-0.479823	1.36898	0.0014579	1	514	0.0393691
Gorasp2	3.49061	3.30477	3.44849	3.54088	3.21129	2.74116	3.00796	3.18994	2.79853	2.83112	3.39921	2.91374	0.485467	0.00147122	1	515	0.0396515
Slc34a2	3.41962	1.86414	1.57893	1.79632	0.862035	0.326526	-0.476245	-1.0769	-0.307984	-0.204296	1.90421	-0.347781	2.25199	0.00147601	1	516	0.0396797
C7	2.58424	2.41857	2.96937	2.06243	1.21715	-0.0288549	1.16837	-0.349824	0.336638	0.694078	2.25035	0.364082	1.88627	0.00148227	1	517	0.0396797
Car13	1.78023	1.17132	0.149142	0.988012	0.0602826	-2.5887	-0.906037	-3.27223	-1.79436	-0.842674	0.829797	-1.8808	2.71059	0.0014863	1	518	0.0396797
C130026I21Rik	0.918394	-0.987686	0.490118	0.835698	-1.14165	-2.28842	-1.60576	-2.9718	-2.81585	-3.71232	0.0229755	-2.67883	2.70181	0.00148943	1	519	0.0396797
Nck2	2.45666	2.4726	2.39384	2.19263	1.91796	1.88252	1.81029	1.46647	1.55424	1.43165	2.28674	1.62903	0.657708	0.00149631	1	520	0.0396797
Hist1h3f	2.53879	2.91077	3.20012	4.02894	3.67419	-0.296703	0.970913	0.926652	1.63513	1.97983	3.27056	1.04317	2.2274	0.00149793	1	521	0.0396797
Gm8979	1.9427	1.28641	1.34522	1.45158	0.769797	-0.37668	-0.916409	-0.224796	0.497842	-1.60793	1.35914	-0.525594	1.88474	0.00149817	1	522	0.0396797
Ppp1cc	4.16144	4.67137	4.62577	4.32093	4.18316	3.76895	3.97295	3.85593	3.87636	3.69054	4.39254	3.83295	0.55959	0.00149871	1	523	0.0396797
Fgd2	2.35503	1.21389	1.29466	1.37455	0.944311	0.533952	0.21661	-0.56377	-0.509081	-0.0419606	1.43649	-0.0728499	1.50934	0.00149899	1	524	0.0396797
Prc1	1.47549	0.47579	0.627644	0.804392	0.52099	-2.99471	-0.727091	-0.678247	-1.06287	-2.09669	0.780862	-1.51192	2.29279	0.00150327	1	525	0.0396797
Tnfsf13b	2.52762	0.759505	1.23329	1.36821	0.6054	-0.126036	-0.443381	-1.80957	-0.653632	-1.54994	1.2988	-0.916513	2.21532	0.00150385	1	526	0.0396797
Vasp	3.80371	3.15648	3.12816	3.22476	2.90445	2.72762	2.15665	1.8704	2.41566	2.07628	3.24351	2.24932	0.994193	0.00150857	1	527	0.0396797
Mrp63	1.81734	1.50482	1.79183	1.63656	1.93568	1.30378	1.24947	1.03528	1.07875	1.46484	1.73725	1.22642	0.510827	0.00150943	1	528	0.0396797
Ptpn18	2.16464	2.38016	2.27744	2.3989	1.80155	1.69256	1.48213	0.893541	1.50892	1.37557	2.20454	1.39054	0.813996	0.00153268	1	529	0.0399958
Entpd5	4.00138	4.77987	4.96647	4.50924	4.56481	5.31601	5.49129	5.72166	5.37259	5.23236	4.56435	5.42678	-0.862427	0.00153334	1	530	0.0399958
Pi4kb	3.12168	3.39413	3.32359	3.25267	2.99745	2.67851	2.93847	2.85689	2.81026	2.85475	3.2179	2.82778	0.390125	0.00153849	1	531	0.0399958
Nolc1	2.31301	2.31141	2.53066	2.48111	1.99992	1.583	1.40806	1.93626	1.8849	1.6576	2.32722	1.69396	0.633256	0.00154289	1	532	0.0399958
Mmp2	3.17048	1.46096	2.11531	1.85667	0.978225	0.312386	0.480462	-0.523158	-0.729784	-0.185523	1.91633	-0.129124	2.04545	0.00154292	1	533	0.0399958
Edem2	3.01339	2.75958	2.47436	2.77558	2.27989	1.99957	1.7977	2.23886	1.74499	1.87334	2.66056	1.93089	0.729671	0.00154373	1	534	0.0399958
Celf2	1.86743	0.632789	1.34886	1.41051	0.805837	0.432714	-0.120277	-0.386402	0.109133	-0.0917389	1.21309	-0.0113143	1.2244	0.00154685	1	535	0.0399958
Sdc1	3.79948	2.86864	2.81491	3.15143	1.86653	1.88999	0.250719	0.943411	0.664956	1.05104	2.9002	0.960024	1.94017	0.00154698	1	536	0.0399958
Slc35f5	3.40733	3.38586	3.29812	3.16546	2.94868	2.65356	2.99742	2.4264	2.55769	2.51764	3.24109	2.63054	0.610546	0.00154739	1	537	0.0399958
Nckap1l	3.27902	1.84834	2.40913	2.44554	1.32608	0.730627	0.927859	-0.135773	0.058649	-0.763668	2.26162	0.163539	2.09808	0.00156189	1	538	0.0401528
Tcf19	1.70785	0.915444	1.0752	1.56661	0.681782	-0.464817	0.217839	-0.032762	-0.992334	0.181701	1.18938	-0.218075	1.40745	0.00156212	1	539	0.0401528
Armcx2	2.07891	1.73396	1.77195	1.6795	1.3619	1.12525	0.585463	0.383707	1.06335	1.05047	1.72524	0.841648	0.883595	0.00156214	1	540	0.0401528
Lyn	3.50346	3.03438	2.91387	3.37622	2.21901	2.12144	1.88939	1.74959	1.97668	1.83522	3.00939	1.91446	1.09493	0.00157837	1	541	0.0404949
Serpine2	4.81309	2.78914	3.06201	3.34601	2.51822	1.28211	1.58626	1.38999	1.41163	1.40569	3.30569	1.41514	1.89056	0.00158799	1	542	0.0406666
Olfml3	4.09987	3.81289	4.32848	4.09216	3.43482	3.00981	3.42943	2.97652	3.15778	3.15744	3.95364	3.1462	0.807447	0.00160289	1	543	0.0409727
Spib	1.03118	0.229625	0.407015	1.22892	0.541188	-1.29334	-1.19565	-1.56184	-2.4059	-4.30221	0.687586	-2.15179	2.83938	0.00161283	1	544	0.0410816
Emp3	3.48072	1.46555	1.90278	2.57176	2.59786	-0.835345	0.847628	-0.549088	0.944506	0.0320021	2.40373	0.0879407	2.31579	0.00161348	1	545	0.0410816
Tlr1	1.39617	-0.377141	0.368277	1.17993	0.146799	-1.84291	-2.31702	-2.52642	-0.826791	-0.941853	0.542806	-1.691	2.2338	0.00161603	1	546	0.0410816
Lpcat2	2.05929	0.874183	1.15157	0.842882	0.135115	-1.30086	-0.203173	-2.24744	-1.09149	-2.72477	1.01261	-1.51355	2.52615	0.0016248	1	547	0.0411037
Ubtd1	2.18031	2.03917	1.71941	1.69287	1.68713	0.623118	0.720813	1.56407	0.969992	0.936176	1.86378	0.962834	0.900944	0.00162918	1	548	0.0411037
Pfn1	6.34005	6.38582	6.03898	6.00406	5.85015	5.72992	5.45105	5.34472	4.89976	5.14822	6.12381	5.31473	0.809082	0.00162934	1	549	0.0411037
Snrpc	2.44854	1.78305	2.19793	2.09089	1.96997	0.745504	1.42816	1.06196	0.217913	1.32159	2.09808	0.955026	1.14305	0.00163187	1	550	0.0411037
Fbn1	3.36614	1.8736	2.82377	2.32322	2.13453	1.13374	1.06304	-0.203622	0.810969	1.14008	2.50425	0.788842	1.71541	0.00163242	1	551	0.0411037
Arpc3	5.27271	5.50718	5.33711	5.21112	4.81542	4.90852	4.36088	4.47416	4.23156	4.36123	5.22871	4.46727	0.761437	0.00163496	1	552	0.0411037
Dclk1	1.1141	-0.922164	-0.00998038	0.206818	-0.538958	-1.51601	-1.33968	-2.29489	-2.57729	-2.27479	-0.0300366	-2.00054	1.9705	0.00163769	1	553	0.0411037
Vstm4	1.96143	1.96919	2.46785	2.12169	1.89638	1.39298	0.997632	0.161952	0.86538	1.33585	2.08331	0.950759	1.13255	0.00165012	1	554	0.0411037
Col6a3	3.02014	2.34546	2.96716	2.82059	2.49757	1.86231	1.7706	1.52324	2.22544	2.0822	2.73018	1.89276	0.837426	0.00165094	1	555	0.0411037
Ifrd1	2.42431	2.46355	2.23432	1.7624	2.11352	1.57802	1.26067	1.21641	1.76662	1.15411	2.19962	1.39517	0.804457	0.00165216	1	556	0.0411037
Nubp1	2.57556	2.82914	2.56596	2.5052	2.48239	1.98799	1.53314	2.09295	2.26775	1.88602	2.59165	1.95357	0.638076	0.00165509	1	557	0.0411037
Stat5a	2.38943	2.2463	2.45997	2.40024	2.03924	1.94965	1.30708	1.35651	1.79343	1.72175	2.30704	1.62568	0.681353	0.00165793	1	558	0.0411037
Slitrk6	-1.74727	-1.20418	-1.29744	-0.928051	-2.62133	0.495245	0.347824	0.718596	0.177101	-0.680738	-1.55965	0.211606	-1.77126	0.00165835	1	559	0.0411037
Ebp	2.76287	3.13603	3.51671	3.13706	2.93612	3.64282	3.56251	3.9267	3.95172	3.83781	3.09776	3.78431	-0.686554	0.00165836	1	560	0.0411037
Psd4	1.52152	0.456932	1.29328	1.76701	-0.334611	-0.651006	-0.646422	-1.01262	-1.37124	-1.48995	0.940824	-1.03425	1.97507	0.00166636	1	561	0.0411591
C330027C09Rik	-0.176634	-0.107475	-1.04873	-0.477707	-1.67662	-1.82309	-2.72539	-2.09159	-3.35069	-2.83196	-0.697434	-2.56454	1.86711	0.00166653	1	562	0.0411591
Plau	6.27396	6.29422	6.75986	5.87155	5.98988	6.98438	7.20226	6.84055	6.91436	7.22842	6.23789	7.034	-0.796102	0.00170234	1	563	0.0419688
Swap70	2.80797	2.51379	3.1066	2.91866	2.26015	1.89129	2.15891	1.07564	1.45116	1.46738	2.72143	1.60887	1.11256	0.00172059	1	564	0.0422061
Mnda	2.14868	1.21784	1.95465	2.45333	1.17921	0.502229	-1.40008	-0.958922	0.55959	-0.506644	1.79074	-0.360766	2.15151	0.0017219	1	565	0.0422061
Aim2	1.68296	0.733016	0.387363	0.369729	0.408984	-0.415563	-2.05484	-1.25111	-0.564645	-0.991473	0.716411	-1.05552	1.77194	0.00172244	1	566	0.0422061
Ncf1	2.60269	1.26508	1.23893	1.51813	1.44657	0.479075	0.424772	-0.204462	-0.463555	-1.09683	1.61428	-0.172201	1.78648	0.00172413	1	567	0.0422061
Plaur	1.8099	1.80044	1.67476	1.67219	0.909374	0.762902	0.445557	-0.183672	0.650342	0.660919	1.57333	0.46721	1.10612	0.00173099	1	568	0.0422721
Rps6ka1	2.47406	2.945	2.40764	2.66365	1.45969	1.3363	1.32708	1.14309	0.939956	1.1925	2.39001	1.18779	1.20222	0.00173453	1	569	0.0422721
Nxpe4	-0.16357	-0.450556	-0.713741	-0.578816	-0.926594	-1.07306	-1.39041	-1.7566	-1.60066	-2.17504	-0.566655	-1.59915	1.0325	0.001737	1	570	0.0422721
Gbp9	1.70506	1.34768	2.06635	1.84621	1.45661	0.812638	0.867264	0.565197	1.24198	0.345669	1.68438	0.76655	0.917833	0.001739	1	571	0.0422721
Rps12	7.13895	7.46177	7.44511	7.16188	6.79694	6.51678	6.79834	6.32665	6.47761	6.5763	7.20093	6.53914	0.661791	0.00175905	1	572	0.0426431
Tnip1	3.10344	2.65835	2.51064	2.45431	1.63179	0.888227	1.19236	1.11997	1.36086	1.62274	2.4717	1.23683	1.23487	0.00176041	1	573	0.0426431
Ppp3ca	3.03552	3.20901	2.96251	2.87764	2.83809	2.69162	2.55714	2.72937	2.49373	2.64323	2.98455	2.62302	0.361534	0.00176762	1	574	0.0427431
Sptlc2	4.22115	3.80995	3.95228	3.67573	3.49066	3.30584	3.24178	3.30128	2.98178	3.15344	3.82995	3.19682	0.633128	0.00177462	1	575	0.0428331
Ctsa	4.71717	5.12268	5.11194	4.83305	4.65056	4.30804	4.53376	4.34026	3.9729	4.12785	4.88708	4.25656	0.630517	0.00177751	1	576	0.0428331
Necap2	3.90112	3.83969	3.6505	3.40762	3.43765	3.02815	3.24686	3.02268	2.60489	3.01023	3.64732	2.98256	0.664755	0.00178224	1	577	0.0428409
Fzd1	3.93092	3.656	3.73386	3.54881	3.62844	3.13504	3.06193	3.33106	3.19241	3.48816	3.69961	3.24172	0.457887	0.00178401	1	578	0.0428409
Fosl2	3.27437	1.71082	2.06655	1.94041	1.81784	1.14721	0.507932	0.241279	0.598861	0.879423	2.162	0.674941	1.48706	0.00179123	1	579	0.04294
St6gal1	3.17127	2.07502	2.30359	2.90382	1.86897	1.60559	0.522699	0.4371	1.03853	1.18751	2.46453	0.958286	1.50625	0.00180438	1	580	0.0431808
Zfp212	1.53522	1.16675	1.41294	1.2735	1.12	0.487661	1.01831	0.730496	0.725881	0.870274	1.30168	0.766525	0.535156	0.00181669	1	581	0.043329
Pamr1	2.72836	2.74364	2.0771	1.91856	1.34746	1.17298	0.575525	-0.138592	0.843325	0.568499	2.16303	0.604347	1.55868	0.00181874	1	582	0.043329
Trpm3	1.48326	0.56663	0.15835	0.244132	0.314174	-0.364171	-0.401317	-1.01798	-1.01698	-0.97785	0.55331	-0.755659	1.30897	0.00181994	1	583	0.043329
Lpl	3.71785	4.2485	4.5789	4.12329	4.30813	4.86801	5.17169	5.66368	4.84881	5.08576	4.19533	5.12759	-0.932256	0.00182429	1	584	0.0433379
Arhgef6	1.96165	1.49333	1.83219	1.96211	1.23231	0.844836	0.87541	-0.0886827	0.857806	0.0489615	1.69632	0.507666	1.18865	0.00182798	1	585	0.0433379
Psap	8.50311	8.36519	8.24908	8.16302	7.66539	7.34509	7.11942	7.79716	7.14533	7.20018	8.18916	7.32144	0.86772	0.00182968	1	586	0.0433379
Nlrc5	2.19613	0.593507	1.54822	1.57703	0.520699	-0.0607117	-0.226053	-0.826711	-0.00334371	-0.700347	1.28712	-0.363433	1.65055	0.00183935	1	587	0.0434927
Atp2a3	1.54348	2.07043	1.91445	2.14784	1.57755	1.48878	1.08394	1.00373	0.918127	1.14739	1.85075	1.12839	0.722356	0.00184682	1	588	0.0435336
A330023F24Rik	1.77309	1.92278	1.84804	1.83154	1.87639	2.17322	1.92299	2.1845	2.19191	2.07581	1.85037	2.10969	-0.259318	0.00184736	1	589	0.0435336
Thy1	3.08654	2.31127	2.12609	2.1302	0.650204	-1.15923	0.84535	-1.84277	-0.686826	-0.413213	2.06086	-0.651338	2.7122	0.00186087	1	590	0.0437777
Hist2h3c1	1.74295	0.385586	1.55535	2.07675	1.07947	0.0850031	-1.55427	-0.013573	-0.594596	-0.490906	1.36802	-0.513668	1.88169	0.00188129	1	591	0.0441216
Csf2ra	3.51052	1.85098	1.304	1.90472	1.25875	-0.256956	0.425696	-0.355533	-0.0841105	0.226028	1.96579	-0.00897512	1.97477	0.00188184	1	592	0.0441216
Ccm2	3.07961	2.73954	3.09671	2.84696	2.50027	2.19272	2.01281	1.88056	1.09793	2.02569	2.85262	1.84194	1.01068	0.00188755	1	593	0.0441807
Rgs10	3.3716	3.13353	3.17291	3.50276	1.29492	1.24799	-0.391285	-0.757479	1.20582	0.0871098	2.89514	0.27843	2.61671	0.00190364	1	594	0.0444024
Ltv1	2.0998	1.69733	1.84919	1.61089	1.54322	1.13372	1.49445	1.03515	1.14218	1.03174	1.76009	1.16745	0.59264	0.00190571	1	595	0.0444024
Hist1h2bf	3.5288	4.17769	3.26242	4.31631	4.47103	1.41767	2.10033	2.8216	2.79697	2.57873	3.95125	2.34306	1.60819	0.00190818	1	596	0.0444024
AI607873	2.39785	1.0885	0.91278	1.02759	0.775691	-0.404724	-2.52942	-0.725692	-0.280242	-1.31406	1.24048	-1.05083	2.29131	0.00190982	1	597	0.0444024
Mt1	5.85926	6.21864	6.08015	5.65477	5.56703	5.30272	4.43079	5.03038	5.11536	5.11865	5.87597	4.99958	0.876388	0.00191787	1	598	0.0444745
Prpf38a	2.27773	1.66882	3.01445	2.26045	2.28025	1.36824	1.0509	1.22076	1.10369	1.5293	2.30034	1.25458	1.04576	0.00192004	1	599	0.0444745
Sepw1	4.77014	5.1733	5.08004	4.92336	4.60415	4.09511	4.29234	2.77414	3.15248	3.25617	4.9102	3.51405	1.39615	0.00192388	1	600	0.0444745
Naaa	3.07949	2.63259	2.74368	2.65689	1.67411	-0.344945	1.33583	0.110604	1.22992	1.1168	2.55735	0.689642	1.86771	0.00192573	1	601	0.0444745
Cggbp1	2.9747	2.9783	2.91506	3.30551	3.07417	2.61802	2.70552	2.82365	2.67539	2.54421	3.04955	2.67336	0.376191	0.0019381	1	602	0.0445941
Nab2	2.18974	1.74633	1.39365	1.97392	1.40986	0.94197	0.624606	0.959473	1.18698	0.934086	1.7427	0.929422	0.813277	0.00193899	1	603	0.0445941
Vgll4	3.26326	2.77116	2.33805	2.56542	2.5626	1.88562	1.56828	2.04338	1.29663	1.96421	2.7001	1.75162	0.948475	0.00194055	1	604	0.0445941
Tfrc	0.974015	1.66597	2.80717	1.81399	1.56735	3.32232	3.66102	3.11795	2.93024	3.08764	1.7657	3.22383	-1.45813	0.00194565	1	605	0.0446373
Tmem43	2.99711	2.55812	2.56795	2.77052	1.93453	1.47993	1.85773	1.574	1.51422	1.91164	2.56565	1.66751	0.898141	0.0019503	1	606	0.0446701
Tmem173	2.87954	1.79737	1.61665	2.6741	1.58555	0.409331	1.09199	-1.10428	0.0516644	-0.107684	2.11064	0.0682042	2.04244	0.00196895	1	607	0.0450232
Emr1	3.65093	2.40347	2.76372	2.95843	1.89789	1.06336	1.48298	-0.146247	1.12073	-0.282544	2.73489	0.647656	2.08723	0.00198487	1	608	0.0452754
Zxdb	1.04199	0.549886	0.844699	1.04076	0.888819	0.538816	0.221469	0.461937	0.38468	0.410363	0.87323	0.403453	0.469777	0.00198708	1	609	0.0452754
Tmem229b	0.773608	0.601316	0.0751081	1.01889	-0.0212245	-0.559422	-0.60161	-1.26732	-0.641887	-1.90079	0.48954	-0.994206	1.48375	0.00198977	1	610	0.0452754
Hist1h4k	3.74817	4.59869	3.87607	4.10345	4.79251	1.83868	2.52134	3.24261	2.11844	3.32167	4.22378	2.60855	1.61523	0.00200185	1	611	0.0454758
Racgap1	1.18097	0.345771	0.103558	0.977229	-0.28987	-1.43634	-1.27229	-0.312522	-1.96393	-1.27527	0.463531	-1.25207	1.7156	0.00201668	1	612	0.0455699
Apaf1	1.745	0.333687	1.0092	1.15272	0.851055	0.0331164	-0.454312	-0.0749835	-0.454892	0.167281	1.01833	-0.156758	1.17509	0.00202088	1	613	0.0455699
Insrr	0.167679	0.33049	0.304347	-0.563301	-0.261735	1.50796	0.992681	1.3592	1.18682	0.499098	-0.00450403	1.10915	-1.11366	0.00202207	1	614	0.0455699
Ube2h	3.01113	3.29149	3.13874	3.1553	2.95806	2.81681	2.91692	2.66817	2.68555	2.56914	3.11094	2.73132	0.379627	0.00202211	1	615	0.0455699
0610008F07Rik	1.6626	2.09551	1.83232	1.0948	2.00851	2.3095	2.99216	3.23477	2.81753	2.65113	1.73875	2.80102	-1.06227	0.00202241	1	616	0.0455699
Prdm10	0.265893	-0.294114	-0.142261	-0.0179823	-0.158714	-0.857725	-1.497	-1.54127	-1.12228	-0.433635	-0.0694358	-1.09038	1.02095	0.00202811	1	617	0.0456243
Fam129a	3.34238	2.99311	2.66483	2.69835	1.839	1.41242	1.93158	1.11135	1.30629	1.40998	2.70753	1.43433	1.27321	0.00203513	1	618	0.0456841
Bok	3.60836	3.60866	3.47933	3.76411	3.48103	2.38608	1.14274	2.84693	2.22527	2.62114	3.5883	2.24443	1.34386	0.00203735	1	619	0.0456841
Snrnp25	1.84483	1.30992	1.6317	1.32301	1.57085	1.00934	0.691999	0.495726	0.481743	1.17039	1.53606	0.76984	0.76622	0.00204739	1	620	0.0457156
Klf6	4.27395	3.62474	3.30294	3.56183	3.0255	2.20443	2.96801	1.76297	2.27102	2.20937	3.55779	2.28316	1.27463	0.00204856	1	621	0.0457156
Col6a1	2.8441	2.6197	3.49895	3.15786	2.57897	1.6356	1.36132	1.13648	2.35823	1.97465	2.93992	1.69325	1.24666	0.00204864	1	622	0.0457156
Zap70	-0.22011	-0.622574	0.436173	0.805557	-1.13925	-2.50812	-1.82546	-2.19165	-3.03571	-1.34706	-0.148041	-2.1816	2.03356	0.00205905	1	623	0.0458742
Fam160b1	1.98705	1.66354	1.50727	1.66425	1.49705	1.32548	1.21964	1.28883	1.22238	1.2235	1.66383	1.25597	0.407859	0.0020723	1	624	0.0460954
Rock2	3.05759	2.83799	2.84545	2.85261	2.49668	2.50265	2.35131	2.31539	2.42914	2.26035	2.81807	2.37177	0.446297	0.00208519	1	625	0.0463078
Mep1b	1.84035	3.42091	4.10115	3.32652	3.05822	4.60972	4.78905	5.55813	4.88948	4.90288	3.14943	4.94985	-1.80042	0.00209396	1	626	0.0464284
Cxcl10	2.84279	2.85536	2.49907	3.24697	2.16068	2.13975	1.55937	0.871244	1.11465	0.59031	2.72097	1.25506	1.46591	0.00210047	1	627	0.0464985
Irf5	2.94124	3.10744	2.89737	2.7497	1.66114	0.944371	0.752457	1.73213	1.16678	1.61561	2.67138	1.24227	1.42911	0.00211404	1	628	0.0467244
Casc5	-0.50721	-1.25363	-0.931849	-0.340066	-1.25573	-2.55421	-3.45651	-2.12227	-2.34483	-1.65618	-0.857697	-2.4268	1.5691	0.0021258	1	629	0.0468661
Nras	3.00535	2.39079	2.5637	2.63835	2.12904	1.62724	2.05463	1.74547	1.93458	1.68038	2.54544	1.80846	0.736983	0.00212721	1	630	0.0468661
Klf7	2.1919	1.86929	1.80773	1.82349	1.39325	1.05413	0.5144	1.3706	0.52654	0.992797	1.81713	0.891694	0.925438	0.00213669	1	631	0.0469374
Zcchc24	1.93193	1.45057	1.67677	1.45625	0.711504	0.449556	0.591641	0.289575	0.703322	0.154933	1.44541	0.437805	1.0076	0.00213871	1	632	0.0469374
Ascc3	2.30951	2.37122	2.37107	2.33013	2.01066	1.85108	2.0988	1.6712	1.63351	1.63823	2.27852	1.77856	0.499959	0.00214308	1	633	0.0469374
Zbtb45	1.15198	1.40556	0.805334	0.319121	0.605087	-0.479985	0.202675	-0.0760613	-0.200225	-0.0965359	0.857415	-0.130026	0.987441	0.00214397	1	634	0.0469374
Ankrd50	1.62007	1.86361	1.35941	1.62692	1.65931	1.23182	0.767638	0.933935	0.978847	1.32945	1.62586	1.04834	0.577525	0.0021621	1	635	0.0472432
H2-Q7	3.0901	1.76996	3.20095	1.52682	1.18061	0.178594	0.41942	-0.478117	0.610823	-0.474552	2.15369	0.0512334	2.10245	0.00216475	1	636	0.0472432
Hist1h2bh	4.0927	4.30321	3.62499	4.65735	4.90992	3.00264	2.10033	3.05606	3.21201	3.3157	4.31763	2.93735	1.38029	0.00217271	1	637	0.0473426
Eda2r	0.125664	0.236033	-0.0446872	-0.267276	-1.11751	-2.49553	-0.814316	-3.03203	-2.55242	-2.09421	-0.213555	-2.1977	1.98415	0.00217887	1	638	0.0474024
Tmem63a	2.09847	1.58909	1.81624	1.34738	1.54517	1.21812	1.16381	0.704509	0.690533	0.681746	1.67927	0.891745	0.787523	0.00218572	1	639	0.0474076
Kcnab2	0.694087	0.5144	0.921162	0.0681755	0.115513	-1.66103	-0.241197	-2.60732	-1.77321	-0.969054	0.462667	-1.45036	1.91303	0.00218634	1	640	0.0474076
Shisa5	4.78912	4.30999	4.79292	4.91291	4.30124	4.08233	3.60302	4.12991	3.50981	3.78103	4.62124	3.82122	0.800017	0.00219125	1	641	0.0474076
Cyp2d12	-0.010268	0.828274	2.73502	1.74184	2.3116	4.5277	3.01771	4.99391	4.10863	4.16988	1.52129	4.16357	-2.64228	0.00219277	1	642	0.0474076
Rybp	1.79166	1.74979	1.79039	1.856	1.65458	1.2041	1.65543	1.35064	1.27917	1.0697	1.76848	1.31181	0.456673	0.0022071	1	643	0.0476432
Xrn1	2.14217	2.21959	2.0317	1.96139	1.61568	1.43359	1.6523	1.05748	1.37848	1.30247	1.9941	1.36486	0.629241	0.0022107	1	644	0.0476469
Coro2a	1.63449	0.625804	0.569063	1.07596	-0.0588276	-0.205291	-1.10768	-0.683634	-0.58089	-1.47722	0.769298	-0.810942	1.58024	0.00222797	1	645	0.0479445
Pla2g15	2.42544	1.16647	2.13359	1.80106	1.25053	0.624887	-0.151889	0.182362	0.725322	0.741549	1.75542	0.424446	1.33097	0.00224211	1	646	0.0481742
Elf1	2.9433	2.44843	2.75084	2.81767	2.54123	2.23191	1.94153	2.37504	2.12614	2.26	2.70029	2.18693	0.513368	0.00225055	1	647	0.0481852
Rbp1	2.35217	2.31795	2.0803	1.39815	0.725715	0.210015	0.477626	0.480668	-0.317581	0.371068	1.77486	0.244359	1.5305	0.00225228	1	648	0.0481852
Rerg	1.32682	1.32766	0.692508	1.70226	0.773026	-0.432394	-0.749795	0.206043	0.499496	-0.136494	1.16446	-0.122629	1.28708	0.00225304	1	649	0.0481852
Pkib	-0.0615275	-1.26155	-1.61165	-1.55631	-1.4887	-2.90958	-2.1372	-3.20462	-2.76172	-2.50328	-1.19595	-2.70328	1.50733	0.0022587	1	650	0.048232
Ttc39c	1.36958	1.11576	1.30004	1.49046	0.824149	1.99961	2.43072	2.86204	1.82816	1.93185	1.22	2.21048	-0.990479	0.00226902	1	651	0.0483778
Prdx4	3.00916	3.85711	3.99602	3.77067	3.59608	3.0711	2.89126	2.76607	2.71343	2.57319	3.64581	2.80301	0.842795	0.00227539	1	652	0.0484393
Fblim1	3.32341	1.87843	2.23233	2.21835	1.01977	-0.00717792	0.482817	0.604593	0.635225	0.449049	2.13446	0.432901	1.70156	0.00231871	1	653	0.0491424
Pkdcc	2.7076	2.07269	2.45859	1.78555	1.98271	1.12003	0.58029	1.32958	1.21135	1.58921	2.20143	1.16609	1.03533	0.00231997	1	654	0.0491424
Psmd8	4.85435	4.9969	4.82457	4.74002	4.83797	4.33787	4.34983	4.75263	4.25279	4.44874	4.85076	4.42837	0.42239	0.00232032	1	655	0.0491424
Adrbk1	3.47606	3.08127	3.02619	3.26613	2.69367	2.59513	2.60536	2.49656	2.2406	2.28016	3.10866	2.44356	0.665098	0.00232258	1	656	0.0491424
Hpcal4	0.561077	0.746846	-0.211485	-0.234413	-1.07969	-2.6412	-2.95854	-1.51738	-1.58383	-1.48014	-0.0435326	-2.03622	1.99268	0.00232997	1	657	0.0491589
Kpna2	2.29042	2.14283	2.38661	1.97839	1.61527	1.17929	1.44691	1.66568	0.973626	1.12462	2.0827	1.27803	0.804679	0.00233044	1	658	0.0491589
Csrp1	4.3863	4.79713	4.74226	4.55669	4.00818	3.53798	4.01627	3.26607	3.55859	3.86189	4.49811	3.64816	0.849955	0.00234144	1	659	0.0493159
Slc7a11	0.585251	-1.34559	-1.43885	-0.654422	-2.62523	-3.64617	-2.96351	-3.32971	-3.85184	-3.74815	-1.09577	-3.50787	2.4121	0.00234609	1	660	0.0493389
Akap17b	0.289445	0.0549318	0.154311	-0.436768	-0.404034	-1.46804	-0.562994	-1.0361	-0.825711	-1.38945	-0.0684228	-1.05646	0.988037	0.00235516	1	661	0.0494547
Csk	3.44873	3.42755	2.92336	3.11872	2.36308	1.88596	1.43112	1.89274	2.16573	2.36018	3.05629	1.94715	1.10914	0.00236393	1	662	0.049501
Ccnd2	2.12059	1.80119	1.87299	2.35485	1.55688	1.32658	1.24739	0.732677	1.11349	1.37216	1.9413	1.15846	0.782841	0.00236506	1	663	0.049501
Lifr	3.38754	3.49152	3.62185	3.52319	3.34618	3.95846	4.04877	3.67907	3.74445	3.79101	3.47406	3.84435	-0.370298	0.00236806	1	664	0.049501
Pilra	1.67807	-0.144967	0.269919	-0.190765	0.186348	-1.18251	-1.08482	-1.64366	-0.97314	-1.19138	0.359721	-1.2151	1.57482	0.00237343	1	665	0.0495387
Snord42b	10.8536	9.82966	9.56648	9.35091	10.7151	8.94412	8.62678	7.84555	8.41653	8.69014	10.0631	8.50462	1.55852	0.00237805	1	666	0.0495605
Gpr171	-0.0446619	0.346429	0.0832338	-0.225442	-0.518178	-2.53912	-0.85646	-2.22265	-2.06671	-3.96302	-0.0717238	-2.32959	2.25787	0.00244122	1	667	0.0507545
Rinl	0.872056	1.18298	0.571871	0.839379	0.160107	-0.339993	-1.2423	-1.80114	-0.282626	-0.348862	0.725278	-0.802984	1.52826	0.00244265	1	668	0.0507545
Abhd8	1.77666	1.93509	1.91983	1.59588	1.62228	0.956436	1.48709	1.1989	1.01381	1.42006	1.76995	1.21526	0.55469	0.00245318	1	669	0.050897
Trim30d	1.39175	-0.0245107	0.519653	0.964332	0.695842	-1.74014	-0.0572926	-0.560047	-1.39321	-0.940994	0.709412	-0.938337	1.64775	0.00245741	1	670	0.0509088
Adar	2.96537	2.41374	2.36245	2.58877	1.99198	1.83306	1.91783	1.52927	1.39325	1.61604	2.46446	1.65789	0.806575	0.00246138	1	671	0.050915
Trafd1	3.56327	3.21566	3.11597	3.22347	2.65632	2.58576	2.61964	2.44248	2.24129	2.38428	3.15494	2.45469	0.700248	0.00247316	1	672	0.0509995
Prex1	2.84388	0.967641	1.96319	1.88855	1.14914	0.252028	0.242804	-0.12339	0.0870011	0.625626	1.76248	0.216814	1.54566	0.00247388	1	673	0.0509995
Cox6b2	2.33445	2.93199	3.08061	3.0466	2.40391	2.04644	0.729061	0.684837	1.19098	1.94067	2.75951	1.3184	1.44112	0.00247649	1	674	0.0509995
Clic1	5.42965	5.34184	5.72312	5.56469	4.71239	4.86372	4.19845	4.41722	4.07309	4.45688	5.35434	4.40187	0.952463	0.00248546	1	675	0.0511085
Usp21	2.03295	2.43562	2.05214	1.94237	1.60729	1.07616	1.34377	1.64054	1.17305	0.925263	2.01407	1.23176	0.782318	0.00249537	1	676	0.0512363
Tmem123	4.2459	4.26035	4.14795	4.46691	3.76276	3.85849	3.56714	3.15514	3.17159	3.27528	4.17677	3.40553	0.771246	0.0025044	1	677	0.0512862
Rbm38	0.786471	0.429096	0.0138981	0.461298	0.455555	-1.19341	-1.51076	-0.555026	-0.721009	-0.0323577	0.429264	-0.802513	1.23178	0.00250641	1	678	0.0512862
Ly75	0.313606	0.750984	0.284265	0.467238	-1.06609	-1.79752	-1.11487	-1.31114	-1.07719	-1.31454	0.15	-1.32305	1.47305	0.00251182	1	679	0.0512862
Acap1	0.275436	-0.403866	0.332954	0.831626	-0.821009	-0.704444	-2.02179	-2.80302	-2.23204	-1.80642	0.0430283	-1.91354	1.95657	0.00251258	1	680	0.0512862
Rhob	5.16602	4.66699	4.36728	4.65094	4.15031	3.62945	3.5345	3.12471	3.75847	4.04124	4.60031	3.61767	0.982633	0.00253447	1	681	0.051657
Nek6	2.8206	2.35896	1.667	1.8438	1.37333	0.83569	0.417661	0.946065	1.04542	0.790622	2.01274	0.807092	1.20565	0.00254853	1	682	0.0517311
2610018G03Rik	0.456228	0.921314	0.565022	0.727964	0.504173	-2.37926	-0.696606	-0.47784	-0.584929	-0.633244	0.63494	-0.954376	1.58932	0.00254899	1	683	0.0517311
Tpm1	6.11157	5.29902	5.41143	5.09694	4.36133	4.25871	4.06996	3.87316	3.5401	3.94119	5.25606	3.93662	1.31943	0.00254943	1	684	0.0517311
Frem1	1.48424	1.51507	1.51493	1.626	0.658381	0.395271	0.848309	-0.0198767	0.448182	0.127343	1.35972	0.359846	0.999877	0.00255301	1	685	0.0517311
Zfp84	1.51447	1.91171	1.78044	1.82088	1.70551	1.34195	0.646089	1.14119	1.37444	1.05891	1.7466	1.11251	0.634089	0.00256507	1	686	0.0518609
Lrp1	4.60358	3.7966	3.89389	4.00758	3.52893	3.15666	3.03991	2.79824	3.22594	3.31506	3.96612	3.10716	0.858954	0.00256689	1	687	0.0518609
Ptgds	3.17532	2.94974	2.18906	2.55845	0.947636	0.0641931	0.746854	0.702587	-0.141467	-1.35971	2.36404	0.00249178	2.36155	0.00257538	1	688	0.0519567
Aip	2.59197	2.80541	3.0241	2.683	2.43719	2.34729	1.78893	2.0926	2.20652	2.17715	2.70833	2.1225	0.585837	0.00258199	1	689	0.0520146
Anxa3	4.08762	2.96969	2.88871	3.00481	2.02203	1.2906	1.82125	1.45505	0.833392	1.63223	2.99457	1.4065	1.58807	0.002593	1	690	0.0520788
Bax	3.73442	3.93842	3.75615	3.17707	3.38155	2.39683	1.62005	2.61141	2.86923	2.79889	3.59752	2.45928	1.13824	0.00259893	1	691	0.0520788
Csf2rb2	1.88762	-0.160176	-0.505824	0.330696	-1.06917	-2.04572	-2.94802	-1.85478	-3.15827	-1.88466	0.0966291	-2.37829	2.47492	0.00260004	1	692	0.0520788
Mvp	4.69074	4.05326	4.22836	3.97503	3.52831	3.44868	2.31504	2.98752	2.53542	3.16873	4.09514	2.89108	1.20406	0.00260326	1	693	0.0520788
Qsox1	2.16276	2.23206	2.32161	1.57685	1.68108	1.5359	0.983138	1.05653	0.567837	1.14903	1.99487	1.05849	0.936386	0.00260394	1	694	0.0520788
Kras	2.74802	2.48657	2.06292	2.43937	1.88039	1.60103	1.42807	1.77809	1.69587	1.49905	2.32345	1.60042	0.723032	0.00261128	1	695	0.0521505
Fam126a	1.72677	1.69562	1.64967	1.78368	1.36255	1.32105	0.563129	0.559502	1.20374	0.798963	1.64366	0.889277	0.754383	0.00263185	1	696	0.052419
Grn	5.36682	4.83941	4.7026	4.84572	4.38105	4.34329	3.92972	4.136	3.85585	3.98199	4.82712	4.04937	0.777749	0.00264093	1	697	0.052419
Camk2d	2.68742	2.09699	2.36937	2.40168	1.99215	1.90623	1.58597	1.50187	1.64133	1.82425	2.30952	1.69193	0.61759	0.0026444	1	698	0.052419
Apobec1	3.60343	2.05641	2.80184	2.54768	1.4991	1.34078	0.739356	0.832671	0.91802	0.369829	2.50169	0.840131	1.66156	0.00264474	1	699	0.052419
Cnot4	2.26634	1.96015	1.9629	2.17451	2.01523	1.46675	1.36536	1.53898	1.85985	1.76421	2.07583	1.59903	0.476797	0.00264553	1	700	0.052419
Kcnt2	1.47127	0.898882	0.845149	0.464522	0.517366	-1.4017	0.280956	-0.692917	-0.344328	-0.655676	0.839438	-0.562732	1.40217	0.00264943	1	701	0.052419
Capzb	4.76676	4.19521	4.54899	4.39192	3.88979	3.89085	3.60925	3.66488	3.52832	3.32848	4.35853	3.60435	0.75418	0.00265116	1	702	0.052419
Ttc13	1.85949	1.93096	1.54748	1.83625	1.43068	1.23445	0.669181	1.39045	0.950782	0.954933	1.72097	1.03996	0.681013	0.00265561	1	703	0.0524322
Bgn	6.82267	6.04181	6.17361	6.13938	5.44806	5.17977	5.4022	4.49941	4.96773	4.8806	6.12511	4.98594	1.13917	0.00266908	1	704	0.0526233
Rragd	3.35358	3.53912	3.64662	3.26371	3.34308	2.92504	3.15001	2.83112	2.82989	3.18095	3.42922	2.9834	0.445819	0.00268132	1	705	0.0526599
Gm4951	1.66824	1.08357	1.40535	1.30526	1.2831	0.519965	-0.534349	-0.785065	0.799726	-0.766441	1.34911	-0.153233	1.50234	0.00268559	1	706	0.0526599
Pxdn	3.01349	2.07227	2.22708	1.83271	2.03182	1.01089	1.3816	1.09993	1.25588	1.5668	2.23547	1.26302	0.972454	0.0026859	1	707	0.0526599
Maged2	3.17849	3.43205	3.1385	2.89582	2.80848	2.35384	2.31658	1.38655	2.06333	2.49765	3.09067	2.12359	0.967076	0.00268819	1	708	0.0526599
Tfe3	2.51314	2.28551	2.1343	2.00746	1.59224	1.67478	1.29849	1.31467	0.962401	1.13285	2.10653	1.27664	0.82989	0.00269129	1	709	0.0526599
Git2	2.49477	1.87422	2.05666	1.9219	1.45624	1.37373	1.20018	1.08064	1.15975	1.26352	1.96076	1.21556	0.745197	0.0026937	1	710	0.0526599
Fut10	-0.0282986	0.137779	0.389347	-0.314024	-0.406568	-1.05553	-0.743987	-1.00678	-0.475413	-0.769015	-0.044353	-0.810145	0.765792	0.00271398	1	711	0.0529818
Ada	0.158363	0.170464	0.907283	0.737462	1.01635	-0.13011	-1.4461	-1.49172	-1.0741	-0.232088	0.597985	-0.874825	1.47281	0.00272794	1	712	0.0530158
Cenpf	0.208155	-0.158561	-0.836782	-0.534506	-1.49908	-1.91857	-1.65095	-1.74413	-1.8612	-2.09455	-0.564156	-1.85388	1.28972	0.00272871	1	713	0.0530158
Snx16	1.3969	1.4022	1.23202	1.35632	1.24799	1.07163	0.877289	0.55559	1.02633	0.525608	1.32709	0.811289	0.5158	0.0027296	1	714	0.0530158
Neurl3	2.18056	1.23646	1.55823	1.77151	1.52487	0.694871	0.240021	-1.27817	0.462733	0.059466	1.65432	0.0357835	1.61854	0.00273279	1	715	0.0530158
Kif22	0.162584	0.460564	-0.580232	0.0692622	-0.27851	-2.42498	-0.742326	-2.10852	-2.95258	-1.26392	-0.0332664	-1.89847	1.8652	0.00274014	1	716	0.0530158
Tpx2	0.0651173	-0.855097	-0.351938	0.210189	-0.522907	-1.89292	-1.79534	-0.912372	-3.00538	-2.09381	-0.290927	-1.93997	1.64904	0.00274718	1	717	0.0530158
Rps16	6.25589	6.48245	6.86027	6.63089	6.4116	6.22411	6.08896	5.77676	5.73754	5.80712	6.52822	5.9269	0.601322	0.0027514	1	718	0.0530158
Kank2	2.92831	2.21164	2.42121	2.52332	1.99741	1.65391	1.37132	1.54355	1.63913	1.95991	2.41638	1.63356	0.782814	0.00275496	1	719	0.0530158
Zfp112	-0.386812	-0.921726	-0.599947	-0.423201	-1.33887	-1.63734	-2.53965	-1.73592	-1.7499	-1.47629	-0.734111	-1.82782	1.09371	0.00275528	1	720	0.0530158
Slc15a3	2.9114	1.00383	1.32561	0.99756	0.69772	-0.0337113	-0.936019	-2.30221	-0.44583	-1.04258	1.38723	-0.952071	2.3393	0.00276307	1	721	0.0530158
Myo1g	1.99192	0.487702	1.54645	1.76383	0.127145	-2.1348	-0.13022	-2.49641	-0.41447	-1.55871	1.18341	-1.34692	2.53033	0.00276448	1	722	0.0530158
Hist1h2bj	4.04963	3.52561	2.77699	4.7071	3.30111	0.417672	2.68529	1.3191	0.890081	1.99377	3.67209	1.46118	2.21091	0.00276786	1	723	0.0530158
Gm12250	0.925164	1.37515	0.905513	1.18917	0.683382	-0.510393	0.657686	-0.708505	-0.55256	-1.44887	1.01568	-0.512529	1.5282	0.00276892	1	724	0.0530158
Tubb6	2.86331	2.30331	2.84748	2.19379	1.75187	2.00273	0.51546	0.471198	0.553144	0.801217	2.39195	0.86875	1.5232	0.0027692	1	725	0.0530158
1810055G02Rik	0.888476	1.47596	0.453786	0.646292	1.08481	-0.28405	-0.601396	-0.160235	0.358284	0.0994029	0.909865	-0.117599	1.02746	0.00277996	1	726	0.0531182
Klf4	2.2204	1.28956	0.485808	1.0962	0.504681	-0.68909	-0.7434	-0.109595	0.105249	-0.849963	1.11933	-0.45736	1.57669	0.00278604	1	727	0.0531182
Slc11a1	3.13513	1.70859	1.69334	1.69744	1.21745	0.215368	0.675635	-1.46817	-2.11958	-0.845964	1.89039	-0.708542	2.59893	0.00278711	1	728	0.0531182
Cad	1.25409	0.428678	0.881704	0.962741	0.851879	0.379643	0.225793	-0.275331	0.162391	0.218769	0.875818	0.142253	0.733565	0.00278986	1	729	0.0531182
Man1c1	1.75939	1.44687	0.505617	1.04951	0.807338	0.0393771	0.48103	-0.344601	-0.23446	0.00249371	1.11374	-0.0112319	1.12498	0.00280131	1	730	0.0532633
Sh3bgrl3	5.99461	5.75343	5.21514	5.5966	4.45915	4.74236	3.87247	3.86618	3.94516	3.717	5.40379	4.02863	1.37515	0.0028255	1	731	0.0535519
Ccnl1	3.42596	3.51749	2.89371	2.95668	2.99684	2.47066	2.72269	2.40278	2.67538	2.41449	3.15813	2.5372	0.620934	0.002828	1	732	0.0535519
Etv3	2.3146	1.76027	1.80375	1.8949	1.75069	1.5337	1.41798	0.920545	1.31353	1.12771	1.90484	1.26269	0.642148	0.00282981	1	733	0.0535519
Hpse	1.28591	-0.144034	-0.407218	0.99192	-0.561177	-2.02958	-1.34692	-3.71311	-4.55717	-2.13155	0.23308	-2.75567	2.98875	0.00283192	1	734	0.0535519
Nfatc4	0.598251	0.353843	-0.802346	-0.709201	-1.74633	-2.42474	-2.74209	-2.52332	-2.14496	-1.9556	-0.461157	-2.35814	1.89699	0.00283627	1	735	0.0535612
Usp18	0.920309	0.917119	1.30601	1.4639	0.458161	-0.190813	-0.508157	0.29557	0.281597	0.192636	1.0131	0.0141667	0.998933	0.00285276	1	736	0.0537994
Abi3bp	2.21325	2.05545	1.44422	1.89048	0.942045	0.713062	0.690596	0.029672	0.712798	0.725357	1.70909	0.574297	1.13479	0.00286231	1	737	0.053882
Naip1	-0.133545	-1.54981	-1.35356	-1.35614	-1.48153	-3.85039	-2.16773	-2.72658	-2.79303	-4.2743	-1.17492	-3.16241	1.98749	0.00286491	1	738	0.053882
Ccna2	1.31056	0.730792	0.953034	1.24299	0.370231	-0.891712	0.112874	-1.99029	-2.09738	-0.408728	0.921522	-1.05505	1.97657	0.00287384	1	739	0.0539768
Dock7	2.91004	2.604	2.34846	2.33552	1.79415	1.65572	1.75341	1.49992	1.50664	1.56333	2.39844	1.5958	0.802631	0.0029012	1	740	0.0543423
9930111J21Rik2	1.76484	1.34541	1.46925	1.96063	0.905898	-1.07065	1.02705	-0.0172199	-0.276314	-0.757589	1.4892	-0.218944	1.70815	0.00290228	1	741	0.0543423
Pstpip1	2.11031	0.849319	1.58614	0.903061	-0.52718	-1.25861	-1.57596	-0.772227	-3.78621	-2.09755	0.984329	-1.89811	2.88244	0.00291007	1	742	0.0543423
Anxa2	5.76478	5.32356	5.33822	5.3375	4.53249	4.78776	4.01474	3.28745	3.75202	3.74468	5.25931	3.91733	1.34198	0.0029105	1	743	0.0543423
Serpinh1	5.25657	4.87735	5.51998	5.06965	4.76169	4.27822	4.56707	3.54976	4.29251	4.2298	5.09705	4.18347	0.913576	0.00291785	1	744	0.0543423
Dctn4	3.01467	3.05907	3.25335	3.11599	2.64622	2.27736	2.28194	2.71622	2.53984	2.5069	3.01786	2.46445	0.553408	0.0029193	1	745	0.0543423
Snx20	2.08109	1.02152	1.75833	1.79069	0.945413	-0.864021	0.81863	-0.547561	-1.06969	-2.28793	1.51941	-0.790114	2.30952	0.0029259	1	746	0.0543423
Dhx8	1.99903	1.89882	2.33924	1.98426	1.85064	1.75436	1.32154	1.6434	1.48052	1.47131	2.0144	1.53422	0.480175	0.00292733	1	747	0.0543423
Fxyd1	1.90767	2.37057	2.63694	2.34737	1.25448	1.27762	0.430414	0.246858	1.12352	0.853716	2.10341	0.786426	1.31698	0.00293295	1	748	0.0543423
Crlf2	2.54539	0.557836	1.3649	0.986105	1.48089	-1.74314	0.524836	-1.10432	-0.462919	-0.844691	1.38702	-0.726048	2.11307	0.0029333	1	749	0.0543423
Parp12	2.69783	2.33067	1.9826	2.44715	1.71025	1.48578	1.58347	1.3872	1.48174	1.49928	2.2337	1.48749	0.746207	0.00293636	1	750	0.0543423
Arid4b	2.13096	1.84616	1.96168	2.06585	1.94143	1.48508	1.79376	1.75678	1.38117	1.56511	1.98922	1.59638	0.392835	0.00294145	1	751	0.0543639
Rab8b	2.70969	1.53518	1.93496	2.3927	1.99774	0.78714	1.46979	0.425524	1.19243	1.03308	2.11405	0.981593	1.13246	0.00294678	1	752	0.05439
Tbl1xr1	2.83766	2.78239	2.68521	2.85597	2.32962	2.12426	2.24431	2.42561	2.18162	2.00413	2.69817	2.19599	0.502182	0.00295895	1	753	0.0545421
Actn1	4.4349	3.4908	3.25898	3.3513	2.57485	2.43732	2.17244	1.67132	1.94925	2.06588	3.42217	2.05924	1.36293	0.00296486	1	754	0.0545786
Ifnar2	3.43799	3.24397	3.7888	3.64378	3.29935	3.09391	2.23663	2.49366	2.87088	2.01032	3.48278	2.54108	0.941699	0.00297813	1	755	0.0546837
Ikzf2	0.583452	0.624035	0.291592	1.07897	0.277283	0.023894	0.0935737	-0.502098	-0.476213	-0.319087	0.571067	-0.235986	0.807053	0.00297845	1	756	0.0546837
Htra2	2.50421	2.54345	2.09741	2.13998	1.90392	1.17249	0.855145	1.69058	1.68051	1.51411	2.23779	1.38257	0.855226	0.00298768	1	757	0.0547807
Cytip	2.06421	1.81039	1.81569	2.11537	1.53075	1.57394	0.540384	0.77623	0.982218	1.16563	1.86728	1.00768	0.8596	0.00299543	1	758	0.0548503
Mef2a	3.05492	2.58507	2.55538	2.55864	2.43096	2.20433	1.92762	2.17287	2.1768	2.1903	2.637	2.13438	0.502614	0.00300368	1	759	0.054929
Ifi30	4.65604	4.20807	4.62045	4.33417	3.77481	3.197	3.81254	3.59319	2.82468	3.26786	4.31871	3.33905	0.979658	0.00302521	1	760	0.0552498
Comt	5.37455	5.51739	5.88174	4.97479	5.14409	4.6026	4.52893	4.46721	4.07785	4.90988	5.37851	4.51729	0.86122	0.00306563	1	761	0.0558232
Trabd2b	2.07891	2.51591	2.55717	2.29693	2.43523	3.18902	2.91527	3.78246	2.79652	3.19775	2.37683	3.1762	-0.799375	0.00307242	1	762	0.0558232
Arhgdib	4.09655	4.14076	4.25039	4.49295	3.36422	3.64225	2.69687	1.72923	1.88517	2.03777	4.06898	2.39826	1.67072	0.00307319	1	763	0.0558232
Nup35	0.983116	0.621374	0.773439	1.20173	0.997993	0.320797	0.418384	0.0472313	0.623436	0.312061	0.91553	0.344382	0.571148	0.00307586	1	764	0.0558232
Tmed9	4.32721	4.50564	4.68637	4.57423	4.20266	4.02449	4.19257	3.96543	3.79945	4.06001	4.45922	4.00839	0.45083	0.00307671	1	765	0.0558232
Fam199x	1.53122	1.56449	1.24686	1.30813	1.0929	0.756955	1.04967	0.95477	0.709352	0.967766	1.34872	0.887702	0.461018	0.00308281	1	766	0.055858
Cldn4	4.57677	3.24539	2.94156	3.5304	2.40248	2.35985	1.62747	1.04555	1.41722	1.43845	3.33932	1.57771	1.76161	0.00308668	1	767	0.055858
Ch25h	1.45952	0.528681	0.435415	1.49286	-0.888467	-1.7719	-1.08925	-1.87048	-1.2995	-0.873878	0.605603	-1.381	1.9866	0.00309397	1	768	0.055917
Plin3	4.04835	4.2829	4.28545	3.92459	3.69015	3.71604	3.04722	3.11767	3.03427	3.54211	4.04629	3.29146	0.754826	0.00310313	1	769	0.0560096
Tgtp1	2.05447	2.16482	2.90164	2.90846	2.35736	1.35728	1.79201	1.25871	1.88554	1.043	2.47735	1.46731	1.01004	0.00311758	1	770	0.0561737
Erap1	2.79401	2.9862	3.37604	3.28766	2.90679	2.5771	2.7516	2.31141	2.43321	2.21928	3.07014	2.45852	0.611622	0.00312399	1	771	0.0561737
Tlcd1	2.29033	1.41838	1.9917	2.20909	2.22951	3.06534	2.9	3.25627	2.59021	2.61446	2.0278	2.88526	-0.857453	0.00312436	1	772	0.0561737
BC035044	-0.871868	0.924465	0.661275	-0.0526136	0.765297	-1.19641	-2.09872	-1.87995	-1.90569	-4.20528	0.285311	-2.25721	2.54252	0.00313375	1	773	0.0562208
Aebp1	4.91831	4.34053	4.20153	4.43249	3.80169	3.67275	3.55065	3.05561	3.47125	3.57077	4.33891	3.46421	0.874703	0.00313508	1	774	0.0562208
Qk	3.51777	3.71523	3.53556	3.74591	3.48492	3.48469	3.18394	3.27736	3.2648	3.20456	3.59988	3.28307	0.316807	0.00314519	1	775	0.0562834
Smcr8	2.35862	2.47172	2.59117	2.51439	2.39699	2.30755	2.31506	2.13967	2.24863	2.23833	2.46658	2.24985	0.21673	0.00314921	1	776	0.0562834
Cep192	1.64078	0.752894	1.04225	1.27414	0.848398	-0.284651	0.550004	0.505739	-0.174817	0.0987968	1.11169	0.139014	0.972677	0.00315534	1	777	0.0562834
Sirpa	4.69696	4.17034	4.3423	4.19222	3.827	3.10114	3.48006	2.08603	3.34784	3.25014	4.24576	3.05304	1.19272	0.00315569	1	778	0.0562834
Rgs19	2.22229	1.58166	1.79241	2.13266	0.67267	-0.303876	-0.206184	-1.98742	0.490457	-2.31275	1.68034	-0.863953	2.54429	0.00316116	1	779	0.0562834
AI504432	0.242353	-1.01426	-0.955514	-0.28356	-1.25083	-2.31483	-1.63218	-2.26141	-1.72695	-3.00178	-0.652361	-2.18743	1.53507	0.00316335	1	780	0.0562834
Tgfbr2	4.88112	4.09441	4.31505	4.41005	3.7216	3.69766	3.49794	3.36838	3.04055	3.19526	4.28445	3.35996	0.924489	0.00316696	1	781	0.0562834
Rpl12	7.45445	7.29935	7.20437	7.07829	6.422	6.53643	6.37109	6.098	5.75857	5.7839	7.09169	6.1096	0.982093	0.00317653	1	782	0.0563815
Strn	2.42032	2.18992	2.13319	2.05512	1.6573	0.996259	1.45652	1.47499	1.34313	1.68783	2.09117	1.39174	0.699423	0.00319096	1	783	0.0565652
Map4	3.85286	3.59386	3.35902	3.35878	3.0088	2.87281	2.90634	2.65531	2.86828	2.81656	3.43466	2.82386	0.610801	0.00319749	1	784	0.0566086
Arnt2	2.75835	2.57057	2.33453	2.08725	1.84061	1.5208	1.04119	1.85253	1.13906	1.48482	2.31826	1.40768	0.910578	0.00320299	1	785	0.0566337
Atad2	1.2807	1.22233	0.829086	1.07047	0.179868	0.456091	-0.668609	-0.490483	-0.10627	-0.605247	0.916491	-0.282903	1.19939	0.00322367	1	786	0.0567511
Tmem45a	0.216896	-1.52952	0.294759	-0.0309936	0.123732	-1.24513	-2.14744	-2.51363	-2.35769	-1.44665	-0.185025	-1.94211	1.75708	0.00322424	1	787	0.0567511
Lgals3bp	5.37785	4.77812	5.26898	5.15972	4.37012	4.12962	4.31221	2.86112	3.60929	3.48575	4.99096	3.6796	1.31136	0.00322892	1	788	0.0567511
Slc25a21	-0.00109109	0.52094	0.711592	0.543931	0.117775	1.52491	0.993145	1.68133	1.12221	0.868015	0.378629	1.23792	-0.859292	0.00323376	1	789	0.0567511
Rap2a	1.86233	1.62781	1.39017	1.79703	1.62055	1.10485	1.20254	1.02617	1.24022	1.45353	1.65958	1.20546	0.454118	0.00323415	1	790	0.0567511
Impact	2.58728	2.91782	2.90257	2.98486	2.83083	2.66787	2.44674	2.45727	2.22481	2.30485	2.84467	2.42031	0.424363	0.00323416	1	791	0.0567511
Nfatc1	2.06914	0.858013	1.29442	1.74522	0.673547	0.23727	-0.122889	0.0242487	0.560646	-0.0762438	1.32807	0.124607	1.20346	0.00324327	1	792	0.0568391
Dcn	4.54228	4.40402	5.1188	5.13131	4.44077	3.74864	4.17674	2.61362	3.45833	3.30003	4.72744	3.45947	1.26796	0.00325476	1	793	0.0569685
Itgb7	1.79327	0.943351	2.10337	2.26255	1.13716	0.768299	0.18792	-1.5002	-0.174332	-0.655606	1.64794	-0.274784	1.92273	0.00327201	1	794	0.0571491
Igsf10	0.754315	0.109775	0.370153	0.513663	-0.486331	-0.605835	-0.508141	-1.99987	-1.496	-1.55581	0.252315	-1.23313	1.48544	0.00327331	1	795	0.0571491
Ppan	2.2676	1.65869	1.57993	1.94932	1.54765	1.0686	0.166291	1.0225	0.894643	1.17521	1.80064	0.865449	0.935188	0.00329031	1	796	0.0573666
Plekha2	1.99408	1.60173	1.6692	1.95817	1.22766	1.42669	0.639862	0.380585	0.751541	0.447569	1.69017	0.729249	0.960919	0.00329403	1	797	0.0573666
Slfn8	1.86008	1.49761	1.25603	1.56995	0.0467006	-0.443891	0.460931	-0.706505	-0.861885	-1.52377	1.24607	-0.615024	1.8611	0.00330891	1	798	0.0575535
Mmp14	4.01944	2.88543	2.97894	2.7109	2.18112	1.13419	1.90996	-0.134311	0.869635	1.53131	2.95517	1.06216	1.89301	0.00331581	1	799	0.0576013
Mfge8	4.47489	4.13147	4.35611	4.35399	4.05203	3.95148	4.0222	3.69665	3.75542	3.89772	4.2737	3.86469	0.409003	0.00332448	1	800	0.0576486
Snn	3.36077	3.24218	3.65095	3.66051	3.31396	3.87914	3.8709	4.22091	3.75053	3.93426	3.44567	3.93115	-0.485475	0.00332684	1	801	0.0576486
Brpf1	2.08394	2.11969	2.17166	2.07654	1.76285	1.7732	1.61452	1.47744	1.23551	1.68194	2.04294	1.55652	0.486412	0.00335427	1	802	0.0579507
Trim12c	1.6806	1.50776	1.93047	1.86645	1.12931	1.05365	1.17365	0.523682	0.770744	0.47775	1.62292	0.799895	0.823024	0.00335649	1	803	0.0579507
Acer3	1.84893	1.38507	1.66441	1.96771	1.58187	1.36829	1.05094	1.21724	1.24279	0.918386	1.6896	1.15953	0.530072	0.0033568	1	804	0.0579507
Mfsd12	2.48027	0.978269	1.90773	1.56252	1.60177	0.455302	0.874923	-0.112762	0.802177	0.146877	1.70611	0.433303	1.27281	0.00336527	1	805	0.0580249
Dnmt1	2.6573	2.14816	2.40378	2.45666	1.44258	0.954561	1.03269	1.62803	1.25237	1.2807	2.22169	1.22967	0.992025	0.0034044	1	806	0.0585981
Itgam	2.9036	1.23532	0.59663	1.31068	0.0405698	-3.65022	-2.96755	-2.16383	-0.0903482	-1.26677	1.21736	-2.02774	3.24511	0.00340696	1	807	0.0585981
Tial1	2.41419	2.73267	2.57057	2.51403	2.16868	2.12175	2.16055	2.08898	1.97267	1.91197	2.48003	2.05118	0.428846	0.0034181	1	808	0.0587169
Scube1	0.869856	-0.523061	-0.201213	-0.200739	-1.45472	-1.55514	-1.67989	-2.50717	-1.98317	-2.20138	-0.301976	-1.98535	1.68338	0.00342953	1	809	0.0588404
Tnfrsf1a	4.34489	3.71687	3.99801	3.97689	3.44595	3.4636	3.05004	2.59405	2.65423	3.17296	3.89652	2.98697	0.909546	0.00343441	1	810	0.0588514
Lhfpl2	2.69733	2.45973	1.88842	2.1509	1.12874	1.3656	0.600803	-0.417473	-0.746955	0.0348073	2.06502	0.167357	1.89767	0.00345026	1	811	0.0590501
Mxra7	2.75916	1.73521	1.84125	1.78001	0.659103	0.171591	0.117283	0.488052	0.643995	-0.404317	1.75495	0.203321	1.55162	0.00345907	1	812	0.059128
Gnb2l1	7.20787	7.47046	7.61032	7.4641	7.02826	7.02951	6.91791	6.91682	6.79334	6.81136	7.3562	6.89379	0.462419	0.0034697	1	813	0.0592367
Zbp1	2.63347	2.22014	2.1223	2.79147	0.636441	-0.367762	-0.098884	-2.46508	0.584308	-0.312001	2.08076	-0.531883	2.61265	0.00348882	1	814	0.0594899
Pvr	1.92211	1.4558	1.05935	1.42874	1.15283	-0.347279	0.33538	0.513501	0.788093	0.643856	1.40376	0.38671	1.01705	0.0034981	1	815	0.0595009
Dpf2	2.72772	2.8325	2.73533	2.88493	2.37973	1.92926	2.44199	2.34881	2.10621	2.14278	2.71204	2.19381	0.518233	0.00349814	1	816	0.0595009
Gpm6a	2.0239	3.30569	3.75236	3.28335	3.30683	4.35789	4.53066	4.44027	4.43326	4.0729	3.13443	4.367	-1.23257	0.00350232	1	817	0.0595009
Lgals9	3.2774	3.54366	3.19801	2.87226	2.21962	1.07313	2.56316	1.5189	0.79348	1.4566	3.02219	1.48105	1.54114	0.00351018	1	818	0.0595045
Themis2	2.38626	0.730044	1.25113	1.44768	0.406014	-0.740459	-0.47284	-2.10207	0.191373	-1.84244	1.24423	-0.993287	2.23751	0.00351139	1	819	0.0595045
Rbm12b1	1.50757	1.34611	1.37243	1.70866	1.39131	1.19754	1.14322	0.999423	0.633413	0.877964	1.46522	0.970312	0.494903	0.0035154	1	820	0.0595045
Col12a1	4.61084	1.61711	2.17426	2.25558	1.58548	0.439017	0.218967	-0.863436	0.114514	0.0645794	2.44865	-0.00527181	2.45393	0.00352395	1	821	0.0595544
Stc1	-0.087738	1.30335	0.303202	0.611191	-0.00276396	-1.73419	-0.636504	-0.915234	-1.0394	-0.421137	0.425448	-0.949293	1.37474	0.00352693	1	822	0.0595544
Tesc	2.85218	2.27568	2.70056	2.06995	2.01054	1.39014	1.80976	1.70661	0.862551	1.28816	2.38178	1.41145	0.970336	0.00354017	1	823	0.0596746
Pirb	3.20846	1.1543	1.99804	2.06787	0.358655	-0.261749	-0.164057	-1.36033	0.149259	-0.685656	1.75746	-0.464506	2.22197	0.00354723	1	824	0.0596746
Vwa1	0.852047	2.15003	2.16977	1.72438	1.59153	2.67048	2.66961	2.74283	2.54425	2.90236	1.69755	2.7059	-1.00835	0.00354733	1	825	0.0596746
5430435G22Rik	1.83569	1.74135	1.43753	0.887088	-0.0801809	-0.407222	-2.04649	-0.827728	-0.449389	-0.246166	1.1643	-0.795399	1.95969	0.00355197	1	826	0.0596746
Elf4	1.62073	0.409983	0.892228	0.967884	-0.329087	-0.656128	-0.973475	-0.754706	-0.376369	-1.70152	0.712348	-0.892441	1.60479	0.00355669	1	827	0.0596746
Adprh	2.0293	1.98332	2.18962	2.81535	1.93613	0.982305	1.66496	1.20566	1.54217	0.728321	2.19074	1.22468	0.966061	0.00355984	1	828	0.0596746
Ssbp4	3.38004	2.2995	2.71439	2.19926	2.01109	1.89939	1.09662	0.578417	0.651904	1.36857	2.52086	1.11898	1.40188	0.00357207	1	829	0.0598074
Gm5077	1.47811	0.298037	1.27189	1.05632	0.558963	-0.809898	-2.12724	-1.90847	-0.752529	0.289752	0.932664	-1.06168	1.99434	0.00359584	1	830	0.060131
Daglb	2.38927	1.51732	1.93221	1.95981	1.58561	1.28714	1.0369	1.4011	1.12211	1.05587	1.87684	1.18062	0.69622	0.00360006	1	831	0.060131
Neurl1b	2.39041	2.59679	2.02045	2.50027	1.92644	1.82131	1.7506	1.67298	1.35358	1.20126	2.28687	1.55995	0.726927	0.00364517	1	832	0.060763
Lrwd1	2.05743	1.79316	1.52998	1.57179	0.639056	0.662506	0.175237	0.616395	-0.128122	0.528111	1.51828	0.370826	1.14746	0.00364665	1	833	0.060763
Cdon	0.959459	0.473693	0.479003	0.529861	0.182082	0.298647	-0.433732	-0.543587	-0.726446	-0.317903	0.52482	-0.344604	0.869424	0.00365346	1	834	0.0608035
Itgb1	5.2134	5.12555	5.28589	5.31762	5.03505	4.88713	5.0465	4.50627	4.60105	4.54966	5.1955	4.71812	0.477379	0.00366657	1	835	0.0609484
Ctso	2.34256	2.8293	2.80398	2.74675	2.6291	1.97073	2.48346	2.01208	2.19207	2.11836	2.67034	2.15534	0.514997	0.00367452	1	836	0.0610043
Kif23	0.354689	0.283436	-0.242784	0.467645	-0.538099	-2.18707	-0.504411	-1.54868	-1.1297	-1.15154	0.0649775	-1.30428	1.36926	0.00367872	1	837	0.0610043
S100a13	3.09927	3.73428	3.7606	3.6013	3.03474	2.72321	2.26836	2.03967	2.69038	2.92733	3.44604	2.52979	0.916247	0.00370166	1	838	0.0612439
Notch1	2.41623	2.27175	2.16414	2.27434	1.82867	1.35736	1.63948	1.45598	1.90949	1.75325	2.19102	1.62311	0.567915	0.00370281	1	839	0.0612439
Arhgdia	5.27003	4.9111	4.99905	4.83399	4.34195	4.24912	4.20878	4.33791	4.10731	4.28942	4.87123	4.23851	0.632716	0.00370641	1	840	0.0612439
Serinc5	2.24089	2.04701	2.05684	2.09964	1.58096	1.58773	1.48798	0.904195	1.33432	1.42406	2.00507	1.34766	0.657408	0.00372148	1	841	0.0612485
Lrrc42	1.90168	1.7078	1.56009	1.62137	1.19113	0.629613	0.504915	1.18312	1.10202	0.98332	1.59641	0.880597	0.715816	0.00372159	1	842	0.0612485
N4bp3	2.28886	2.40043	1.86422	1.45601	1.84777	1.24186	0.924526	1.20219	1.07182	1.49039	1.97146	1.18616	0.7853	0.00372192	1	843	0.0612485
Tlr4	1.60313	1.74846	1.35034	1.77523	1.15623	0.888453	1.02362	-0.136122	0.66752	0.304079	1.52668	0.549511	0.977168	0.00372682	1	844	0.0612485
Itk	1.18472	0.978386	-0.571204	0.139483	-0.282881	-0.644436	-2.83529	-2.39211	-1.19294	-2.61823	0.2897	-1.9366	2.2263	0.00372874	1	845	0.0612485
Smc6	2.24204	2.11312	2.0993	2.09132	1.88454	1.29408	1.85475	1.80197	1.61231	1.4809	2.08607	1.6088	0.477264	0.00373503	1	846	0.0612773
Sparc	6.36081	4.98801	5.58825	5.22748	4.69391	3.8207	4.5369	3.37882	4.12688	4.03725	5.37169	3.98011	1.39158	0.00374246	1	847	0.0612773
Ext1	3.32615	3.09664	3.36484	3.16864	3.05801	3.044	2.52312	2.79903	2.59939	2.82337	3.20286	2.75778	0.445075	0.0037449	1	848	0.0612773
C1rb	2.62839	1.80225	1.82447	2.31785	1.94582	0.671592	1.64375	-0.0944073	1.06153	0.165224	2.10375	0.68954	1.41421	0.00374816	1	849	0.0612773
Smchd1	2.34658	2.55616	2.37764	2.35914	1.73556	1.74779	1.82276	1.4821	1.55111	1.2187	2.27502	1.56449	0.710523	0.00375283	1	850	0.0612815
Thrb	1.29581	2.11054	2.2401	1.69163	1.72218	2.52199	2.61916	2.82561	2.30578	2.56505	1.81205	2.56752	-0.755464	0.00376468	1	851	0.0614027
F630028O10Rik	1.65572	1.12757	0.310491	0.182591	-0.446946	-1.28848	-0.605831	-2.17645	-0.81608	-1.71239	0.565885	-1.31985	1.88573	0.00382353	1	852	0.0622795
Cisd2	2.68758	2.8045	2.71496	2.80637	2.79903	2.83254	3.00824	2.99403	3.05785	3.19291	2.76249	3.01711	-0.254626	0.00382741	1	853	0.0622795
Kif1a	1.32708	-1.3726	-0.584455	-0.518387	-1.67049	-2.48177	-3.79912	-2.07604	-4.4244	-4.32071	-0.563772	-3.42041	2.85664	0.00384966	1	854	0.0624942
Setd7	2.75248	2.30764	2.25391	2.32074	1.73046	1.59203	1.45526	0.645453	1.62515	1.11922	2.27305	1.28742	0.985627	0.00385238	1	855	0.0624942
Pde7a	2.03712	2.27097	2.60823	2.1377	2.20487	2.00803	1.66732	1.52639	1.44092	1.80361	2.25178	1.68925	0.562525	0.00385411	1	856	0.0624942
Hist1h3d	2.31405	3.1526	2.88942	3.1974	2.99849	1.26706	1.94971	-1.41648	0.32443	-1.15685	2.91039	0.193574	2.71682	0.00388781	1	857	0.0628942
6430571L13Rik	-0.573849	-0.860834	-0.539056	-1.01766	-2.18486	0.713053	-0.0637182	0.524284	0.249591	0.0776532	-1.03525	0.300173	-1.33543	0.00388784	1	858	0.0628942
Cldn16	1.43354	2.07617	2.49106	1.98973	1.65902	0.77559	0.721276	1.29368	1.3855	0.936644	1.9299	1.02254	0.907365	0.00389483	1	859	0.062934
Dnase1	3.80198	5.13885	4.67862	4.57311	5.37266	7.02515	5.3926	8.45462	7.01466	6.82267	4.71304	6.94194	-2.22889	0.00390084	1	860	0.0629578
Sorbs2	2.54681	1.63235	1.7665	2.04683	1.20993	1.33173	0.116165	0.58962	0.744902	0.331671	1.84048	0.622818	1.21766	0.00391721	1	861	0.0631485
Usp11	1.13852	0.797088	0.920926	0.787817	0.164928	0.255501	-0.19935	-0.639544	-0.0310879	0.0160113	0.761856	-0.119694	0.881549	0.00392295	1	862	0.0631676
Cyp1b1	3.65126	2.80105	3.46678	3.4484	3.23601	2.19235	2.85192	1.68128	2.07118	2.67381	3.3207	2.29411	1.02659	0.00393053	1	863	0.0631765
Trpm4	1.03595	1.0427	0.286479	0.455565	0.303623	0.194629	-1.23819	-0.488904	-0.573969	-0.470281	0.624864	-0.515343	1.14021	0.00393341	1	864	0.0631765
Limk1	1.3763	0.859015	0.354824	0.0196735	0.373698	-3.142	-2.45935	-0.503613	-1.49967	-0.659019	0.596703	-1.65273	2.24943	0.00393716	1	865	0.0631765
Rbm27	1.85703	1.80628	1.96936	1.76215	1.66216	1.59317	1.6034	1.25957	1.49118	1.25173	1.8114	1.43981	0.371589	0.0039459	1	866	0.0632438
Aldh1a2	3.83588	2.64201	3.39081	2.90742	2.08351	1.0195	1.92455	-1.07907	0.994413	0.402951	2.97193	0.65247	2.31946	0.00399853	1	867	0.0639711
Dennd4a	1.55842	0.747869	0.944116	1.1302	0.709238	0.354181	0.0368339	0.477998	0.362644	0.415705	1.01797	0.329472	0.688496	0.0040005	1	868	0.0639711
Itpr3	2.60874	1.44729	0.937013	1.67512	0.507921	0.391823	-0.0186295	-0.162431	-0.22888	-0.388227	1.43522	-0.0812691	1.51649	0.00402154	1	869	0.0642336
Gpr183	1.35548	1.42804	0.536829	0.970346	-0.0765648	-0.638072	-2.27735	-0.473615	-1.90263	-0.296444	0.842827	-1.11762	1.96045	0.00403405	1	870	0.0643594
Mapkapk3	2.77	2.79852	1.8979	2.19891	2.07652	1.62918	1.59563	1.61191	1.62242	1.61245	2.34837	1.61432	0.734049	0.00405988	1	871	0.0646632
Pcdhb17	0.113407	0.182565	-0.621193	-0.389306	-0.097079	-0.79609	-2.43536	-1.2166	-3.06065	-1.95696	-0.162321	-1.89313	1.73081	0.00406571	1	872	0.0646632
Acvr1	1.79154	1.78917	1.62392	1.3151	0.817836	0.154467	0.474618	0.835779	0.84742	0.560656	1.46751	0.574588	0.892925	0.00407169	1	873	0.0646632
Nfam1	2.1488	1.06709	0.875984	0.331487	-0.567727	-0.818602	-2.66157	-2.21863	-0.512435	-2.44462	0.771126	-1.73117	2.5023	0.00407173	1	874	0.0646632
Ints9	2.20432	2.28958	1.42847	1.49533	1.52452	1.35152	0.671665	0.542506	0.852263	0.886995	1.78844	0.860989	0.927455	0.00408096	1	875	0.0647357
Ngfrap1	2.60917	2.81325	2.65687	2.25484	2.3139	1.98205	1.57701	0.843887	1.45445	2.03207	2.5296	1.57789	0.951711	0.00411158	1	876	0.0651146
Ntpcr	2.3124	2.86495	2.37228	2.01297	1.7933	1.06187	1.48149	1.65135	1.11924	0.374934	2.27118	1.13777	1.1334	0.00411423	1	877	0.0651146
Zeb2	3.47524	2.92995	3.32226	3.27262	2.70498	2.6008	2.66935	2.00586	2.48463	2.22885	3.14101	2.3979	0.743113	0.00412652	1	878	0.0651761
Adamtsl2	2.63213	2.86782	2.50207	2.66792	2.02618	1.21675	1.96979	1.6036	1.77661	2.05587	2.53922	1.72452	0.814699	0.00412751	1	879	0.0651761
Clec5a	-0.147455	-1.01955	-1.28265	-0.743282	-1.78789	-2.32031	-1.63765	-3.41876	-2.84773	-2.74403	-0.996164	-2.5937	1.59753	0.00416077	1	880	0.065588
Paqr4	0.868007	0.750941	0.63976	0.494579	0.0118677	0.0878023	-1.0369	-1.08117	-0.546713	-0.143465	0.553031	-0.544089	1.09712	0.00416304	1	881	0.065588
Ctu1	1.18257	2.06961	0.516923	0.623277	0.45607	-0.105433	-0.422778	-0.566579	-1.04807	-0.0268384	0.969691	-0.433939	1.40363	0.00417587	1	882	0.0657155
Rbck1	3.60126	3.30666	3.31224	3.44913	3.13307	3.09674	2.65908	2.94077	2.57578	3.00134	3.36047	2.85474	0.505728	0.00418186	1	883	0.0657353
Gpr35	1.24491	-0.285998	-0.108528	-0.424864	-0.8551	-1.8729	-1.14899	-2.49253	-1.75157	-1.46588	-0.0859169	-1.74637	1.66046	0.00421042	1	884	0.065836
Trnt1	2.60135	2.58531	2.39279	2.61384	2.43222	2.33105	1.81592	2.28826	1.86095	2.03899	2.5251	2.06704	0.458066	0.00421164	1	885	0.065836
Lbh	4.53634	3.80138	4.05355	4.1522	3.46356	3.29916	3.21448	2.34898	3.11497	3.13076	4.0014	3.02167	0.979733	0.00421494	1	886	0.065836
Fyb	2.89607	1.72374	1.57606	2.06155	0.943996	0.101852	0.147059	-0.786457	1.02941	-1.12941	1.84028	-0.127508	1.96779	0.0042154	1	887	0.065836
Ifi27	4.55769	4.4332	5.27379	5.1567	4.89023	4.2919	3.90638	2.91664	3.23369	3.98206	4.86232	3.66613	1.19619	0.0042194	1	888	0.065836
Gtf2e1	1.45232	1.86766	1.26744	1.41127	1.09821	0.889006	0.834695	1.0265	0.880787	0.843614	1.41938	0.89492	0.52446	0.00422144	1	889	0.065836
Nfkbiz	4.03738	2.45001	2.54763	2.66712	1.6302	1.31342	1.46033	0.486467	0.901309	0.675708	2.66647	0.967446	1.69902	0.00422783	1	890	0.065836
Vasn	2.28835	2.34929	1.95682	2.01271	2.0659	1.50439	1.30252	1.66215	1.86756	1.7993	2.13461	1.62718	0.507428	0.00423514	1	891	0.065836
Akap2	3.87483	4.0221	4.21896	3.94809	3.81844	3.50106	3.67531	2.89509	3.40061	3.47242	3.97648	3.3889	0.587587	0.004236	1	892	0.065836
H6pd	5.37536	5.05408	5.23457	4.94402	4.85729	4.75351	4.2995	4.76034	4.26941	4.57287	5.09306	4.53113	0.561936	0.00424024	1	893	0.065836
Rasgrp1	1.37911	0.522267	0.902946	1.3009	0.397912	0.469626	-0.288295	-0.213917	-0.176617	-0.0322869	0.900628	-0.0482983	0.948926	0.00424411	1	894	0.065836
Clec11a	0.99943	1.12748	1.33822	1.49003	1.21848	0.241938	-0.660368	0.497004	0.129389	0.818032	1.23473	0.205199	1.02953	0.00424784	1	895	0.065836
Dcdc2a	3.98677	1.99434	2.38805	2.08391	1.31794	0.994102	0.552633	-0.604369	-0.684302	0.511468	2.3542	0.153906	2.20029	0.00424993	1	896	0.065836
Bmp2k	2.98566	2.75169	2.69594	2.8467	2.20712	1.93866	1.78178	2.39166	2.13096	1.86192	2.69742	2.021	0.676425	0.00425575	1	897	0.0658527
Rgmb	1.90267	1.59462	1.45343	1.39472	1.38279	1.29404	0.69659	0.844972	0.964391	0.367639	1.54565	0.833527	0.71212	0.00428593	1	898	0.0661551
Grk5	2.18975	1.47827	1.32471	1.58448	0.983123	0.63021	-0.0656511	-0.109918	0.828437	0.715314	1.51207	0.399678	1.11239	0.00428934	1	899	0.0661551
Gmip	2.20914	1.43449	1.10718	0.63184	0.259315	-1.06772	-1.12203	-0.0731883	-0.273387	-0.00620103	1.12839	-0.508505	1.6369	0.00428959	1	900	0.0661551
Soat1	2.82956	2.3182	1.814	2.22381	1.79755	1.44646	0.584799	1.61092	1.07498	1.16006	2.19662	1.17545	1.02118	0.00430077	1	901	0.0662218
Col18a1	6.1145	4.98417	5.13159	4.83561	4.15628	4.12096	3.70228	3.22115	3.16377	3.8337	5.04443	3.60837	1.43606	0.00430346	1	902	0.0662218
Wdr48	2.63009	2.53575	2.36003	2.59615	2.21172	2.2048	2.08775	1.98904	2.22065	2.03366	2.46675	2.10718	0.359569	0.00430945	1	903	0.0662406
Iqgap1	4.96472	4.6469	4.56899	4.76728	3.90068	3.92295	4.08144	3.53043	3.58111	3.53908	4.56972	3.731	0.838713	0.00431588	1	904	0.066266
Setdb2	1.33635	0.99492	0.786186	0.985653	0.840814	0.578871	0.483911	0.736631	0.466309	0.569997	0.988785	0.567144	0.421641	0.00433293	1	905	0.0664542
Lsp1	3.45394	3.15907	3.56236	3.76549	2.54555	2.43018	1.54376	0.74664	1.33368	-0.755478	3.29728	1.05975	2.23753	0.00434856	1	906	0.0665533
Psat1	2.50587	2.84243	3.10472	2.97255	2.50192	2.49746	0.180059	0.337483	0.876762	1.43111	2.7855	1.06458	1.72092	0.00434898	1	907	0.0665533
Cysltr1	1.10411	-1.09317	0.472394	0.327101	-0.153654	-1.38496	-1.20436	-2.24855	-1.60717	-3.31092	0.131355	-1.95119	2.08255	0.00435554	1	908	0.0665802
AI846148	1.78197	2.17767	1.74438	0.999098	1.05415	0.970552	0.243913	0.298647	0.421867	0.64737	1.55145	0.51647	1.03498	0.00437233	1	909	0.0667635
Sec24d	2.67506	2.25879	2.5685	2.46934	2.03068	1.80621	2.17692	1.72093	1.73805	1.62177	2.40047	1.81278	0.587696	0.00438603	1	910	0.0668991
Gm13157	1.84883	1.70124	1.43806	1.31441	1.29921	-0.0399065	1.29482	0.678649	0.483127	0.429268	1.52035	0.569192	0.951157	0.00439476	1	911	0.0669173
Strada	1.82026	1.79677	1.17104	1.25661	1.05771	0.580917	0.353199	1.1018	0.383652	0.0835334	1.42048	0.500621	0.919858	0.00439687	1	912	0.0669173
Gpr65	1.05681	1.90309	1.7619	1.75473	0.164027	-1.48495	0.519632	-1.36113	-0.0125409	-1.32389	1.32811	-0.732575	2.06069	0.00441805	1	913	0.0671659
Dck	1.0296	0.283187	1.02	1.24737	0.75357	0.304534	-0.334738	-0.613469	-1.08556	0.143668	0.866746	-0.317113	1.18386	0.00442846	1	914	0.0672094
Tex10	1.45464	1.85732	1.15973	1.62345	1.28175	0.720243	-0.40446	0.814304	0.670695	0.576445	1.47538	0.475446	0.999932	0.00443059	1	915	0.0672094
Pim1	3.11289	2.21293	2.88465	2.38142	1.70832	1.40985	1.67747	0.785207	0.820861	1.53027	2.46004	1.24473	1.21531	0.00443976	1	916	0.0672386
C8a	0.218818	1.6688	1.84921	0.912504	0.455797	2.21621	2.69242	1.88631	3.03597	2.77619	1.02103	2.52142	-1.50039	0.0044422	1	917	0.0672386
Ankrd6	1.71718	1.48187	0.46379	0.833368	-0.105393	-1.98879	-1.89118	-0.00757235	-0.400764	-1.67562	0.878163	-1.19278	2.07095	0.00444892	1	918	0.0672669
Hoxd4	2.92453	1.798	2.43664	2.17985	1.8771	1.64182	1.10208	1.37331	1.44983	0.913056	2.24322	1.29602	0.947203	0.0044562	1	919	0.0672828
Plek	2.8482	1.54056	2.29118	2.53878	1.38645	0.239985	1.30966	0.103934	1.01195	-0.492048	2.12103	0.434695	1.68634	0.00445967	1	920	0.0672828
Ms4a7	4.0634	2.00971	1.99801	3.0812	0.622462	-0.099765	0.99795	-1.11483	-1.2123	-0.59216	2.35496	-0.404219	2.75918	0.0044649	1	921	0.0672886
Mylip	3.09869	3.69489	3.20642	3.36857	3.39457	3.10674	2.60882	2.43377	2.91795	2.51423	3.35263	2.7163	0.636327	0.00449555	1	922	0.0676707
Map3k1	4.66076	3.70319	3.77205	3.86452	2.81534	2.95581	2.73405	2.08808	2.22139	2.18129	3.76317	2.43612	1.32705	0.00450893	1	923	0.0676707
Mamdc2	-0.101724	-1.26318	-2.11133	-1.42001	-1.41729	-2.14872	-2.46607	-2.83226	-3.09136	-2.98766	-1.2627	-2.70521	1.44251	0.00451022	1	924	0.0676707
Trim16	1.70077	1.16986	1.18231	1.1156	0.137058	0.528241	-0.374062	-0.155293	-0.382677	-0.715088	1.06112	-0.219776	1.2809	0.00451285	1	925	0.0676707
Pdgfb	3.50409	2.76684	2.32532	2.58633	1.95906	1.74044	1.18209	1.44392	1.15626	1.86402	2.62833	1.47735	1.15098	0.00451463	1	926	0.0676707
Filip1l	2.52157	2.35944	2.45058	2.83564	2.40536	1.64414	2.15738	1.39569	2.20766	1.6945	2.51452	1.81987	0.694645	0.0045357	1	927	0.0679131
Map3k14	2.06129	1.27954	1.66544	1.21171	0.862392	0.911845	0.202186	0.327837	-0.200714	0.487939	1.41607	0.345819	1.07025	0.00454063	1	928	0.0679137
Ranbp3	3.46908	3.57861	3.04603	3.00739	2.42853	2.1847	2.22839	2.47504	2.30918	2.25059	3.10593	2.28958	0.81635	0.0045764	1	929	0.0683198
Armcx4	0.998347	-0.0630776	0.635262	0.0046524	-0.0727968	-0.289654	-0.469496	-1.25073	-1.38429	-1.22813	0.300477	-0.924461	1.22494	0.00457763	1	930	0.0683198
Gtpbp6	2.49309	2.05926	1.98872	1.75043	1.21328	1.41076	0.218942	0.85275	0.816051	0.697347	1.90096	0.79917	1.10179	0.00459915	1	931	0.0685674
Iigp1	2.53504	2.51152	3.3822	3.67382	3.03694	2.28894	2.04559	1.28781	2.15728	1.49975	3.0279	1.85587	1.17203	0.00461434	1	932	0.0687201
Phf23	2.75454	2.43652	2.73724	2.78735	2.36372	1.69985	1.88	2.468	2.06207	1.9164	2.61587	2.00527	0.610609	0.0046233	1	933	0.0687796
Efemp2	3.12033	2.55787	2.89545	2.77907	2.09403	1.33088	2.01354	-0.503476	0.940798	0.977368	2.68935	0.951821	1.73753	0.00463258	1	934	0.068809
Xbp1	5.29151	5.08639	5.4052	5.61532	4.86235	4.8737	4.60437	4.55917	4.47451	3.9936	5.25215	4.50107	0.751086	0.00463998	1	935	0.068809
Relb	3.03137	0.363564	1.42231	1.76745	1.39709	-0.937013	-0.254356	-1.39816	-0.242214	0.446436	1.59636	-0.477061	2.07342	0.00464015	1	936	0.068809
Trib1	2.49115	1.45821	1.71859	2.01288	1.17857	1.09623	0.71476	0.532985	0.772992	0.956116	1.77188	0.814616	0.957262	0.00469206	1	937	0.0693901
Dynlt1b	3.04806	3.13959	3.22036	3.49955	2.82936	2.4605	1.82122	2.58431	2.61097	2.62155	3.14738	2.41971	0.727671	0.00469712	1	938	0.0693901
Alpk1	1.55987	0.702143	0.636896	1.00628	-0.0369314	-0.878547	-0.00324538	-0.281977	-0.213496	-0.650377	0.773653	-0.405528	1.17918	0.00469934	1	939	0.0693901
C2	3.68874	4.18739	4.34623	3.91998	3.97613	3.65974	3.63785	2.98437	3.18051	3.29996	4.02369	3.35249	0.671205	0.00470051	1	940	0.0693901
Arf5	4.93979	5.20888	5.03815	4.33615	4.12382	4.03029	3.67342	3.99529	3.86311	3.80632	4.72936	3.87369	0.85567	0.00470433	1	941	0.0693901
Ifi27l2a	4.11365	5.03525	5.48838	6.02988	4.72595	3.35616	1.71689	1.82655	3.98243	3.51721	5.07862	2.87985	2.19877	0.00471091	1	942	0.0694134
Lpxn	2.39129	0.519341	1.88842	2.53244	0.850655	-0.518205	0.164452	-2.7867	-0.171329	-1.52707	1.63643	-0.967771	2.6042	0.00471949	1	943	0.0694661
Cd83	2.74789	2.27648	2.36122	2.50822	0.885332	-0.898568	0.784085	0.22525	1.2368	-0.100082	2.15583	0.249498	1.90633	0.00472557	1	944	0.0694819
Eml4	2.4631	1.94795	2.15322	2.28901	1.58362	1.68024	1.56481	1.0294	1.20118	1.10071	2.08738	1.31527	0.772112	0.00473353	1	945	0.0694965
Lgi4	-0.607746	-1.89473	-1.83599	-0.881635	-1.82645	-3.19531	-2.51265	-2.87885	-2.13794	-3.61922	-1.40931	-2.86879	1.45949	0.00473657	1	946	0.0694965
Il1r1	1.9329	1.21694	1.23015	1.19265	0.857647	0.643376	0.714461	-0.397933	-0.0668731	0.229465	1.28606	0.224499	1.06156	0.00475492	1	947	0.0696549
Rassf5	1.73115	1.82268	1.06851	1.33697	0.512449	0.821661	-0.910724	-0.469564	0.101421	-0.432322	1.29435	-0.177905	1.47226	0.00475741	1	948	0.0696549
Itsn2	3.25528	3.23967	2.96688	3.00089	2.70534	2.76703	2.66933	2.48556	2.42474	2.51444	3.03361	2.57222	0.46139	0.00476797	1	949	0.0697359
Chst2	0.579557	0.98137	0.455155	0.808426	0.80934	0.173831	0.51545	0.196569	-0.078125	0.25689	0.72677	0.212923	0.513847	0.00478264	1	950	0.0697608
Fat1	4.50459	4.0682	3.85592	3.90177	3.37103	3.53768	2.98018	3.01887	2.99285	3.10126	3.9403	3.12617	0.814136	0.00478402	1	951	0.0697608
Robo1	0.588661	-0.0558777	-0.364866	0.240156	-0.585494	-1.77149	-0.503875	-1.39614	-1.12916	-1.07992	-0.0354843	-1.17612	1.14063	0.00478475	1	952	0.0697608
Comtd1	1.20751	1.07252	1.29476	-0.0557352	0.596487	-0.228054	-0.282363	-0.774088	-1.49261	-0.066997	0.823109	-0.568823	1.39193	0.00481388	1	953	0.0701119
Gfpt2	0.360218	-0.359723	-0.62291	-0.875008	-0.83576	-1.98223	-1.29957	-1.66577	-3.50982	-2.40614	-0.466636	-2.17271	1.70607	0.00485444	1	954	0.0705568
Slc7a2	2.7994	0.620399	0.903987	1.29295	0.731105	-0.132959	-2.11517	-0.420401	-1.05023	-0.312782	1.26957	-0.806309	2.07588	0.00485459	1	955	0.0705568
Cdkn1b	2.84956	3.10314	2.88832	3.09865	2.9921	2.66506	2.41811	2.62538	2.85993	2.67411	2.98636	2.64852	0.337836	0.00486505	1	956	0.0705985
Prkd2	1.62731	1.32088	0.347212	1.38645	1.11194	0.553498	-0.145061	-0.663234	0.228923	0.0703344	1.15876	0.00889203	1.14987	0.00486763	1	957	0.0705985
Ttll7	-0.639348	-1.14873	-0.604555	-0.769502	-1.47276	-3.03427	-3.35161	-1.91045	-1.4744	-2.28825	-0.926979	-2.4118	1.48482	0.00487666	1	958	0.0706555
Mob1a	3.81938	3.25777	3.95925	3.6386	3.251	3.13228	3.00758	2.82725	2.64533	2.25151	3.5852	2.77279	0.812411	0.00489628	1	959	0.0708352
Vat1	4.32362	3.49605	3.40765	3.33924	2.93176	3.00907	1.74063	2.43333	1.94542	2.29704	3.49966	2.2851	1.21457	0.00489926	1	960	0.0708352
Cmtm3	3.61476	1.95139	2.41403	2.35716	2.03544	0.757732	1.80295	1.12482	0.670704	1.11143	2.47455	1.09353	1.38103	0.00491233	1	961	0.0709251
Cpsf2	1.85839	1.95473	1.92761	1.89101	1.7682	1.41023	1.84496	1.56623	1.54159	1.50658	1.87999	1.57392	0.306072	0.00492304	1	962	0.0709251
Ptrh1	1.96739	0.741808	1.47862	0.848013	1.11821	0.441228	0.538916	-0.242313	-0.671331	0.0173233	1.23081	0.0167647	1.21404	0.00492426	1	963	0.0709251
Smox	1.88454	0.982517	1.29154	1.40429	0.603578	-0.800505	-0.502103	0.249809	0.479386	0.348561	1.23329	-0.0449704	1.27826	0.00492592	1	964	0.0709251
Baz1a	2.09061	1.32884	1.24498	1.97694	1.07217	-0.152306	0.623455	0.957707	0.622659	0.349784	1.54271	0.48026	1.06245	0.00494201	1	965	0.071083
Nxpe3	0.619667	0.270397	0.96414	0.874097	0.633682	0.882354	1.42299	1.28628	1.38818	1.44713	0.672397	1.28539	-0.612989	0.00495053	1	966	0.0711318
Tlr11	-0.800975	-0.203439	-0.466624	-1.36027	-1.52747	-3.08898	-1.40632	-2.18756	-2.29465	-2.51288	-0.871755	-2.29808	1.42632	0.00496769	1	967	0.0711879
Golm1	3.28201	2.14466	2.49446	2.43953	1.76107	0.756605	1.83158	0.0272815	1.18323	0.917676	2.42435	0.943274	1.48107	0.0049693	1	968	0.0711879
Rarg	2.51663	2.06636	2.13863	2.16554	1.53215	1.56496	1.38512	1.31759	1.55941	1.41135	2.08386	1.44769	0.636175	0.00497438	1	969	0.0711879
Car11	-0.698012	-0.569959	-0.511216	-0.656399	-0.724068	-0.870538	-1.18788	-1.96911	-1.81317	-1.29444	-0.631931	-1.42703	0.795099	0.00497597	1	970	0.0711879
Col1a1	5.84547	3.31728	3.12313	3.16891	2.28082	1.34427	1.55049	0.810476	1.10208	1.12982	3.54712	1.18743	2.35969	0.00498008	1	971	0.0711879
Mrc2	3.94079	2.56295	2.93513	3.03653	2.37642	1.84091	1.96414	1.24483	1.87228	2.06086	2.97036	1.7966	1.17376	0.00500137	1	972	0.0714188
Sla	2.45969	1.51115	2.05533	2.31781	0.472529	-0.204484	0.700564	-0.665613	0.267943	-1.62839	1.7633	-0.305996	2.0693	0.0050182	1	973	0.0715855
Haus3	1.70632	1.86679	1.39716	1.42366	1.39076	-0.755714	1.5119	-0.564785	-0.283309	-0.064145	1.55694	-0.0312102	1.58815	0.00504107	1	974	0.0716965
Arl13b	1.35806	0.771514	1.29974	1.10802	0.617411	0.092424	-0.224917	0.671918	0.452353	-0.129846	1.03095	0.172386	0.858565	0.00504495	1	975	0.0716965
Itpripl2	3.17502	2.39092	2.33175	2.21571	2.18727	1.61945	1.86153	0.935912	1.69359	1.5721	2.46013	1.53652	0.923615	0.0050487	1	976	0.0716965
Adam17	3.14871	2.36849	2.87044	2.61905	2.07278	1.91892	1.81808	1.70969	2.0061	1.90868	2.6159	1.87229	0.743602	0.00504967	1	977	0.0716965
Gns	4.98451	5.60297	5.37489	5.25207	5.07661	4.88023	4.77914	4.84226	4.76051	4.87849	5.25821	4.82813	0.430085	0.00505181	1	978	0.0716965
Dtx3l	2.75326	2.20093	2.13213	2.51359	1.46186	1.52184	1.27489	1.28456	1.42721	1.26786	2.21236	1.35527	0.857083	0.00506694	1	979	0.07177
Gpr176	1.01057	-0.498806	-1.17703	-0.277123	-0.178984	-1.79939	-1.70169	-1.161	-1.74202	-2.0009	-0.224274	-1.681	1.45672	0.00506734	1	980	0.07177
Epb4.1l2	3.22465	2.59111	3.00429	3.03364	2.13135	2.28973	1.97238	1.70542	2.02088	1.65839	2.79701	1.92936	0.86765	0.00507918	1	981	0.0718645
Def6	1.14271	0.31141	0.550723	1.15458	-0.205269	-0.57413	-1.89148	-0.798238	-0.516764	-0.413075	0.590832	-0.838737	1.42957	0.00508785	1	982	0.0719139
Id4	1.01999	1.90989	2.46983	2.29293	1.82793	2.60931	3.17649	2.71718	3.21417	3.31785	1.90411	3.007	-1.10289	0.00510657	1	983	0.072105
Prdm1	0.798324	-0.318734	-0.292412	0.261398	-0.768297	-0.981881	-0.784652	-1.66542	-1.9949	-1.62818	-0.0639441	-1.41101	1.34706	0.00511675	1	984	0.0721235
Gpr153	2.00986	0.668428	1.43272	1.20348	0.90134	-0.0106633	0.157419	-1.10924	-0.336624	0.565431	1.24317	-0.146736	1.3899	0.00511827	1	985	0.0721235
Svep1	2.93218	2.46014	2.98462	2.81704	2.29899	1.73395	2.38804	1.37799	1.94756	1.97301	2.69859	1.88411	0.814482	0.00512487	1	986	0.0721433
Irf7	2.91584	2.76058	3.18353	3.08413	2.25902	1.90694	2.22493	0.830426	1.80444	1.94129	2.84062	1.7416	1.09902	0.00514661	1	987	0.0723073
Ccdc41	1.98037	1.01879	0.962053	1.42455	1.41217	0.477201	0.28539	0.656158	0.397069	0.915789	1.35959	0.546321	0.813266	0.00514695	1	988	0.0723073
0610005C13Rik	3.28062	4.48552	4.89144	4.4297	4.57548	5.55655	5.43019	5.65375	5.31207	5.18446	4.33255	5.42741	-1.09485	0.00515795	1	989	0.0723887
Nav1	1.66783	0.909097	0.409842	0.75499	0.0859685	-0.212511	-0.0444283	-0.555013	-0.289445	-0.414024	0.765546	-0.303084	1.06863	0.00517042	1	990	0.0724215
Nans	2.60765	1.99874	1.86484	2.05914	1.61722	1.3986	1.55074	0.599584	1.12476	1.08161	2.02952	1.15106	0.87846	0.00517072	1	991	0.0724215
Aldh1l1	4.85623	5.65805	5.78328	5.06624	5.06624	6.16421	6.03149	6.6352	5.88895	5.98953	5.28601	6.14188	-0.855868	0.00517653	1	992	0.0724297
5730409E04Rik	1.28972	0.846313	1.02928	1.07918	0.456154	0.671266	0.0908941	-0.42656	0.144595	-0.166927	0.940129	0.0626537	0.877475	0.00518438	1	993	0.0724509
Spcs3	3.6774	3.26571	3.6718	3.69384	3.4228	2.94495	3.31075	3.2097	3.16243	2.93354	3.54631	3.11228	0.434034	0.00518849	1	994	0.0724509
Ltbr	4.11362	4.00483	3.89568	3.68921	3.37341	3.07807	3.09515	3.57833	3.0822	3.15297	3.81535	3.19734	0.618006	0.00519929	1	995	0.0725287
Grb10	3.00658	2.50418	2.9432	2.61615	2.43288	2.24878	2.43254	1.97373	2.10812	2.02158	2.7006	2.15695	0.543647	0.00520822	1	996	0.0725804
Stom	2.01511	1.92976	1.92437	1.86996	1.66713	1.35355	1.24771	-0.0543563	0.970346	1.00365	1.88127	0.904179	0.977088	0.00522396	1	997	0.0727267
2610306M01Rik	0.411643	-0.0452706	0.691543	0.868292	0.023014	1.65415	1.33681	1.49417	0.711521	1.31771	0.389844	1.30287	-0.913029	0.00524599	1	998	0.0729359
Irf2	2.55433	2.23877	1.79117	1.78859	1.47056	1.29434	1.14692	1.28323	1.19301	1.26275	1.96868	1.23605	0.732632	0.00525036	1	999	0.0729359
Chmp2b	3.47931	3.18205	3.57095	3.32889	2.78943	2.83965	2.68277	2.82354	2.63399	2.61369	3.27013	2.71873	0.551399	0.00525475	1	1000	0.0729359
Cdh3	3.01417	2.51361	1.3609	1.76982	0.487682	0.0286116	0.421759	0.0555566	-0.204083	0.232734	1.82924	0.106916	1.72232	0.00526061	1	1001	0.0729432
Gda	2.11419	1.18977	1.6795	1.74077	0.578456	0.382236	0.401925	0.45077	0.651114	-0.00419423	1.46054	0.37637	1.08417	0.00526848	1	1002	0.0729432
Lacc1	2.20733	1.33539	0.541683	0.828615	0.35531	0.141721	-0.398016	-0.541818	-0.492789	-0.18265	1.05366	-0.29471	1.34838	0.00527397	1	1003	0.0729432
Gpr124	2.63159	1.96255	2.2533	2.06876	1.70232	1.31684	1.18236	1.0677	1.33468	1.84335	2.1237	1.34899	0.774717	0.00527997	1	1004	0.0729432
Jph2	-0.24268	-1.17368	-1.11482	-2.26003	-1.91266	-3.47482	-2.79217	-2.35036	-3.44495	-2.57619	-1.34077	-2.9277	1.58692	0.00528155	1	1005	0.0729432
Akna	2.53909	1.06307	0.963378	1.59151	0.323993	0.025525	0.123216	-0.810017	-0.161034	-0.398383	1.29621	-0.244139	1.54035	0.00529995	1	1006	0.0731246
Tnfaip3	2.30718	1.5179	1.49984	1.24427	0.978152	0.462419	0.466966	-0.92785	0.689755	-0.103491	1.50947	0.11756	1.39191	0.005321	1	1007	0.0733421
Themis	-0.916211	-1.11009	-0.913839	0.1254	-1.38972	-2.41067	-1.72801	-3.0942	-1.93826	-3.83457	-0.840892	-2.60114	1.76025	0.00533415	1	1008	0.0734504
Arf6	3.69524	3.7806	3.98979	3.99327	3.74697	3.41354	3.72582	3.35523	3.04676	3.18652	3.84117	3.34557	0.4956	0.00535196	1	1009	0.0736226
Hnrnpab	4.77559	4.46615	4.58083	4.45634	4.21821	4.24902	3.80572	4.20511	3.84821	3.9552	4.49942	4.01265	0.486771	0.00535979	1	1010	0.0736574
Mical1	2.05127	0.514137	0.698423	1.29021	-0.0405073	-0.344071	-0.241291	-0.663097	-0.525544	-1.25339	0.902708	-0.60548	1.50819	0.00538052	1	1011	0.073869
1300002K09Rik	2.28962	1.8442	2.43188	1.39099	1.22852	0.736276	1.00389	0.262193	0.066661	1.14525	1.83704	0.642855	1.19419	0.00538973	1	1012	0.0739224
Tbp	2.3137	2.04944	2.03418	2.3651	1.80222	1.33382	0.753442	1.68003	1.54319	1.57288	2.11293	1.37667	0.736254	0.00539617	1	1013	0.0739377
Gpank1	1.98691	1.90808	2.12963	1.69045	1.80059	1.09466	1.55249	1.70909	0.991564	1.0309	1.90313	1.27574	0.627389	0.00541484	1	1014	0.0740554
Wbp5	4.28924	4.70781	4.88663	4.35288	4.14771	4.10557	3.6099	2.85375	3.54403	3.66479	4.47685	3.55561	0.921244	0.00541611	1	1015	0.0740554
Lpcat1	2.10309	0.846481	1.24626	1.41211	1.27733	0.76829	-0.356408	0.184293	0.0183066	0.706959	1.37705	0.264288	1.11277	0.00543723	1	1016	0.0740554
Myo9b	3.51526	2.8318	2.44445	2.44618	1.7565	1.68238	1.58939	1.50645	1.34873	1.24003	2.59884	1.4734	1.12544	0.00543795	1	1017	0.0740554
Rtfdc1	3.39156	3.51962	3.43863	3.43317	2.90028	3.01045	2.72481	2.9848	2.60571	2.80893	3.33665	2.82694	0.509709	0.00543871	1	1018	0.0740554
Scfd2	1.61116	1.24729	1.05595	1.12317	1.02295	0.869966	0.704226	0.900266	0.5266	0.494846	1.2121	0.699181	0.512922	0.00544619	1	1019	0.0740554
A530032D15Rik	1.10676	-0.295696	0.556601	1.65181	-2.03477	-2.18123	-1.49858	-2.86478	-2.70883	-3.60514	0.196942	-2.57171	2.76866	0.00544811	1	1020	0.0740554
4930563E22Rik	-1.09051	-1.25197	-1.77818	-1.92337	-1.40607	-2.13751	-2.45485	-2.49912	-2.34318	-3.56141	-1.49002	-2.59921	1.10919	0.00545134	1	1021	0.0740554
Abcg1	1.80664	2.00226	1.65161	1.87898	1.00015	1.52111	-0.288093	-0.0693247	0.283021	-0.146728	1.66793	0.259996	1.40793	0.00545278	1	1022	0.0740554
Mctp1	-0.126152	-2.22049	-0.396213	-0.590725	-1.05267	-1.93611	-2.83842	-2.61964	-3.4637	-2.13762	-0.877252	-2.5991	1.72185	0.00546053	1	1023	0.0740881
Kctd10	3.39712	2.84967	3.25891	3.29573	3.05694	2.71867	2.69046	2.11301	2.4022	2.84401	3.17167	2.55367	0.618007	0.00548177	1	1024	0.0743037
Cdk17	1.84781	1.60663	1.84595	1.8003	1.60453	0.421533	1.57367	0.561116	0.948384	1.15517	1.74104	0.931974	0.80907	0.00548861	1	1025	0.0743239
1810013L24Rik	2.95645	2.92177	2.90538	2.77567	2.74596	2.78392	2.14465	2.4338	2.41121	2.46211	2.86104	2.44714	0.413906	0.00551634	1	1026	0.0746265
Cldn7	3.54013	3.02552	3.37192	3.23943	2.92943	2.814	1.76739	1.62613	2.44521	2.58587	3.22129	2.24772	0.973568	0.00552686	1	1027	0.074672
Lcmt2	1.9002	2.07556	1.71616	1.39749	1.49082	1.2131	0.82537	1.42265	0.84778	1.09731	1.71604	1.08124	0.634802	0.00553047	1	1028	0.074672
Armcx1	1.12878	0.309386	0.591316	1.08422	0.892399	-0.497005	0.185651	0.220231	-0.10324	0.248632	0.801219	0.0108537	0.790366	0.00554121	1	1029	0.074743
Rps21	7.23866	7.49917	7.58797	7.33473	6.95512	6.84143	6.931	6.75363	6.26437	6.79977	7.32313	6.71804	0.605088	0.00555065	1	1030	0.074743
Brd2	4.1699	3.92058	3.97993	3.90543	3.94163	3.83663	3.45675	3.80289	3.50656	3.61383	3.98349	3.64333	0.340163	0.00555187	1	1031	0.074743
Ppap2c	3.5539	3.43198	3.75375	3.27124	3.16995	2.92195	2.18957	2.93885	2.50288	3.0372	3.43617	2.71809	0.718081	0.00556739	1	1032	0.0748019
Gpx6	1.92404	3.44442	3.25651	3.25106	2.59842	3.82833	4.54269	3.90087	4.02805	3.97866	2.89489	4.05572	-1.16083	0.00556999	1	1033	0.0748019
Trim59	0.446161	-0.648177	-0.589433	0.412229	-0.299786	-1.36379	-0.681138	-2.6323	-2.15442	-1.56531	-0.135801	-1.67939	1.54359	0.00557242	1	1034	0.0748019
Ppp1r14b	4.52057	3.66968	3.16834	3.60988	2.53634	2.01547	1.11317	2.37146	1.01839	2.5091	3.50096	1.80552	1.69545	0.00559168	1	1035	0.0749364
Helz2	2.31599	2.06037	1.7894	2.20106	1.32903	1.05352	0.810172	1.29864	1.35124	1.33588	1.93917	1.16989	0.769277	0.00559323	1	1036	0.0749364
Cd300ld	1.86493	0.208717	0.752886	1.22181	0.344113	-0.354902	0.00583111	-0.453478	-1.61946	-0.930812	0.878491	-0.670564	1.54906	0.00562667	1	1037	0.0753117
Zfp316	1.37917	0.604517	0.817771	0.336912	0.699436	0.172692	-0.0775342	-0.0702696	-0.320951	0.310666	0.767562	0.00292068	0.764641	0.00566033	1	1038	0.0756892
Gsdmd	2.06484	0.690399	1.48611	1.7966	0.453828	0.126788	-1.51249	-0.0713288	0.0846086	-0.297124	1.29836	-0.333909	1.63227	0.00566967	1	1039	0.0756925
Hap1	1.33001	0.934184	-0.0291051	-0.0159605	0.0645518	-0.480549	-0.48784	-1.16056	-2.00316	-1.02999	0.456737	-1.03242	1.48916	0.00567148	1	1040	0.0756925
Pan3	3.06775	3.17482	2.77016	2.96799	2.78593	2.67023	2.63406	2.73276	2.57356	2.58639	2.95333	2.6394	0.313929	0.00569033	1	1041	0.0757922
Stim2	1.78555	1.38706	1.67407	1.85583	1.37979	1.23332	1.13171	1.35047	0.817623	1.02514	1.61646	1.11165	0.504807	0.0056911	1	1042	0.0757922
Adtrp	1.81576	3.29431	2.73374	2.85738	2.61074	3.73069	4.21342	3.66014	3.45905	3.45199	2.66239	3.70306	-1.04067	0.00569571	1	1043	0.0757922
Sde2	1.69635	1.307	1.73771	1.37014	1.20839	0.619394	1.30205	0.907844	0.748916	0.780453	1.46391	0.871732	0.592183	0.00570079	1	1044	0.0757922
Cotl1	4.93816	5.34805	5.38377	4.67961	5.11574	4.52844	4.19615	3.76069	4.22749	4.75729	5.09307	4.29401	0.799056	0.00570645	1	1045	0.0757948
2016-09-02	4.59674	4.40894	4.40497	4.26308	3.80707	3.8716	3.94596	3.51054	3.33917	3.34767	4.29616	3.60299	0.693174	0.00573469	1	1046	0.076097
Itgal	1.64683	0.576338	1.17989	1.56084	0.242109	0.0951953	-0.807114	-1.17371	0.275412	-1.53516	1.0412	-0.629077	1.67028	0.00575791	1	1047	0.0762461
Zbtb49	0.512722	-0.0961889	0.303588	0.179944	-0.172295	-1.39676	-0.71411	-1.0803	-0.339398	-0.318173	0.145554	-0.76975	0.915304	0.0057611	1	1048	0.0762461
Plcg2	2.92137	2.29997	2.42011	2.68351	1.80552	2.11968	1.48041	1.04022	1.23364	1.33732	2.4261	1.44225	0.983841	0.00576241	1	1049	0.0762461
Itm2c	5.09024	4.7509	4.97762	5.01443	4.44247	4.67093	4.24169	3.90429	3.72829	3.95571	4.85513	4.10018	0.754951	0.00580328	1	1050	0.0767138
Cdc42ep4	2.90232	2.58749	2.39807	2.58532	2.24435	2.12644	1.18106	1.76462	2.02739	1.90082	2.54351	1.80007	0.743439	0.00581394	1	1051	0.0767817
Cwc27	2.18453	2.10236	1.75172	1.51343	1.18272	1.17375	0.718903	0.984983	0.887167	0.0977726	1.74695	0.772516	0.974434	0.00582396	1	1052	0.0768408
Zfyve21	2.50908	2.90017	3.26925	2.87427	2.90526	3.48711	3.86721	3.20884	3.65697	3.34561	2.89161	3.51315	-0.62154	0.00583165	1	1053	0.0768692
Ptpn22	3.57685	3.14329	2.88678	2.3472	3.08751	2.60174	1.52524	0.816272	0.0648966	1.39079	3.00833	1.27979	1.72854	0.00584352	1	1054	0.0769526
Setd5	3.13324	2.98119	2.65211	2.8192	2.32958	2.44311	2.01534	2.12045	2.2764	2.12882	2.78306	2.19682	0.586239	0.00586075	1	1055	0.0771063
Dact1	1.19202	1.34072	0.798581	0.551285	0.565139	0.625093	-0.0142227	-0.380358	0.0540149	-0.313375	0.889549	-0.00576955	0.895318	0.00588556	1	1056	0.0773173
Bend4	-0.28359	-1.5402	-1.48146	-1.31852	-1.22038	-2.10382	-3.74309	-1.86135	-3.36838	-2.67973	-1.16883	-2.75127	1.58244	0.0058977	1	1057	0.0773173
Pon3	1.70744	2.68349	2.26161	2.33402	2.26635	1.88541	0.480606	0.972391	1.27036	1.41844	2.25058	1.20544	1.04514	0.00589835	1	1058	0.0773173
Heatr5a	2.47038	1.71462	1.76303	1.79484	1.37765	1.36158	0.989786	1.15198	1.10147	0.91071	1.8241	1.1031	0.721	0.00589907	1	1059	0.0773173
Edf1	5.14502	5.82787	5.08737	5.27618	5.19644	4.93214	4.51964	4.88383	4.44987	4.69511	5.30658	4.69612	0.610461	0.00596176	1	1060	0.0779709
Col5a1	2.94857	1.34581	1.6155	1.19205	0.696012	0.191083	-0.367268	-0.262156	-0.0145812	0.574538	1.55959	0.0243229	1.53527	0.00596337	1	1061	0.0779709
Stam	2.52164	2.62055	2.42916	2.29195	2.17366	1.79272	2.29481	1.97592	1.85009	1.69074	2.40739	1.92086	0.486535	0.00596578	1	1062	0.0779709
Irf1	3.93707	3.10773	3.86269	3.96369	2.94136	2.92522	2.72873	1.98822	2.65252	1.91565	3.56251	2.44207	1.12044	0.00598117	1	1063	0.0780158
Cd40	1.79713	1.24613	1.25496	1.62429	0.729392	-1.0308	0.974052	0.208392	-1.3147	-0.869449	1.33038	-0.406501	1.73688	0.00598398	1	1064	0.0780158
A330033J07Rik	-1.13689	-0.271874	-0.272024	-0.902632	-1.33287	1.27554	0.373242	0.0659445	0.162983	0.0740258	-0.783258	0.390348	-1.17361	0.00598608	1	1065	0.0780158
Ddit4	3.26779	1.50832	2.09313	2.38006	1.87358	-0.529227	-1.43154	0.202274	0.445674	1.59119	2.22457	0.0556742	2.1689	0.00599335	1	1066	0.0780373
Rgs14	0.354125	-0.00324683	0.112086	0.481475	-1.74232	-1.04079	-1.94309	-1.98737	-2.15334	-2.04966	-0.159576	-1.83485	1.67528	0.00600773	1	1067	0.0781512
Entpd2	2.23673	2.2944	1.61617	1.3266	1.09138	0.256854	0.939505	0.573316	-0.533777	0.771548	1.71306	0.401489	1.31157	0.00601632	1	1068	0.0781897
Mapk4	3.25769	3.19506	2.75704	2.65422	2.34182	2.32512	2.18286	2.28729	1.95185	1.92429	2.84117	2.13428	0.706883	0.00603552	1	1069	0.0783658
Mapre1	2.67937	2.69194	2.61096	2.71242	2.56077	2.53641	2.18093	2.42524	1.94469	2.06792	2.65109	2.23104	0.420053	0.00606185	1	1070	0.0786244
Cebpa	3.28257	3.54813	2.98202	3.34464	3.05006	3.03605	2.58625	2.79574	2.52105	2.74503	3.24148	2.73682	0.504661	0.00606677	1	1071	0.0786244
Tbc1d2b	2.74767	2.5676	2.29502	2.52596	2.1467	2.26702	1.93082	1.57408	1.88203	1.72608	2.45659	1.87601	0.580584	0.00607931	1	1072	0.0786544
1110032F04Rik	-1.36672	-2.46107	-1.72425	-2.35486	-3.20013	-0.761644	-0.494026	-1.63783	-0.289238	0.206768	-2.22141	-0.595193	-1.62621	0.00608041	1	1073	0.0786544
Slc39a1	4.83372	4.63675	4.82025	4.41811	3.94348	3.80824	4.06462	4.00222	3.56174	3.73286	4.53046	3.83394	0.696525	0.00609146	1	1074	0.0786612
Gch1	0.180593	-0.980862	-0.244048	-0.211692	-0.604457	-1.8664	-2.18375	-1.38002	-2.39399	-0.705347	-0.372093	-1.7059	1.33381	0.00609228	1	1075	0.0786612
Eif1a	2.81987	3.18037	2.89119	3.32471	2.9915	2.24236	2.92502	2.3889	2.40282	2.04085	3.04153	2.39999	0.641538	0.00609751	1	1076
Fes	2.66476	1.52272	1.87252	2.0009	0.503542	0.835124	-0.18266	0.0361024	-0.305448	0.518132	1.71289	0.18025	1.53264	0.00610325	1	1077
Zfp963	-0.295411	-0.282837	0.0389418	-0.591669	-0.436945	1.00155	0.906598	0.192472	0.281312	0.0801392	-0.313584	0.492414	-0.805998	0.00611576	1	1078
Pde4b	1.94525	2.49632	1.80336	1.88245	1.826	1.69426	1.50087	1.25321	0.986287	1.26631	1.99067	1.34019	0.650487	0.00611945	1	1079
Dna2	0.740012	0.925779	0.860542	0.898719	0.622809	0.537743	-0.19464	0.498057	-0.345995	0.113834	0.809572	0.1218	0.687772	0.00619048	1	1080
Rbm15b	2.8383	2.16137	2.06257	2.0095	1.73424	1.32474	1.59235	1.50909	1.14764	1.53309	2.16119	1.42138	0.739812	0.00619612	1	1081
9130401M01Rik	2.64899	1.90257	2.52692	1.85677	1.48543	1.08742	-0.0372778	1.18149	1.0004	1.24848	2.08414	0.896104	1.18803	0.00620387	1	1082
Sytl2	4.43266	3.67425	3.63314	3.49335	2.4092	2.518	2.62852	1.84133	1.86187	2.10564	3.52852	2.19107	1.33745	0.00620826	1	1083
Sfxn2	2.06611	2.70113	2.94609	2.7078	2.70861	3.33495	3.17631	3.05805	3.16246	3.23968	2.62595	3.19429	-0.568344	0.00621188	1	1084
Ppp1r9b	3.34703	2.62341	3.01794	2.76645	2.41867	2.50924	2.00549	1.87934	1.84414	2.21087	2.8347	2.08982	0.744883	0.00624636	1	1085
Colec12	4.20423	3.74399	3.89019	3.87256	3.01241	2.53087	3.51838	2.34483	2.37525	2.54307	3.74468	2.66248	1.0822	0.00624667	1	1086
Creld2	3.14166	2.90714	3.9931	4.03042	3.1333	2.60656	2.80379	2.38869	2.35908	2.4342	3.44112	2.51846	0.922661	0.00625587	1	1087
Synj2	1.05063	0.0554178	-0.437354	-0.362713	-0.808804	-1.09338	-1.14725	-2.23631	-1.79084	-1.32639	-0.100565	-1.51884	1.41827	0.00626111	1	1088
Gpsm3	2.07407	0.539154	1.27597	2.03768	1.04801	-0.176459	0.506196	-0.123033	0.617872	-0.185328	1.39498	0.127849	1.26713	0.00626699	1	1089
Map4k3	3.32506	3.04759	3.08337	3.04029	2.6605	2.62837	2.7053	2.63572	2.63683	2.50981	3.03136	2.62321	0.408158	0.0062713	1	1090
Adam12	1.28738	0.245508	0.304242	0.568937	-0.356064	-1.377	-0.372419	-1.25319	-1.20416	-0.277347	0.41	-0.896822	1.30682	0.00627677	1	1091
Oser1	2.291	3.05846	2.36232	2.16467	1.77395	1.58796	1.49301	1.52891	0.934834	1.62348	2.33008	1.43364	0.896441	0.00627769	1	1092
Adamtsl1	1.17963	0.699996	0.0888879	0.713089	-0.386998	-0.948505	-0.403353	-0.882023	-0.57798	-0.372412	0.45892	-0.636855	1.09577	0.00627987	1	1093
2310042D19Rik	-1.06992	-0.0573511	-0.998607	-1.49171	-1.79642	0.729531	-0.0903114	-0.134577	0.0686708	0.125056	-1.0828	0.139674	-1.22248	0.00629026	1	1094
Erh	3.61462	2.80978	3.44472	3.21145	2.56548	2.75021	2.05436	2.22422	2.10714	2.26972	3.12921	2.28113	0.848078	0.00629176	1	1095
Zbtb10	1.1	1.55248	1.36255	1.48312	1.53223	0.57383	0.99345	0.738292	1.18374	1.0244	1.40607	0.902742	0.503332	0.00630458	1	1096
E2f3	0.694212	-0.153488	0.0162824	-0.51123	-0.4596	-1.77599	-1.50837	-0.415139	-1.49623	-1.11244	-0.0827648	-1.26164	1.17887	0.00630758	1	1097
Zbtb44	2.40812	2.39975	2.89258	2.49335	2.46685	3.15303	3.31712	2.79024	2.99977	2.85037	2.53213	3.0221	-0.489975	0.00631109	1	1098
Hsd17b2	-0.098297	-0.385283	-0.648467	-1.27908	-1.53939	0.63607	0.581756	2.33104	0.371503	0.475199	-0.790103	0.879114	-1.66922	0.00631797	1	1099
Mtmr9	2.72323	3.36975	2.77096	2.8355	2.56097	2.14861	2.48334	2.11714	2.41357	2.25719	2.85208	2.28397	0.56811	0.00632152	1	1100
Mex3d	1.02962	0.888484	0.172795	0.542179	0.536441	-2.11253	-2.42988	-1.62614	-0.180695	-0.0128756	0.633904	-1.27242	1.90633	0.00632374	1	1101
Cxxc1	2.70805	2.81101	2.69222	2.50218	2.25028	2.06986	2.26709	2.32044	1.98284	1.7928	2.59275	2.08661	0.506143	0.00633309	1	1102
Klhl13	0.66154	1.37456	1.66937	1.01127	1.29845	-0.0959468	0.171668	-1.19452	0.624391	0.123997	1.20304	-0.0740826	1.27712	0.00636067	1	1103
Kctd5	1.51311	1.19637	1.20621	0.965544	1.54477	1.01127	0.800844	0.875222	0.641222	0.471885	1.2852	0.760089	0.52511	0.0063659	1	1104
Mmp15	0.593507	0.242389	-0.480223	-0.58727	-1.04922	-2.51762	-0.834959	-2.20115	-1.87529	-1.48209	-0.256163	-1.78222	1.52606	0.00637488	1	1105
Gucy1a2	1.41298	1.09851	1.87365	1.98325	1.659	0.475998	1.34086	0.404903	0.906183	0.609046	1.60548	0.747398	0.858078	0.00639757	1	1106
Dnase1l1	2.02121	2.35951	2.34339	2.32158	1.20374	0.941835	1.06216	0.962964	1.22929	1.53961	2.04988	1.14717	0.902712	0.00640163	1	1107
Arap1	3.54889	2.70876	3.0885	2.88324	2.24037	2.02997	2.29777	2.016	1.79531	2.11701	2.89395	2.05121	0.842741	0.00640615	1	1108
Osbpl11	2.22698	2.42951	2.42709	2.36238	2.21991	2.18237	1.89102	2.20129	1.8621	1.95439	2.33317	2.01823	0.314939	0.00640791	1	1109
Nlrp1a	0.67964	-0.0667779	0.302302	-0.475144	-1.04031	-1.36736	-1.00663	-1.1249	-1.51644	-1.30583	-0.120059	-1.26423	1.14417	0.00640882	1	1110
Rps6ka6	0.964783	1.57826	0.900042	1.23466	0.704261	-0.359747	0.960341	0.0347228	-0.472303	-0.309722	1.0764	-0.0293418	1.10574	0.00641099	1	1111
Rsc1a1	1.2165	2.32787	1.97827	2.53307	1.4427	2.65211	3.39821	2.57135	3.31534	3.11119	1.89968	3.00964	-1.10996	0.00641521	1	1112
Mapkapk2	5.00978	4.5788	4.67451	4.49078	4.24093	4.26717	3.94982	4.10429	3.78866	4.13831	4.59896	4.04965	0.54931	0.00642013	1	1113
Lyl1	1.32514	0.891318	0.628139	1.14437	-0.0701439	-0.216612	-1.53396	-1.57822	-0.159244	-0.181087	0.783765	-0.733825	1.51759	0.00643029	1	1114
Flot2	3.12047	3.37891	3.41266	3.15814	2.41162	2.46828	2.36243	2.35667	2.28152	2.57796	3.09636	2.40937	0.686987	0.0064429	1	1115
Slc37a2	0.527611	0.208105	-0.192531	-0.0157359	-0.820428	-0.744601	-2.8703	-1.32852	-1.27212	-1.8059	-0.0585958	-1.60429	1.54569	0.00648081	1	1116
Rnf149	3.56365	3.83507	3.90158	3.27871	3.4257	3.30231	2.96188	3.23395	2.94718	3.00965	3.60094	3.09099	0.509946	0.00648591	1	1117
Mex3c	2.57511	2.34535	2.48513	2.5066	2.59824	2.28084	1.14247	1.49874	1.87081	1.99938	2.50209	1.75845	0.74364	0.00648877	1	1118
Arid5a	0.907544	-0.179946	-0.857445	-0.48801	-0.940991	-2.8955	-3.21356	-2.25651	-1.29759	-1.31875	-0.31177	-2.19638	1.88461	0.00650067	1	1119
Donson	1.73804	1.01809	0.240339	0.931653	0.205017	-0.604413	-0.336796	-0.587513	-0.225116	0.141603	0.826628	-0.322447	1.14907	0.00650394	1	1120
Marcks	4.25223	3.48792	3.84234	3.81652	3.72028	2.46911	3.50135	1.73827	2.87607	2.81211	3.82386	2.67938	1.14447	0.0065204	1	1121
Ptpn2	2.51724	2.34105	2.44297	1.85107	1.82248	1.24957	1.80557	1.71547	1.40551	1.04165	2.19496	1.44355	0.751407	0.00652891	1	1122
Smad5	3.01731	3.05484	3.03454	3.13837	2.94841	2.60225	2.90501	2.71113	2.93083	2.79854	3.03869	2.78955	0.24914	0.00653907	1	1123
Ocrl	1.75298	1.62949	1.25939	1.3613	1.00907	1.10652	0.882283	0.725549	0.821784	0.775725	1.40245	0.862373	0.540074	0.00654661	1	1124
Slc13a2	2.71566	2.91411	2.35453	2.50574	2.33115	3.41499	2.75186	3.13162	3.15632	3.16886	2.56424	3.12473	-0.560494	0.00655719	1	1125
Zfp456	0.0477338	0.0237805	0.114234	-0.339495	-0.563284	-1.86176	-1.1791	-1.96033	-1.38935	-0.285662	-0.143406	-1.33524	1.19183	0.00657543	1	1126
Serpine1	3.01366	0.62234	0.89521	1.57654	0.91889	-1.4152	-0.732548	-1.36178	0.379133	-0.0317559	1.40533	-0.63243	2.03776	0.00657979	1	1127
Rpl10a	6.20823	6.33628	6.63193	6.26874	6.10622	6.10079	5.92481	5.93712	5.62529	5.794	6.31028	5.8764	0.433876	0.00658812	1	1128
Npr2	1.11071	1.47581	1.39704	1.3514	1.5627	1.88572	2.30534	1.57141	1.75806	2.03336	1.37953	1.91078	-0.531245	0.00658897	1	1129
Prkcg	-1.44406	-0.953442	-2.21663	-1.62484	-1.95555	-2.83898	-2.15632	-2.93756	-2.36658	-3.26289	-1.6389	-2.71247	1.07356	0.00659782	1	1130
Trim47	3.66357	3.06953	2.51991	2.74764	1.94988	1.57102	1.3351	2.10277	0.763318	1.64461	2.79011	1.48336	1.30675	0.0066027	1	1131
Fstl1	4.46215	3.62057	3.80585	3.71167	3.12309	2.12735	3.48378	2.22142	2.56499	2.45068	3.74467	2.56965	1.17502	0.00662195	1	1132
Ercc6l2	3.0079	2.14957	2.02983	2.17272	1.98652	1.61889	1.2362	1.58433	1.68296	1.52819	2.26931	1.53011	0.739195	0.00663714	1	1133
Cd38	1.66692	1.31384	1.13812	2.01996	1.00104	0.713705	0.865848	0.82158	0.186108	0.174317	1.42798	0.552311	0.875665	0.00663776	1	1134
8430410A17Rik	2.53459	2.05121	2.06104	2.30037	1.53453	1.48759	1.17025	1.65205	1.39296	1.4422	2.09635	1.42901	0.667335	0.00664035	1	1135
Adamts2	2.22556	0.574712	0.627084	0.747594	0.219079	0.0301807	-0.292042	-0.861749	-0.736728	-0.806506	0.878805	-0.533369	1.41217	0.00665482	1	1136
Sh3gl1	2.99023	2.95501	2.37262	2.36603	1.88334	1.36209	1.05696	1.95541	1.92257	1.09724	2.51345	1.47885	1.03459	0.00665818	1	1137
Zfp120	1.13698	1.30714	1.28531	1.14102	0.663381	0.477294	0.838008	0.576793	0.634454	0.233986	1.10677	0.552107	0.554658	0.0066731	1	1138
Gnmt	-0.433235	1.27978	2.27963	0.764499	1.3887	3.1167	1.92489	3.54359	3.01232	3.14026	1.05587	2.94755	-1.89168	0.00668659	1	1139
Calu	4.50562	4.25181	4.61311	4.43256	4.17225	4.26439	4.03244	3.65793	3.7191	3.77295	4.39507	3.88936	0.505712	0.00670276	1	1140
Ucp2	4.1015	3.37354	2.60461	3.32859	2.30475	2.20622	2.07443	1.04008	1.98348	1.35782	3.1426	1.7324	1.41019	0.00671185	1	1141
Sowahc	2.1208	1.83382	2.11377	2.10536	2.0844	1.40395	1.94459	0.910241	1.44622	1.42299	2.05163	1.4256	0.626032	0.00671595	1	1142
Ddah2	3.27742	3.17486	2.67692	2.51985	2.07734	1.55235	-0.0567328	1.75634	1.65709	1.50696	2.74528	1.2832	1.46208	0.00671954	1	1143
Dkk3	3.03771	3.02604	2.88021	3.16249	2.38161	1.79702	2.56987	1.56867	2.24596	2.23909	2.89761	2.08412	0.813491	0.00673218	1	1144
Nrp2	2.96606	2.37258	2.4732	2.7208	2.16286	2.04429	1.94102	1.78964	2.01273	2.15412	2.5391	1.98836	0.550741	0.00674201	1	1145
5031439G07Rik	3.10195	2.63097	2.44019	2.4952	2.43379	2.12557	1.44914	2.01882	1.98212	2.21134	2.62042	1.9574	0.663022	0.0067703	1	1146
Sbno2	4.16693	2.92998	2.6668	2.63977	1.86664	1.78889	1.2152	1.59795	1.35859	1.29626	2.85403	1.45138	1.40265	0.00682136	1	1147
B3galt5	1.35698	1.97029	2.2811	1.70707	1.72207	2.27792	2.31813	2.58867	2.50522	2.32975	1.8075	2.40394	-0.596432	0.00682711	1	1148
Ptch2	0.669471	-0.939443	0.0453032	-0.51131	-0.87116	-3.24002	-2.55737	-1.22312	-1.30818	-2.07897	-0.321428	-2.08153	1.7601	0.00682745	1	1149
Rnf150	1.21054	0.490601	0.203164	0.14935	-0.511506	-0.394942	-0.712287	-1.40041	-0.752612	-1.33342	0.308431	-0.918734	1.22716	0.00682809	1	1150
Pkig	3.68003	3.70362	3.55389	3.3117	2.91534	2.75298	2.88223	2.85946	2.90774	3.00692	3.43292	2.88187	0.55105	0.00684186	1	1151
Tpgs2	1.49657	0.981071	0.939497	0.593507	0.0626882	0.271258	-0.64841	0.0456946	-0.392773	-0.650211	0.814668	-0.274888	1.08956	0.00684343	1	1152
Hist2h3c2	2.5491	1.29865	2.10585	2.72678	1.99253	1.48349	-0.641205	0.992602	-0.0440995	0.711662	2.13458	0.50049	1.63409	0.00687051	1	1153
Pds5a	3.22523	3.18727	3.38031	3.37887	2.85883	2.92146	2.88422	2.8286	2.84704	2.69769	3.2061	2.8358	0.370302	0.00688258	1	1154
Fam107a	2.09807	3.81109	3.58538	3.41891	2.6211	4.46422	4.28152	3.89736	4.57545	4.54189	3.10691	4.35209	-1.24518	0.00693257	1	1155
Mkl1	2.26019	1.39704	1.17103	1.28086	0.768993	0.39835	0.720401	0.388862	0.23963	0.488124	1.37562	0.447074	0.928548	0.00693284	1	1156
Col4a2	5.88287	4.5414	4.94718	4.42448	4.27608	3.65145	3.7656	3.61546	3.44313	4.06484	4.8144	3.7081	1.10631	0.00697685	1	1157
Fhl2	3.27607	3.76201	3.94629	3.54834	2.84891	2.52557	2.77212	2.42699	2.79634	2.97041	3.47632	2.69829	0.778038	0.00697842	1	1158
Anapc2	3.46639	3.16087	2.97044	2.99406	2.49456	2.61702	2.07728	2.40623	2.20264	2.46105	3.01726	2.35285	0.664419	0.00697918	1	1159
Ggta1	1.4764	0.966932	0.751104	1.35615	0.713353	0.0813533	0.764006	-0.924068	-0.124236	-0.140846	1.05279	-0.068758	1.12155	0.00698029	1	1160
Kin	1.69157	2.40458	1.93495	1.99622	1.40248	1.00447	1.2017	1.32093	1.47687	1.02113	1.88596	1.20502	0.680938	0.00700548	1	1161
Ngfr	0.453175	0.121798	0.180543	0.475936	-0.809916	-1.17878	-0.911161	-2.27735	-0.89902	-0.795331	0.084307	-1.21233	1.29664	0.00700587	1	1162
St8sia1	1.77299	2.77905	2.60333	2.34083	2.16197	3.11893	2.89385	3.82382	3.08742	3.03319	2.33163	3.19144	-0.859808	0.00704145	1	1163
4921530L18Rik	-2.33784	-0.62483	-1.88801	-0.933661	-2.3639	-0.92541	0.757245	-0.0239854	-0.131075	0.650682	-1.62965	0.0654915	-1.69514	0.00705061	1	1164
Snord111	11.0792	9.39013	9.64152	9.0813	11.3829	8.60413	6.96486	8.2991	8.56196	8.18022	10.115	8.12205	1.99295	0.00705894	1	1165
Mycn	0.0633649	-0.471543	-0.275296	-1.78037	-0.510173	-1.77212	-2.08946	-1.8707	-2.71476	-1.38867	-0.594804	-1.96714	1.37234	0.00706233	1	1166
Matn2	2.41588	2.6282	2.91895	3.22421	2.22936	1.8605	2.15613	0.481816	1.39519	1.51905	2.68332	1.48254	1.20078	0.00706945	1	1167
Anxa1	4.29018	3.33761	2.97134	3.57453	2.38442	1.8795	2.56215	-0.504481	0.973391	0.562504	3.31162	1.09461	2.217	0.00708491	1	1168
Exosc4	2.10914	2.18169	2.07897	2.20044	2.08308	2.37861	2.28366	2.64927	2.56984	2.25239	2.13066	2.42676	-0.296092	0.00708544	1	1169
Fads3	3.78288	3.91093	3.87403	3.33361	3.49923	4.4216	4.07289	4.61886	4.14275	4.02078	3.68014	4.25537	-0.575237	0.00713885	1	1170
Setdb1	2.11579	2.28422	2.35994	2.15949	1.84945	1.95329	1.80584	1.74106	1.76035	1.80314	2.15378	1.81274	0.341041	0.00717613	1	1171
Hyls1	0.904642	-0.774658	0.86905	-0.209021	0.186716	-1.07524	-1.39258	-0.758775	-0.795476	-1.91418	0.195346	-1.18725	1.3826	0.00717998	1	1172
Acad12	1.75702	2.47004	2.98446	2.33874	2.17154	3.03453	3.25421	3.25599	2.81179	3.33908	2.34436	3.13912	-0.794761	0.00718217	1	1173
Gltscr2	4.41571	4.518	4.29329	3.98461	3.69875	3.62267	3.59751	3.5241	3.09508	3.73381	4.18207	3.51463	0.667437	0.00718628	1	1174
Cd8a	0.19357	-0.415293	-1.01528	-0.171646	-0.388911	-1.46771	-2.3567	-1.92886	-0.765263	-1.29193	-0.359513	-1.56209	1.20258	0.00719787	1	1175
Il34	4.15787	2.21523	1.84572	2.28328	1.58556	-2.14605	-0.463304	1.41852	-0.351551	0.391625	2.41753	-0.230153	2.64769	0.0072086	1	1176
Klf15	2.23098	3.69246	3.53946	2.64157	3.11566	4.05846	3.82518	4.55443	4.01113	4.11482	3.04403	4.1128	-1.06878	0.00721544	1	1177
Slc25a24	2.68567	1.1319	1.03864	1.68104	1.09326	0.416278	-2.48603	-0.764758	-0.111313	-0.069025	1.5261	-0.602969	2.12907	0.00722291	1	1178
Jun	4.16614	3.07892	2.68568	3.12156	3.27629	2.50532	1.41037	1.36611	2.17413	2.52988	3.26572	1.99716	1.26855	0.00724557	1	1179
Eno2	0.882753	0.508297	0.245118	-0.0635645	-0.530331	-0.207315	-1.10962	-2.15389	-1.51252	-2.63122	0.208455	-1.52291	1.73137	0.00725292	1	1180
Egflam	1.56511	1.14348	1.33401	1.65686	1.34028	0.778772	1.17192	0.701895	0.981575	1.10489	1.40795	0.947811	0.460139	0.00726422	1	1181
Slc35a3	2.98004	3.1017	3.28917	3.17384	3.11109	3.67033	3.68122	4.30027	3.53254	3.39156	3.13117	3.71519	-0.584017	0.00726691	1	1182
Gnai2	5.99742	5.16959	5.36109	5.22719	4.42181	4.26216	4.55167	4.36503	4.20479	4.1035	5.23542	4.29743	0.937991	0.00727677	1	1183
Rlf	1.96635	2.07872	1.92919	1.82405	1.75764	1.49126	1.73952	1.64768	1.39663	1.12394	1.91119	1.4798	0.431385	0.0072872	1	1184
Pvrl2	3.74239	3.36537	3.20205	3.00939	2.80886	2.9709	1.57047	1.96696	2.32277	2.29121	3.22561	2.22446	1.00115	0.00729383	1	1185
Atox1	6.03511	6.37508	6.10002	5.62736	5.68255	5.53608	5.07435	5.26758	4.20113	5.04179	5.96402	5.02419	0.939838	0.00730033	1	1186
Akr1b8	2.29871	2.17043	1.96614	1.54965	0.933852	0.869848	0.967545	-0.591299	-1.65775	-0.554057	1.78376	-0.193142	1.9769	0.00730373	1	1187
Mfsd10	2.34896	1.3839	1.65677	1.4161	0.715217	0.761396	0.0290076	0.601421	0.321259	0.585414	1.50419	0.459699	1.04449	0.00730692	1	1188
Specc1	2.49165	1.93614	1.93076	2.04146	1.36658	1.56621	1.20249	0.820796	1.01213	1.26476	1.95332	1.17328	0.780045	0.0073259	1	1189
Nop58	2.7368	2.74938	2.51173	2.66294	1.95784	2.22641	1.90906	1.68583	1.78627	1.91798	2.52374	1.90511	0.618628	0.00732958	1	1190
Dpysl3	3.59795	2.62901	1.36584	2.2439	0.757663	-2.3666	0.256202	0.212146	-0.95404	0.471572	2.11887	-0.476144	2.59502	0.00734109	1	1191
B3gnt9	1.73593	1.50025	1.2868	1.47154	-0.0446738	-0.0227303	0.396883	-0.384326	0.0346524	-0.826934	1.18997	-0.160491	1.35046	0.00734278	1	1192
Bhlhe40	4.52602	4.73986	4.3548	4.66603	4.24829	4.18428	4.03043	4.14229	4.27336	4.11276	4.507	4.14862	0.358375	0.00734579	1	1193
Kctd15	2.54102	2.4973	1.28303	1.23738	0.944641	0.798175	-0.393639	0.562093	0.203464	0.307149	1.70067	0.295448	1.40522	0.00735486	1	1194
Ttc36	5.60964	6.42957	6.50652	5.87138	6.06195	6.85215	6.62878	7.68855	6.77641	6.9899	6.09581	6.98716	-0.891348	0.00735791	1	1195
Erf	2.51671	2.78041	1.83916	2.03167	2.23572	0.866861	1.54952	1.68082	1.206	1.81492	2.28073	1.42362	0.857111	0.00736013	1	1196
Map3k7cl	1.89621	2.2169	2.53868	1.78254	1.38472	2.43989	2.84691	2.69222	2.74628	3.16485	1.96381	2.77803	-0.814217	0.0073677	1	1197
Nceh1	3.96145	4.89347	5.12979	4.65244	4.66465	5.34401	5.42501	5.12593	5.72853	5.77329	4.66036	5.47935	-0.818992	0.00739055	1	1198
Gc	4.66995	5.79572	5.85035	5.6985	5.45967	4.20031	4.79655	1.58236	3.22373	3.2205	5.49484	3.40469	2.09015	0.00741105	1	1199
Styx	1.26706	1.37521	0.919378	0.962542	0.60576	0.577131	0.631756	0.561018	0.354396	0.387693	1.02599	0.502399	0.523589	0.00741146	1	1200
Cmtm7	2.62655	2.53346	2.14475	1.86234	1.29733	1.67238	0.915506	0.14325	0.144268	0.92543	2.09289	0.760168	1.33272	0.0074575	1	1201
Loxl2	3.18437	1.85833	2.16833	1.95571	1.28527	0.844056	1.13079	0.604128	1.09887	1.00511	2.0904	0.936591	1.15381	0.00749279	1	1202
Entpd1	2.32741	1.27104	2.07199	2.00528	1.58033	1.41793	1.19369	0.471354	0.960719	0.787566	1.85121	0.966251	0.884961	0.00749351	1	1203
Mgat3	2.84914	3.41015	3.82253	3.2372	3.06085	3.75556	4.00313	4.25046	3.87694	3.81648	3.27597	3.94051	-0.66454	0.00749509	1	1204
Pole	-0.359461	-1.64645	-0.277363	-0.107281	-1.53752	-2.26895	-2.00133	-1.49306	-2.33711	-2.52293	-0.785614	-2.12468	1.33906	0.00750641	1	1205
Shisa4	2.50887	1.53739	1.2742	1.3598	1.07842	-1.57055	0.112113	-0.93216	0.223781	0.912435	1.55173	-0.250876	1.80261	0.00756037	1	1206
Sh3kbp1	1.92155	1.5888	1.62865	1.46662	0.606802	0.421695	0.717342	-1.16408	0.140713	0.160959	1.44249	0.0553259	1.38716	0.00756501	1	1207
Cenpc1	1.36403	1.30653	1.20381	0.848838	1.41073	0.088413	1.18611	0.279341	0.478361	0.24947	1.22679	0.456338	0.77045	0.00756982	1	1208
Pck2	1.91921	1.70939	1.56168	1.85999	1.51464	0.524284	0.0914629	0.840749	1.12914	1.4874	1.71298	0.814609	0.898372	0.00758661	1	1209
Atic	2.9048	2.87734	2.90046	2.75527	2.36568	1.74277	2.6023	2.20809	1.5245	1.94505	2.76071	2.00454	0.756167	0.0075913	1	1210
Hnrnph1	4.44437	4.4887	4.39846	4.52877	4.13545	4.22839	4.20895	3.91109	3.86334	3.91894	4.39915	4.02614	0.373009	0.00761095	1	1211
1700016C15Rik	3.52756	3.39256	2.97738	3.01815	2.20604	1.77006	1.45272	2.78696	0.979433	1.08312	3.02434	1.61446	1.40988	0.00761367	1	1212
Lmcd1	1.56384	1.95492	1.83858	2.11176	1.76605	1.65434	1.52965	1.07034	1.27359	1.23044	1.84703	1.35167	0.495356	0.00762791	1	1213
Osgep	1.97188	2.06598	1.94964	1.68676	1.60702	1.7654	0.640704	0.798075	1.18534	1.1191	1.85626	1.10173	0.75453	0.00763759	1	1214
Akr1d1	1.14923	1.46993	0.666175	0.0355676	1.4313	2.02733	1.7589	2.9936	1.96368	2.10299	0.950439	2.1693	-1.21886	0.00763762	1	1215
Nkiras2	1.87313	2.43728	2.04285	2.06432	2.3841	0.613145	1.46572	1.45316	1.60911	1.7128	2.16034	1.37079	0.789549	0.00763891	1	1216
Rras2	2.72901	2.72778	3.01918	2.4339	2.74359	2.3814	2.56929	2.04744	1.98707	2.13258	2.73069	2.22355	0.507138	0.00765305	1	1217
Nfxl1	1.68999	1.25862	1.39136	1.45675	0.97206	1.03204	0.852199	0.884551	0.352442	0.330604	1.35376	0.690368	0.663387	0.00766833	1	1218
Ckap5	2.39676	2.35934	2.4865	2.44137	2.0902	1.95075	2.27386	1.92765	2.0011	1.93924	2.35483	2.01852	0.336316	0.00770195	1	1219
Ccdc50	3.51526	3.36615	3.42854	3.46089	3.24323	3.07503	3.32887	3.0726	3.10606	2.84401	3.40282	3.08531	0.3175	0.00772384	1	1220
Cntn1	-1.09763	-0.462799	-0.503409	-0.134056	-1.67117	-2.34871	-1.25088	-2.44692	-1.76644	-2.35723	-0.773813	-2.03404	1.26022	0.00772497	1	1221
Dap	4.27319	3.81256	4.03	4.20674	3.51759	3.72957	2.35333	2.77721	2.96751	3.26172	3.96802	3.01787	0.950147	0.00773313	1	1222
Dennd1b	2.17898	1.99583	2.13369	2.39331	1.84175	1.69914	1.85185	1.85302	1.60677	1.50284	2.10871	1.70272	0.405989	0.00773348	1	1223
Slc39a14	2.61905	2.91446	2.2892	2.49135	1.93033	1.92806	1.82481	1.96262	1.62939	1.82041	2.44888	1.83306	0.615819	0.00775676	1	1224
Neurl1a	0.622527	-0.671446	-1.85269	-1.07878	-0.924057	-3.29404	-2.61139	-3.97752	-2.23658	-1.72912	-0.780889	-2.76973	1.98884	0.00778476	1	1225
Lxn	2.01201	1.86705	1.85179	2.55822	1.82842	0.15143	1.24913	-0.309713	-0.639195	1.602	2.0235	0.410729	1.61277	0.00779916	1	1226
Gpatch2l	2.277	1.82009	1.73747	1.85229	2.09299	1.31306	0.995716	1.79945	1.29448	1.47411	1.95597	1.37536	0.580607	0.0078016	1	1227
Pdpn	3.42086	2.1115	1.80251	1.99907	0.764745	1.27036	0.0785415	-0.413184	0.283329	-0.153551	2.01974	0.213098	1.80664	0.00781974	1	1228
Polr3f	1.81215	1.63208	1.60594	1.69912	1.56139	1.43104	0.791764	1.45532	1.10507	1.24999	1.66213	1.20664	0.455498	0.00782742	1	1229
Mapk6	3.06342	2.34366	2.17382	2.73304	1.85444	1.90902	1.48125	1.71342	1.30928	1.6187	2.43368	1.60633	0.827343	0.00783834	1	1230
Vrk2	1.58161	2.00923	1.06797	1.50775	-0.144884	0.154713	-0.484613	-0.0433768	0.0055006	-0.591119	1.20433	-0.191779	1.39611	0.007854	1	1231
Rhoh	0.829021	-0.627888	-0.698426	0.425846	-0.589351	-1.41389	-1.05316	-1.8344	-3.26342	-3.57476	-0.13216	-2.22793	2.09577	0.00785936	1	1232
Nrep	2.30653	2.3749	2.95917	2.06592	2.02018	1.35804	2.17114	0.392922	0.929746	0.747069	2.34534	1.11978	1.22556	0.00787923	1	1233
Chka	3.49395	3.09841	3.25074	2.90084	2.63355	2.32872	1.73129	2.4456	2.57228	2.54833	3.0755	2.32524	0.750254	0.00788302	1	1234
Slc22a27	-1.90021	0.134734	-0.280457	-1.27364	0.828623	1.76015	1.19488	1.66158	1.23256	0.788761	-0.49819	1.32759	-1.82578	0.0078848	1	1235
Snapc1	1.24755	1.29071	1.37546	1.36375	0.89957	0.852638	0.798324	0.891559	0.52667	0.106804	1.23541	0.635199	0.60021	0.00788653	1	1236
Tnks	2.95858	2.83795	2.72391	2.72474	2.24802	2.2542	2.4198	2.22353	2.13293	1.9551	2.69864	2.19711	0.501529	0.00792455	1	1237
Asb6	2.14925	2.48375	1.86211	1.75345	1.65541	1.44621	1.22197	1.61067	0.918615	1.36334	1.9808	1.31216	0.668636	0.00795954	1	1238
Vegfa	3.95817	4.33039	4.40514	4.07271	3.91944	4.81323	4.7883	4.77301	4.29847	4.49432	4.13717	4.63347	-0.496294	0.0079739	1	1239
Amz1	0.671619	0.799676	-0.615515	0.338841	-0.0914023	-1.82283	-1.14018	-1.04694	-2.76546	-0.439385	0.220644	-1.44296	1.6636	0.00798605	1	1240
Neto2	-0.695199	-0.818686	-1.5673	-1.61295	-1.66467	-3.92662	-2.24396	-2.44023	-2.64686	-2.0286	-1.27176	-2.65725	1.38549	0.00798881	1	1241
Jund	4.3782	3.86538	3.21888	3.5725	3.52321	3.07296	1.66251	2.95166	2.36554	2.82896	3.71163	2.57633	1.13531	0.00800141	1	1242
Purb	2.97194	3.16177	3.14059	3.33548	3.19634	2.87836	2.9675	2.68876	3.01329	2.83494	3.16122	2.87657	0.284653	0.00800565	1	1243
Atp6v0d1	4.27845	4.62503	4.51819	4.53611	4.31828	4.13924	3.91747	4.36917	3.96872	4.06467	4.45521	4.09185	0.363359	0.00800675	1	1244
Slc5a6	1.1658	1.96505	1.89714	1.5021	1.45359	2.59267	2.71784	1.71422	2.68169	2.43615	1.59673	2.42851	-0.83178	0.00801528	1	1245
Ifit1	1.49173	2.14816	2.14801	2.28293	1.49315	1.29119	1.58682	0.842118	0.483488	0.587173	1.9128	0.958158	0.954638	0.00802023	1	1246
Gna13	3.55752	3.01847	3.42101	3.6264	3.34352	2.74389	2.95904	3.15386	2.75767	3.03226	3.39338	2.92934	0.464042	0.00803378	1	1247
Zc4h2	0.0116244	0.625111	0.139535	-0.0760385	-0.11396	-2.48282	-1.80017	-1.5814	-1.42545	0.0932762	0.117254	-1.43931	1.55657	0.00804231	1	1248
Actr3	4.81897	4.52042	4.83844	4.8208	4.29536	4.11209	4.5217	4.05444	4.10159	3.97007	4.6588	4.15198	0.506818	0.00805289	1	1249
Chpf	2.197	1.72558	1.55756	1.75652	1.01893	1.05303	1.10764	0.805598	0.897419	0.933988	1.65112	0.959535	0.691584	0.00810719	1	1250
Dtx4	3.32248	1.69956	2.20811	1.82326	1.55714	1.25088	1.04602	-0.150254	-0.128611	0.921307	2.12211	0.587868	1.53424	0.00813894	1	1251
Dnajb9	2.65726	3.1597	3.17663	3.41275	2.92071	2.68404	2.21985	2.47257	2.75684	2.26013	3.06541	2.47869	0.586723	0.00814344	1	1252
Unc119	1.85467	1.19845	1.87386	1.36355	0.459379	0.634835	-0.00443589	-0.370629	-2.21468	-0.78907	1.34998	-0.548797	1.89878	0.00815367	1	1253
Appl1	2.13491	1.82146	1.99321	2.25492	1.52717	1.46643	1.61857	1.47477	1.09638	1.38648	1.94634	1.40853	0.53781	0.00815981	1	1254
D630029K05Rik	1.32058	2.68213	2.87952	2.74629	2.89147	3.46489	3.56537	4.63003	3.71425	3.56333	2.50399	3.78757	-1.28358	0.00816441	1	1255
Efcab2	0.49334	-0.115579	-0.000251051	-0.746337	0.630778	0.962357	1.11449	0.970692	0.688521	0.967294	0.0523902	0.940671	-0.888281	0.00816876	1	1256
Ttll12	1.81232	2.1802	1.56554	1.18547	1.4215	1.19373	0.937781	0.963903	0.634426	1.05361	1.633	0.95669	0.676314	0.00819633	1	1257
Prkch	2.26327	1.86937	1.95014	2.25242	1.69665	1.72634	1.35837	1.35475	1.2715	1.72985	2.00637	1.48816	0.518213	0.00820661	1	1258
Skap2	3.81071	3.3584	3.47372	3.43335	2.63978	2.32085	3.07062	2.07788	2.50946	2.25951	3.34319	2.44766	0.895529	0.00823049	1	1259
Ecm2	1.13532	0.500415	0.0257234	0.539501	0.301915	-0.259596	0.00802786	-1.03624	-0.143335	-0.683502	0.500576	-0.42293	0.923506	0.00825218	1	1260
2700029M09Rik	2.4187	2.43984	2.43041	1.89	1.95452	1.89825	1.92883	1.27884	1.30354	1.33684	2.22669	1.54926	0.677432	0.00825944	1	1261
Slc27a2	7.33183	8.92367	8.81316	8.63795	8.51767	9.3536	9.46823	10.0379	9.51743	9.32691	8.44486	9.54082	-1.09596	0.00828129	1	1262
St6galnac6	1.49798	1.04105	1.26336	1.43994	0.301459	-0.259556	0.423105	-1.26497	-0.109043	0.316053	1.10876	-0.178883	1.28764	0.00833167	1	1263
Gimap1	2.14013	1.68906	2.00499	2.22238	1.70967	1.38263	1.33391	1.80956	0.998593	0.964761	1.95325	1.29789	0.655353	0.00834093	1	1264
Ppfia4	0.704978	-0.146792	-0.825013	-0.818193	-1.66347	-2.03233	-2.34968	-2.90852	-1.47246	-3.87128	-0.549698	-2.52685	1.97715	0.00835229	1	1265
Abracl	4.05083	3.81389	3.5507	3.54813	3.13895	2.75432	1.3215	3.07078	2.22673	2.75926	3.6205	2.42652	1.19398	0.0083601	1	1266
Fbn2	1.76126	-2.94638	-2.09409	-2.7247	-1.41244	-3.83192	-4.14927	-4.9305	-4.77455	-6.25583	-1.48327	-4.78841	3.30515	0.00837078	1	1267
Osgepl1	1.2189	1.18189	1.36617	1.07659	1.26879	2.06574	2.01143	2.24614	1.98175	1.1679	1.22247	1.89459	-0.672122	0.00837333	1	1268
Dazap1	2.73642	2.95204	2.38275	2.44651	2.44743	2.02283	1.8306	2.16375	1.46241	2.30948	2.59303	1.95781	0.635214	0.00837944	1	1269
Card14	0.992848	-0.294137	-0.042748	-0.410323	-0.255599	-1.40207	-0.397486	-1.62617	-1.3447	-1.01862	-0.00199184	-1.15781	1.15582	0.00844492	1	1270
4930506M07Rik	2.27967	1.55688	1.38188	1.40229	1.02099	0.478692	1.16135	0.701913	0.0695647	0.497342	1.52834	0.581771	0.946569	0.00847549	1	1271
Dhrs7	1.87245	1.90739	2.18026	2.08399	2.01632	1.98533	0.967545	1.18631	1.51218	1.18291	2.01208	1.36685	0.645227	0.00850292	1	1272
Ptpla	1.25217	1.20606	1.11281	1.27501	1.16745	-1.09458	0.377912	-1.19307	0.837346	0.0665646	1.2027	-0.201165	1.40387	0.00851526	1	1273
Fubp3	2.32488	2.40887	1.96735	1.8437	1.99843	1.81131	1.53461	1.80585	1.54675	1.68439	2.10865	1.67659	0.432062	0.00851667	1	1274
Kif14	-0.984425	-2.27141	-2.94963	-2.46477	-2.20313	-3.57199	-2.88933	-3.44817	-4.09958	-3.41093	-2.17467	-3.484	1.30933	0.00852594	1	1275
Bdh1	2.47478	3.81785	4.11285	3.30277	2.91593	4.35423	4.07161	4.50153	4.49275	4.54638	3.32483	4.3933	-1.06847	0.00853527	1	1276
Map3k8	1.51186	0.750941	0.841394	1.11349	0.301377	-0.397631	0.770449	-0.403097	-0.340262	-0.443026	0.903812	-0.162713	1.06653	0.00853857	1	1277
Rasa4	2.42532	1.235	1.3792	1.51173	0.73299	0.86382	0.394668	-0.720258	0.24334	-0.118537	1.45685	0.132606	1.32424	0.00854245	1	1278
Usf1	3.21198	2.82191	2.8913	2.96764	2.30523	2.22587	2.4491	2.38668	1.8827	1.7688	2.83961	2.14263	0.696981	0.00856169	1	1279
Btg2	3.29897	2.51845	2.94985	2.84433	2.41409	2.67038	1.23756	1.2406	1.86861	1.69578	2.80514	1.74259	1.06255	0.00858192	1	1280
Hmox1	4.33828	2.9336	2.75448	2.99586	2.30556	1.4486	1.25679	2.37172	1.81912	1.69454	3.06556	1.71815	1.3474	0.00861724	1	1281
Cp	5.58116	4.41357	4.72795	4.59561	4.44592	3.7539	4.13899	2.74685	3.73002	3.87325	4.75284	3.6486	1.10424	0.00862699	1	1282
Dnase1l3	-0.12906	1.08645	-0.563753	-0.0874482	-1.28065	-2.30159	-1.03397	-1.6632	-3.24422	-1.91814	-0.194891	-2.03222	1.83733	0.00864602	1	1283
Nab1	2.28991	2.01904	2.36203	2.17255	1.89664	1.9815	1.76725	1.84685	1.65321	1.72157	2.14804	1.79408	0.35396	0.00864991	1	1284
Slc23a3	0.0739025	1.04996	0.864771	-0.206409	1.42636	2.16442	1.58403	1.7539	1.44417	2.03819	0.641717	1.79694	-1.15523	0.00865757	1	1285
Rassf2	2.31413	1.14132	0.969285	1.54414	0.579132	0.317177	-0.19281	0.74217	-0.210414	-0.583165	1.3096	0.0145916	1.29501	0.00866122	1	1286
Serpinb6b	3.25308	2.12282	2.29573	2.68072	1.88125	1.9047	1.73936	0.574799	1.06517	1.01131	2.44672	1.25907	1.18765	0.00866737	1	1287
Exosc8	1.3735	1.79685	1.60893	1.18914	1.53187	0.911469	0.593641	0.0951413	-0.0311631	1.29485	1.50006	0.572787	0.92727	0.00866829	1	1288
Fscn1	2.14988	1.39475	1.95259	1.87947	1.44923	1.27474	0.191866	-0.589368	0.566572	1.0853	1.76518	0.505823	1.25936	0.00866991	1	1289
Cuedc2	3.29568	3.39816	3.02499	2.93654	2.65276	2.58987	2.63916	2.28269	2.29983	2.72322	3.06163	2.50695	0.554673	0.0086754	1	1290
Cxxc5	3.96513	4.23757	4.31208	3.84161	3.77861	3.53772	3.72656	3.56584	3.08151	3.59025	4.027	3.50038	0.526623	0.00868841	1	1291
Mme	3.26341	4.44757	4.3567	4.28643	4.0518	4.75803	5.1786	4.63258	5.05978	4.85503	4.08118	4.8968	-0.815622	0.00871177	1	1292
Lig1	1.48292	0.265125	0.171937	1.04386	-0.0815863	-0.228108	-0.35273	-0.397023	-0.86258	-1.03941	0.576449	-0.57597	1.15242	0.00871381	1	1293
Cfp	3.25813	0.341792	2.0328	2.30598	1.92465	0.363137	0.723864	-1.64233	-0.901421	0.202261	1.97267	-0.250897	2.22357	0.00872961	1	1294
Sidt1	-1.46133	-2.20974	-2.1497	-1.1014	-2.3623	-2.51032	-2.82766	-5.19386	-4.03791	-4.93422	-1.85689	-3.90079	2.0439	0.0087489	1	1295
Apbb1ip	1.84829	0.368657	-0.894523	-0.245025	-0.177764	-1.73927	-2.05662	-3.42281	-0.807435	-1.84125	0.179927	-1.97348	2.1534	0.00877892	1	1296
Fam211a	1.17704	1.25778	-0.0054	0.43438	0.720349	-0.0427941	-0.0971037	-0.726334	-0.084961	-0.0881888	0.71683	-0.207876	0.924706	0.00879916	1	1297
Vdr	3.14752	3.63989	4.0715	3.7152	3.88854	4.43966	4.51437	4.32964	4.11643	4.09886	3.69253	4.29979	-0.607262	0.00880922	1	1298
2310035C23Rik	2.3023	2.48229	1.98205	2.04393	2.1298	1.42274	1.81996	1.948	1.6758	1.85295	2.18808	1.74389	0.444186	0.00881582	1	1299
Cttnbp2nl	2.9492	1.8891	1.92327	2.10003	1.36286	1.25725	1.30739	0.574024	0.963156	1.14613	2.04489	1.04959	0.995304	0.00886824	1	1300
Cpb2	-2.32041	-1.60739	-1.28561	-3.50118	-1.7615	-0.907966	0.359656	-1.26958	-0.113634	-0.161949	-2.09522	-0.418694	-1.67652	0.00887111	1	1301
C920025E04Rik	2.44525	1.7736	2.34049	1.70988	2.38817	1.3031	-0.0142446	0.707021	0.862971	1.83339	2.13148	0.938448	1.19303	0.00890813	1	1302
Ccr5	2.64696	0.348742	1.54499	2.12738	0.563871	-0.951831	0.730827	-0.93493	-0.157497	-0.916306	1.44639	-0.445947	1.89234	0.00893727	1	1303
Pofut1	2.06451	2.14009	1.95491	1.97523	1.61192	1.75705	1.1596	1.41232	1.17174	1.6494	1.94933	1.43002	0.519308	0.00900344	1	1304
Cyth1	2.74093	2.31357	2.55959	2.63233	2.33425	1.89509	2.27907	1.8788	1.30763	2.08645	2.51613	1.88941	0.626727	0.00900859	1	1305
Slc5a9	1.19194	1.96466	2.06188	1.38498	1.67435	2.45463	2.18168	2.20572	2.11686	2.34361	1.65556	2.2605	-0.604939	0.00900901	1	1306
Col15a1	4.82824	3.22995	3.74162	3.18636	2.41619	1.71578	2.54429	1.65756	1.97345	2.16355	3.48047	2.01093	1.46955	0.00905746	1	1307
Pdia6	4.64575	4.66418	5.17173	4.99006	4.6236	4.63923	4.36311	4.34302	4.18799	4.24635	4.81906	4.35594	0.463119	0.00907484	1	1308
Rpl35	7.15915	7.21722	7.06951	6.85686	6.57007	6.57561	6.76641	6.22039	6.056	6.26718	6.97456	6.37712	0.597446	0.00908053	1	1309
Rab43	3.22608	3.51172	3.35582	3.29598	2.7995	2.63572	2.22647	2.7321	3.03612	2.50108	3.23782	2.6263	0.611522	0.00908538	1	1310
Spin1	4.62976	4.53048	4.20657	4.3063	3.9035	3.82924	3.49449	3.71295	4.06279	3.7869	4.31532	3.77727	0.538048	0.0090911	1	1311
Emp2	2.85342	2.46455	2.09174	2.08357	1.76025	1.66441	1.659	0.850807	0.951252	1.63044	2.25071	1.35118	0.899524	0.00909349	1	1312
Suco	2.28593	1.99241	2.14753	2.24799	1.92318	1.69183	1.84105	2.02134	1.7316	1.72496	2.11941	1.80216	0.31725	0.00912163	1	1313
Ubtd2	1.04189	1.10283	0.4246	0.956265	0.256842	0.164812	0.262505	-0.440722	-0.00914241	0.155943	0.756484	0.0266794	0.729805	0.00912647	1	1314
Msantd3	1.22221	1.43821	1.11002	0.0908941	0.35286	-0.430204	-1.33338	0.00213361	-0.220545	0.0206551	0.842839	-0.392268	1.23511	0.00917146	1	1315
Ppic	3.91671	4.0992	4.71921	4.08859	4.16289	4.89174	5.21825	4.31672	5.19281	5.00181	4.19732	4.92426	-0.726942	0.00921179	1	1316
Atl1	-0.307882	-0.00990484	0.311875	-0.949976	-0.427046	-1.89544	-0.627826	-1.57898	-1.10111	-1.32215	-0.276587	-1.3051	1.02852	0.00921209	1	1317
LOC100038947	1.78726	0.997769	-0.04302	-0.159057	-0.156336	-0.302806	-1.20511	-2.5713	-1.41536	-3.31168	0.485323	-1.76125	2.24658	0.00922008	1	1318
Myadm	3.29249	2.84809	2.9766	3.0605	2.42239	2.32807	2.38553	1.72124	2.47259	2.33567	2.92001	2.24862	0.671394	0.00922587	1	1319
Nt5c1a	1.89288	-0.148996	-0.0902515	-0.0427897	-0.888066	-1.44957	-0.766917	-2.13311	-1.97717	-2.87348	0.144555	-1.84005	1.9846	0.00922904	1	1320
Sh3bgrl	3.94466	3.87131	3.94618	4.1165	3.78064	3.66486	3.75494	2.95836	3.40031	3.15491	3.93186	3.38668	0.545182	0.0092295	1	1321
Myo7a	3.10159	2.52554	2.67414	2.16676	2.0624	2.05699	1.68525	1.83082	1.54532	1.89829	2.50609	1.80333	0.702756	0.00923513	1	1322
Atg4b	2.0258	2.1874	2.47563	2.14987	2.1602	2.07324	1.7115	1.78825	1.65099	1.94479	2.19978	1.83375	0.366027	0.00924701	1	1323
Pyhin1	1.15087	-0.110118	0.906806	1.43666	0.665384	-0.218051	0.464606	-1.44216	-1.16068	-1.32003	0.80992	-0.735263	1.54518	0.00927432	1	1324
Otud5	3.26137	2.7606	2.91245	2.75216	2.261	2.2901	1.78011	2.45205	1.95233	2.05601	2.78952	2.10612	0.683397	0.00928108	1	1325
Cdh2	0.233679	0.24625	-0.601895	-0.145042	0.131668	-0.469364	-1.37167	-0.464847	-1.25999	-0.815268	-0.0270678	-0.876229	0.849161	0.00928384	1	1326
Cndp1	1.30098	2.35348	2.32593	2.02906	1.54286	2.82663	2.73556	4.39817	3.04685	2.90362	1.91046	3.18217	-1.2717	0.00929308	1	1327
Zdhhc15	0.887174	-0.00467179	-0.0979311	0.0711586	0.693668	-0.430779	-0.885628	-0.325823	-1.02549	-0.184834	0.30988	-0.570511	0.88039	0.00929509	1	1328
Nfkbia	4.21764	3.14478	3.85651	3.70589	3.05552	3.19567	2.57577	2.39014	2.66808	2.77177	3.59607	2.72029	0.875781	0.00929614	1	1329
Dmgdh	2.06828	3.66172	3.65113	3.69953	3.72745	4.40499	4.16337	5.05542	4.52986	4.73437	3.36162	4.5776	-1.21598	0.00929637	1	1330
Slc30a7	1.96321	1.54552	1.49044	1.77102	1.56318	1.29385	0.654573	1.28838	1.26876	1.23918	1.66667	1.14895	0.517726	0.00930328	1	1331
Pygl	1.89998	2.21089	2.40714	2.1536	1.85429	2.62652	2.9149	2.36193	2.68389	2.3933	2.10518	2.59611	-0.490929	0.00930429	1	1332
Plch1	0.641343	0.979828	-0.084031	-0.242456	-0.192159	-0.268415	-2.39682	-0.951817	-1.69646	-1.04015	0.220505	-1.27073	1.49124	0.0093146	1	1333
Rps20	7.28268	7.45513	7.49502	7.22824	7.26625	6.92119	7.31188	6.60937	6.43699	6.4005	7.34546	6.73598	0.60948	0.00934657	1	1334
Btg1	3.7079	3.2648	3.01529	3.4083	2.69413	2.9779	2.54734	2.03404	2.18999	1.85949	3.21808	2.32175	0.896332	0.00934689	1	1335
Gcnt4	0.397113	-0.667483	-0.930666	-0.281169	-1.21391	-2.19045	-1.09276	-2.45896	-1.98108	-1.39197	-0.539223	-1.82304	1.28382	0.00936165	1	1336
Rin3	2.71507	2.14697	1.90369	1.90313	1.53458	1.3769	1.52904	1.01581	1.41567	1.22985	2.04069	1.31345	0.727236	0.00939772	1	1337
Ap2b1	4.13453	3.89571	4.15404	3.97245	3.48225	3.67649	3.51711	3.41457	3.39516	3.32954	3.9278	3.46657	0.461224	0.00940016	1	1338
Hist2h2aa1	4.75979	5.4572	5.01031	5.53171	5.07944	4.3335	3.77511	4.23909	4.39087	4.99102	5.16769	4.34592	0.821773	0.0094102	1	1339
Tmpo	3.99267	3.62053	3.82389	3.81423	3.44518	3.48216	3.36492	3.25633	3.29453	2.83073	3.7393	3.24573	0.493566	0.00941279	1	1340
Mbp	2.34411	1.67352	2.17714	2.01453	1.03442	1.39132	1.15901	0.546166	0.506754	0.695103	1.84875	0.85967	0.989076	0.00941896	1	1341
Isy1	2.17892	2.15497	2.89179	2.54411	1.93527	1.94751	1.63016	1.78753	1.41991	1.69352	2.34101	1.69573	0.645289	0.00942253	1	1342
Ssh2	2.44718	1.75056	1.77001	1.82959	1.09514	1.24187	1.11094	0.607238	1.0362	0.7544	1.7785	0.950129	0.828366	0.0094531	1	1343
Zfp410	2.67715	2.4482	1.90961	2.19579	2.23306	1.67137	0.634714	1.9194	1.00063	1.63598	2.29276	1.37242	0.920341	0.00946843	1	1344
Nmd3	1.94924	2.46062	2.04543	2.12754	1.95421	1.42307	1.9802	0.909458	1.55844	1.32109	2.10741	1.43845	0.668953	0.00951313	1	1345
Runx1	2.48232	0.597069	0.20265	0.779646	-0.655931	-0.767614	-0.952216	-1.74068	-0.840051	-1.99664	0.681152	-1.25944	1.94059	0.00954029	1	1346
Extl3	3.18427	2.69935	2.80813	2.46763	2.29908	2.31131	1.91996	2.19459	2.03922	2.18018	2.69169	2.12905	0.562641	0.00956894	1	1347
Mbd1	2.64239	2.34302	2.43131	2.43674	2.31583	2.31375	1.45208	2.02449	1.9788	1.82665	2.43386	1.91915	0.514705	0.00958815	1	1348
Zcchc11	2.25187	2.15404	1.66642	1.90899	1.47484	1.61468	1.46083	0.987721	1.02819	0.832315	1.89123	1.18475	0.706486	0.00959146	1	1349
Irgm1	3.62451	3.98892	4.17639	4.26291	3.52087	3.39025	3.5345	3.06138	3.31563	2.65032	3.91472	3.19042	0.724303	0.00960209	1	1350
Ugcg	2.31139	1.74587	1.48268	2.09718	1.33937	0.597288	1.27995	1.32879	0.448203	-0.0330676	1.7953	0.724232	1.07107	0.00960973	1	1351
Rcn3	3.40344	3.17091	3.49269	3.53346	3.23154	2.97343	1.96803	1.3388	2.44583	2.86147	3.36641	2.31751	1.0489	0.00961897	1	1352
Ly6e	6.92122	6.06802	5.87712	6.29427	5.00606	4.84203	4.20835	5.62721	4.11541	4.20714	6.03334	4.60003	1.43331	0.00962261	1	1353
Tcea3	2.72428	3.2409	3.76779	2.9716	2.98296	4.08328	4.12548	4.15564	3.45712	3.68634	3.1375	3.90157	-0.764067	0.00963355	1	1354
Tars	2.89046	2.82737	2.92876	2.62288	2.0883	2.24926	2.05745	2.26279	1.69964	1.91024	2.67155	2.03588	0.635678	0.00963578	1	1355
Ruvbl2	2.45983	2.51749	2.90966	2.56856	1.84881	1.89499	1.89957	1.53338	1.06784	1.89735	2.46087	1.65863	0.802247	0.00963627	1	1356
Rpl39	7.27788	7.02608	7.20804	7.17088	6.5486	6.54029	6.84048	6.03325	5.69324	5.82138	7.0463	6.18573	0.860568	0.00963969	1	1357
Klhdc4	2.14863	1.86165	1.88387	1.77521	1.87747	1.26151	1.05108	1.65889	1.67733	1.56343	1.90937	1.44245	0.466917	0.00964761	1	1358
Rps15a	2.80653	3.17213	3.42066	3.34464	2.75784	2.53527	2.896	2.45462	2.32961	2.47594	3.10036	2.53829	0.562075	0.00965891	1	1359
Ywhah	4.37438	3.4734	3.74748	3.71392	3.1047	2.57016	3.40482	2.85966	2.24188	2.45746	3.68278	2.70679	0.975981	0.00966374	1	1360
Ncan	-0.988533	-2.39099	-3.65418	-3.0624	-2.5451	-4.27654	-3.59388	-3.96007	-4.21917	-4.70044	-2.52824	-4.15002	1.62178	0.00968117	1	1361
Sertad4	0.597336	0.967073	-0.189198	-0.457235	-0.0801169	-0.226601	-2.35144	-1.6658	-2.23963	-0.873646	0.167572	-1.47142	1.639	0.00969018	1	1362
Hgf	1.99284	1.52653	2.32564	1.52256	1.50736	1.04539	1.40611	0.0988103	0.468886	1.03652	1.77499	0.811143	0.963844	0.00972531	1	1363
Acyp2	2.04744	1.67299	2.80212	2.90848	2.84081	3.37241	3.5145	3.27383	3.09274	3.40794	2.45437	3.33228	-0.877919	0.00972545	1	1364
Rab40c	1.70023	2.12945	1.2496	1.23566	1.42141	1.11267	0.795326	0.869706	1.09965	0.73939	1.54727	0.923347	0.623923	0.00972779	1	1365
Csnk1a1	4.69656	4.92495	4.62782	4.75464	4.60928	4.55566	4.5812	4.45708	4.39389	4.26605	4.72265	4.45078	0.271871	0.00973266	1	1366
Tacc1	3.69663	3.74189	3.62378	3.73183	3.20571	3.39631	3.17377	2.79836	3.13896	3.1496	3.59997	3.1314	0.468568	0.00975471	1	1367
Tgtp2	1.97859	2.26418	2.87093	3.3766	2.70055	1.69058	1.59563	0.976672	2.23624	1.20527	2.63817	1.54088	1.09729	0.00976002	1	1368
Zfand1	1.98832	1.86004	2.25982	1.90484	2.36889	2.61835	2.82708	2.39948	2.35379	2.43323	2.07638	2.52639	-0.450004	0.00978715	1	1369
Cckar	1.9196	2.30141	2.17149	1.82846	1.85607	2.71906	3.12161	4.04257	2.4379	2.73125	2.0154	3.01048	-0.995074	0.00978905	1	1370
Rmrp	13.5038	13.0391	12.6555	12.736	13.6253	12.4215	11.9087	12.1191	12.0392	12.8021	13.1119	12.2581	0.853828	0.00978974	1	1371
Cep135	0.858665	0.711081	0.784931	0.83615	0.367941	0.162571	-0.569805	0.479034	0.0944118	0.130984	0.711754	0.0594391	0.652315	0.00979393	1	1372
Gbp7	2.2218	1.76085	1.86817	2.44038	2.01309	1.59471	1.87297	1.06318	1.39544	1.23348	2.06086	1.43196	0.628901	0.00980455	1	1373
Ets1	3.21033	2.85734	3.63848	3.72102	3.25978	2.72177	2.84814	2.15877	2.83128	2.72911	3.33739	2.65781	0.679577	0.00983614	1	1374
Sphk1	2.28567	1.92588	1.23483	1.29179	0.333172	0.13808	-1.2894	0.590961	-0.155548	0.0635444	1.41427	-0.130473	1.54474	0.00983678	1	1375
Nusap1	1.12883	-1.03275	0.578649	0.810542	0.689245	-0.596311	-1.2357	-0.601724	-1.86086	-1.02018	0.434902	-1.06295	1.49786	0.00984621	1	1376
Utp11l	3.15519	3.08685	2.77786	2.55061	2.30197	2.2457	2.05389	2.27266	1.95911	2.36236	2.7745	2.17874	0.595751	0.00985317	1	1377
Ptp4a3	1.4072	0.314662	0.216225	0.563266	-0.00257607	-0.650981	-0.114768	-0.671929	-0.118855	-1.05221	0.499755	-0.521748	1.0215	0.00985858	1	1378
Cdc25b	2.00511	1.2043	0.941144	0.7612	-0.193727	0.56986	-1.32075	-0.879322	-1.0713	-0.726642	0.943605	-0.685631	1.62924	0.00986205	1	1379
Hist1h2bp	2.75727	1.88532	2.08157	3.48338	2.39418	-0.415259	1.85236	1.48616	0.864501	0.745797	2.52034	0.906712	1.61363	0.00986649	1	1380
Dnpep	3.18349	3.26342	3.64672	3.26384	3.24116	2.83165	2.60742	3.22506	2.48463	2.88869	3.31972	2.80749	0.512235	0.0098749	1	1381
Arpc5	4.97786	4.66259	4.77461	4.63806	4.25966	3.9892	4.47392	4.17001	4.14775	3.77974	4.66256	4.11212	0.550433	0.00989795	1	1382
Commd7	2.18917	1.4567	1.66343	1.42354	1.74446	1.36763	0.76074	1.10733	1.16198	1.21991	1.69546	1.12352	0.57194	0.0099687	1	1383
Birc5	1.39418	-0.560641	1.37417	0.859628	-1.62077	-1.17978	-2.5005	-1.16607	-2.71075	-2.60368	0.289313	-2.03215	2.32147	0.0100088	1	1384
Mt2	5.93371	5.28827	4.49458	4.66367	3.5492	2.02422	3.84439	2.92565	2.98206	3.60032	4.78589	3.07533	1.71056	0.0100204	1	1385
Glb1l2	3.4205	4.25215	3.94561	3.74705	3.76898	4.2961	4.24429	4.5279	4.23133	4.28817	3.82686	4.31756	-0.490701	0.0100267	1	1386
Vmp1	5.0539	4.33618	4.50596	4.21849	3.94925	3.75807	4.09678	3.52199	3.54948	3.5503	4.41276	3.69532	0.717433	0.0100356	1	1387
Cxcr5	-0.736103	-1.48252	-0.423776	0.833141	-0.636627	-1.7831	-1.10044	-3.46664	-3.31069	-2.62204	-0.489177	-2.45658	1.9674	0.0100584	1	1388
Tceanc2	1.0524	0.54818	0.744428	0.617863	0.487178	0.449239	0.193292	0.431955	-0.0473325	-0.0063807	0.690009	0.204155	0.485854	0.0100633	1	1389
Rcc1	1.59108	1.7191	1.45594	1.63467	1.47191	1.20933	0.422986	1.09258	-0.0216096	1.0821	1.57454	0.757078	0.81746	0.0100633	1	1390
Cd79b	2.05078	1.04133	2.15665	3.53985	2.43976	0.418816	1.4234	-1.67976	-3.10877	-0.683159	2.24567	-0.725895	2.97157	0.0100674	1	1391
Eif4ebp1	2.99921	2.74024	3.09854	2.27528	2.15871	1.90914	2.22923	1.448	0.912067	1.83888	2.65439	1.66746	0.986932	0.0100696	1	1392
Zmynd15	2.87112	1.41421	1.15103	1.4977	0.923073	1.02053	0.118214	-0.177586	0.171002	0.0820485	1.57143	0.242841	1.32859	0.0100711	1	1393
Rbm12	1.95104	1.7647	2.09211	1.95683	1.82301	1.81073	1.46002	1.44939	1.73224	1.59493	1.91754	1.60946	0.308076	0.0100866	1	1394
Cep152	0.273361	0.512439	-0.113311	0.0336943	-0.442356	-0.636129	-0.69044	-0.182166	-1.16372	-0.989647	0.0527656	-0.732421	0.785187	0.010088	1	1395
Nid1	4.01154	3.57711	4.29325	4.06955	3.60573	3.04958	3.57428	2.51323	3.37295	3.23185	3.91144	3.14838	0.763058	0.0100885	1	1396
Slc1a1	3.99661	4.90827	4.92941	4.47663	4.67205	5.12943	5.23544	5.524	5.09054	5.15659	4.5966	5.2272	-0.630605	0.0101038	1	1397
Chpt1	6.1887	7.0085	7.13569	6.67244	6.75043	7.25099	7.42903	8.09907	7.36787	7.35453	6.75115	7.5003	-0.749148	0.0101059	1	1398
Hist1h2be	2.33062	1.92775	2.31549	3.1193	2.10887	1.10403	1.43874	1.68248	1.44501	1.96527	2.36041	1.52711	0.833301	0.0101098	1	1399
Rest	3.046	2.91675	2.52428	2.85946	2.69945	2.53128	2.25701	2.6551	2.12922	2.19226	2.80919	2.35298	0.456211	0.0101245	1	1400
Pld3	4.50002	4.21304	3.9155	3.92108	3.37746	3.6929	3.13992	3.12331	2.85812	3.24909	3.98542	3.21267	0.772753	0.0101276	1	1401
Ezh2	1.45576	0.49634	0.692588	0.409907	0.45771	0.00947617	0.206493	-0.165847	-0.161905	-0.906215	0.702461	-0.2036	0.90606	0.0101302	1	1402
Arrdc4	3.06954	2.6614	1.82601	2.22517	1.75012	0.941452	1.6233	1.39332	1.26336	1.61544	2.30645	1.36737	0.939076	0.0101373	1	1403
Pycr2	2.46119	2.1742	2.78549	2.3508	2.02009	1.77409	1.64939	1.95562	1.0241	1.86475	2.35835	1.65359	0.704762	0.010161	1	1404
Ptprs	3.51344	2.72708	1.91231	2.54544	1.64928	1.78084	0.850151	0.851839	1.12261	1.47982	2.46951	1.21705	1.25246	0.0102009	1	1405
Plxna1	3.34408	2.50658	2.50537	2.50686	1.99718	1.95568	1.90137	1.37471	1.63302	1.92192	2.57201	1.75734	0.814673	0.010202	1	1406
Slc15a4	2.27658	1.46603	2.33213	2.31371	1.70424	1.25292	1.17004	1.52631	1.06412	1.59953	2.01854	1.32258	0.695954	0.0102565	1	1407
Morc3	2.85315	2.57286	2.26904	2.56081	2.06759	1.56179	2.40951	1.61522	1.63366	1.50288	2.46469	1.74461	0.720078	0.0102642	1	1408
Ppm1e	-0.645618	0.0167673	-0.530206	-0.398975	-0.829213	-1.2838	-0.823542	-1.18974	-1.15932	-0.814628	-0.477449	-1.05421	0.576758	0.0102979	1	1409
Uhrf2	2.70971	2.15264	2.37185	2.41931	2.05403	2.12215	1.90669	1.80898	1.55893	1.87985	2.34151	1.85532	0.486187	0.0103221	1	1410
Shb	3.56495	3.42237	2.79661	2.58471	2.52619	2.31443	1.99708	2.43824	2.18676	2.14686	2.97896	2.21668	0.762288	0.0103422	1	1411
Lrrc41	3.04026	3.15959	3.15944	3.46171	2.85833	2.39958	2.61829	2.98657	2.71999	2.68717	3.13587	2.68232	0.453546	0.0104194	1	1412
Csf1	2.97831	1.6662	1.23298	2.04668	0.864454	-0.307068	0.727154	0.0444641	0.868742	0.402864	1.75773	0.347231	1.41049	0.0104269	1	1413
Nkd2	2.14983	0.374555	0.400877	0.168822	-1.07501	-2.09594	-0.828329	-1.77949	-2.03858	-4.51985	0.403815	-2.25244	2.65625	0.0104432	1	1414
Rap2b	1.77102	0.7185	0.303319	1.0471	-0.0694791	0.211473	-0.484384	-0.850579	-0.493	-0.664947	0.754091	-0.456287	1.21038	0.0104571	1	1415
Pitpnm1	2.49322	1.56332	1.18911	1.61508	0.757015	0.900181	-0.00213099	0.0896473	0.534848	0.575806	1.52355	0.41967	1.10388	0.0104692	1	1416
Mpv17l	3.73023	5.1327	5.45448	5.14789	5.02813	6.04004	5.80486	5.57147	6.55411	6.29182	4.89869	6.05246	-1.15377	0.010477	1	1417
Zbtb42	1.37762	0.791081	0.685438	0.811553	-0.400505	-0.402584	-0.205355	-0.571551	-1.15257	-0.110283	0.653038	-0.488469	1.14151	0.0104779	1	1418
Smad1	2.38292	1.98902	1.97959	1.93394	1.43215	1.07546	1.13009	1.30446	1.66986	1.44673	1.94352	1.32532	0.618202	0.010503	1	1419
D630045M09Rik	2.91443	2.67051	2.48979	2.91808	1.93144	1.4524	1.55009	2.1225	2.21431	1.38213	2.58485	1.74429	0.840566	0.0105194	1	1420
Cdk4	4.50212	4.66494	4.63879	4.33535	3.85187	4.06797	3.96212	3.56277	3.35133	3.76537	4.39861	3.74191	0.656703	0.0105317	1	1421
Rab12	3.15718	3.08592	3.14466	2.86769	2.42485	2.78534	2.38554	1.90916	2.0651	1.83537	2.93606	2.1961	0.739959	0.0105423	1	1422
Chd4	4.76338	4.70764	4.56835	4.43621	4.12448	4.11711	4.04188	4.28211	4.00336	4.10345	4.52001	4.10958	0.410428	0.0105666	1	1423
Fcgr4	1.58298	0.237099	2.43335	2.31294	1.00053	-0.0634755	-0.965781	-1.01005	0.631319	0.249579	1.51338	-0.231681	1.74506	0.0105696	1	1424
Cacna1e	-0.879983	-3.22586	-1.98655	-1.15003	-1.90604	-5.1114	-4.42875	-2.98759	-2.639	-4.21338	-1.82969	-3.87602	2.04633	0.0105761	1	1425
Zfp710	2.35335	1.85459	1.64249	1.7065	0.916989	0.948279	0.277247	1.05013	1.02656	0.615539	1.69478	0.783551	0.911232	0.0105793	1	1426
Tubb2b	4.16615	3.11363	3.39359	3.49144	2.62032	3.07609	2.06687	1.88288	1.51373	2.23715	3.35703	2.15534	1.20169	0.0105805	1	1427
Phykpl	1.87713	1.70562	2.29659	1.69635	1.78968	1.02653	1.55718	1.57566	1.38646	0.924556	1.87307	1.29408	0.578995	0.0106473	1	1428
Lpcat4	1.8109	1.90724	0.196594	1.27648	0.509209	-1.30023	0.382424	-0.661839	-0.827822	0.275865	1.14008	-0.42632	1.5664	0.0106618	1	1429
Ttc39a	1.10148	0.495808	0.673565	0.254485	-1.46577	-0.290475	-1.93179	-2.29621	-2.14027	-1.71438	0.211913	-1.67463	1.88654	0.0106632	1	1430
1600029O15Rik	1.31835	-0.337875	-0.186022	-0.816632	-0.491983	-1.22341	-1.54076	-1.58502	-3.75101	-2.06236	-0.102833	-2.03251	1.92968	0.0106837	1	1431
Sec11c	3.21798	4.48354	4.24205	4.02109	3.25466	3.04546	1.82122	3.15547	2.65537	2.75906	3.84387	2.68732	1.15655	0.010698	1	1432
Trim27	2.27604	1.66712	1.59035	1.58777	1.35547	1.41546	1.09811	1.12881	0.935166	0.728513	1.69535	1.06121	0.634142	0.0106989	1	1433
Pwwp2b	2.05346	1.67312	0.409939	1.31748	0.671257	0.847211	0.0704168	-0.4884	-0.865545	-1.03613	1.22505	-0.294489	1.51954	0.0107109	1	1434
Naip2	1.82184	0.797843	0.949737	1.31914	-0.356244	-0.672605	0.331889	-1.18622	-0.392878	-0.926638	0.906463	-0.56929	1.47575	0.0107178	1	1435
Rell1	2.18374	1.65575	1.74049	1.81032	1.01183	0.703092	1.16336	1.01955	1.1495	0.931259	1.68042	0.993352	0.687072	0.0107523	1	1436
Ifi203	2.27176	2.31239	1.89647	2.12446	1.37804	1.31137	1.58232	0.505708	1.41101	0.82703	1.99663	1.12749	0.869138	0.0107637	1	1437
Ltbp3	3.07032	2.11265	1.96267	2.21885	1.52705	1.78232	0.967479	0.956763	1.14549	1.18284	2.17831	1.20698	0.971329	0.0107802	1	1438
Rnf19b	2.91913	2.42404	2.72914	2.91067	2.03644	1.85044	2.40757	1.81076	1.57078	1.77231	2.60389	1.88237	0.721513	0.0108208	1	1439
Spred3	0.703818	-1.13776	-0.700504	-1.12466	-2.06948	-3.43834	-2.75568	-4.12188	-1.644	-2.54032	-0.865717	-2.90004	2.03433	0.0108266	1	1440
Edn1	1.92373	0.267512	0.226718	-0.403891	-0.249167	-0.0330661	-1.93537	-2.7166	-1.56066	-2.04193	0.352981	-1.65753	2.01051	0.0108489	1	1441
1700024P16Rik	1.17588	0.414969	-0.848219	0.158596	-0.686675	-1.05554	-1.37288	-1.27964	-2.58313	-1.15752	0.0429105	-1.48974	1.53265	0.0108586	1	1442
Surf6	1.76251	1.35214	1.74104	1.73846	1.19804	0.244205	0.511832	1.08423	1.10893	1.17785	1.55844	0.825412	0.733024	0.0108789	1	1443
Vrk1	0.872829	1.10053	0.794304	0.704288	0.249919	0.412922	0.342623	0.134195	0.0918149	0.225287	0.744374	0.241368	0.503006	0.0109197	1	1444
Tmco4	2.13251	2.15903	1.96193	2.04659	1.3026	1.55888	1.44799	1.28343	0.945563	1.2419	1.92053	1.29555	0.624978	0.0109337	1	1445
Nagpa	1.79951	1.89954	1.71883	2.02682	1.65726	1.09646	1.77914	1.11337	0.627766	1.25754	1.82039	1.17485	0.645538	0.0109338	1	1446
Slc22a4	2.34671	3.43824	3.30751	2.89929	2.45816	3.97638	3.24916	3.94844	3.74251	3.72756	2.88998	3.72881	-0.83883	0.0109444	1	1447
Thtpa	1.81026	1.71592	1.9637	1.85775	1.35537	2.26334	2.77607	2.46516	2.13568	1.95491	1.7406	2.31903	-0.578433	0.0109645	1	1448
Zfp280c	1.15216	0.634974	0.352114	1.17025	0.6641	0.389137	-0.166321	0.0367917	-0.368972	0.427553	0.79472	0.0636376	0.731082	0.0109899	1	1449
Slc12a4	2.53057	2.38165	2.10163	1.86132	1.02369	1.45562	0.922221	0.699205	1.02756	0.979067	1.97977	1.01674	0.963036	0.0109924	1	1450
Grap	1.64176	1.43723	2.17405	2.3508	1.57263	0.774089	1.23435	-0.131844	0.5266	1.40081	1.83529	0.7608	1.07449	0.0109944	1	1451
Gm6623	0.212407	-0.466895	-0.270648	-0.553335	0.437888	-1.18251	-2.08482	-1.12908	-0.594628	-0.869451	-0.128117	-1.1721	1.04398	0.0110014	1	1452
Fbxo40	0.76829	0.381771	0.0116674	0.435511	0.358914	1.0812	1.86339	2.60153	1.06818	0.937397	0.391231	1.51034	-1.11911	0.0110047	1	1453
Hsd3b7	2.63772	2.81019	2.62727	2.67599	1.78573	1.50959	2.07677	1.94715	1.77344	1.83275	2.50738	1.82794	0.679441	0.0110137	1	1454
Nin	2.17683	1.70614	1.13044	1.39499	0.783473	0.603283	0.825289	0.611663	0.666302	0.389093	1.43837	0.619126	0.819247	0.0110315	1	1455
Grb7	2.87825	3.07501	3.40792	2.95462	2.65114	3.94808	3.38838	3.43941	3.33627	3.5896	2.99339	3.54035	-0.546958	0.0110819	1	1456
Nfkb1	3.68517	3.08769	2.99443	2.96277	2.30036	2.78711	1.92228	1.84433	1.84448	1.96076	3.00608	2.07179	0.934292	0.0111019	1	1457
Slc22a7	-1.20978	1.72563	3.85476	1.1944	1.93409	4.35916	3.9442	3.52661	4.62148	5.20222	1.49982	4.33073	-2.83091	0.0111201	1	1458
Psme1	4.76804	4.77434	5.20109	4.86688	4.16533	4.33081	4.4285	3.79023	3.62764	3.58873	4.75514	3.95318	0.801953	0.0111436	1	1459
Litaf	4.48738	2.88259	3.67994	3.98879	3.09105	3.23409	2.45731	1.79156	1.85587	2.36867	3.62595	2.3415	1.28445	0.011165	1	1460
Cerk	3.04651	1.73783	2.15818	2.25086	1.98779	1.48032	1.53495	0.938143	1.50912	1.59831	2.23623	1.41217	0.824064	0.0111669	1	1461
Txndc5	4.84497	4.70615	5.12351	5.37408	4.61331	4.50115	4.00694	4.04001	4.44304	4.60562	4.9324	4.31935	0.613052	0.0111688	1	1462
Tor2a	3.35475	3.43699	2.8738	2.79702	2.51379	1.92601	2.12323	2.64995	2.05112	2.53586	2.99527	2.25723	0.738034	0.011178	1	1463
Katnbl1	1.14977	1.17829	1.3172	1.121	1.24657	0.770795	0.922936	0.91038	1.09735	0.453807	1.20257	0.831053	0.371512	0.0112004	1	1464
Il4ra	3.08856	1.84738	2.63731	2.26101	1.5808	1.3948	1.71488	1.17069	1.18914	1.21036	2.28301	1.33597	0.947037	0.0112236	1	1465
Pdss2	1.26037	1.27796	2.05431	1.43925	1.53889	1.80746	2.29746	2.27897	1.87893	2.26024	1.51416	2.10461	-0.590456	0.0112348	1	1466
Top2b	3.32611	3.03556	3.46731	3.44066	3.3107	3.088	3.13447	2.50698	2.50918	2.79752	3.31607	2.80723	0.508839	0.0112378	1	1467
Ramp3	2.06371	1.27423	2.28406	2.04339	2.23559	0.710614	0.656304	1.61204	1.18302	1.42421	1.9802	1.11724	0.86296	0.0112611	1	1468
Ankrd13a	3.64771	3.51272	3.7478	3.6324	2.99089	3.06014	3.2453	2.97487	2.55245	2.67577	3.5063	2.90171	0.604596	0.0112652	1	1469
Npdc1	3.58975	3.11514	2.71178	2.57498	2.20614	2.05967	1.74233	1.58559	2.33943	2.02808	2.83956	1.95102	0.888536	0.0112682	1	1470
Zfand2a	1.59603	1.65172	1.28163	1.437	1.04911	1.05135	0.96829	1.0594	0.928298	1.12519	1.4031	1.02651	0.376594	0.011299	1	1471
Atp6v0a2	2.84486	3.08395	3.00518	2.77025	2.7042	2.51156	2.39126	2.72786	2.55123	2.69011	2.88169	2.5744	0.307286	0.0113231	1	1472
Ptpre	1.39593	0.136953	0.260796	0.400702	-0.395661	-0.279096	-0.374049	-1.5476	-1.06972	-1.11804	0.359744	-0.877702	1.23745	0.0113245	1	1473
Parp1	3.31759	3.0982	3.34348	3.13148	2.6606	2.69227	2.82239	2.65084	2.53814	2.70779	3.11027	2.68229	0.427985	0.0113329	1	1474
Timp2	4.54125	3.70269	3.63745	4.13082	3.36801	3.25325	3.41235	2.47241	3.10296	2.76521	3.87605	3.00124	0.874809	0.0113431	1	1475
Acnat2	3.35534	4.18766	3.92447	3.62036	3.91425	4.78016	4.26488	4.05915	4.70414	4.40476	3.80042	4.44262	-0.642202	0.0113497	1	1476
[truncated: 12,404 more rows]

## Sheet: log2 q 666 genes
Tracking_id	Fold change	P value	Q-value
[truncated: 666 more rows]

[truncated: 5 more sheets: log2 q up 477 genes, log2 q down 15 genes, log2 3174 genes, up in pod-Crb2 1173 genes, down in pod-Crb2 91 genes]
